# Supplementary material for: Identifying Current Feelings of Mild and Moderate to High Depression in Young, Healthy Individuals Using Gait and Balance: An Exploratory Study
Source: Sensors (Basel). 2023 Jul 23;23(14):6624. doi: 10.3390/s23146624 (PMC10384769; doi:10.3390/s23146624)
Supplement: Supplementary file 1 [file sensors-23-06624-s001.zip]

Archive with 16 entries (16 files):
- ANOVA_results.xlsx
- Classifier_results_0v1.xlsx
- Classifier_results_0v2.xlsx
- Classifier_results_1v2.xlsx
- FeatureImportance0v1.xlsx
- FeatureImportance0v2.xlsx
- FeatureImportance1v2.xlsx
- Feature_relative_importance_Classifiers_0v1.xlsx
- Feature_relative_importance_Classifiers_0v2.xlsx
- Feature_relative_importance_Classifiers_1v2.xlsx
- PCA_components.xlsx
- Screening_Questionnaire.pdf
- SupplementalTable.pdf
- TopVariables0v1.xlsx
- TopVariables0v2.xlsx
- TopVariables1v2.xlsx
