# Supplementary material for: Identifying Current Feelings of Mild and Moderate to High Depression in Young, Healthy Individuals Using Gait and Balance: An Exploratory Study
Source: Sensors (Basel). 2023 Jul 23;23(14):6624. doi: 10.3390/s23146624 (PMC10384769; doi:10.3390/s23146624)
Supplement: Supplementary file 1 [file sensors-23-06624-s001.zip › ANOVA_results.xlsx]

## Sheet: Gait
	Gait variable	Not Depressed Mean	Not Depressed Std	Mild Depression Mean	Mild Depression Std	Moderate to High Depression Mean	Moderate to High Depression Std	p-value	Significant	Post-hoc
0	Anticipatory Postural Adjustment Duration (s)	0.491	0.253	0.557	0.324	0.492	0.201	0.782
1	Anticipatory Postural Adjustment First Step Duration (s)	0.582	0.11	0.593	0.077	0.576	0.05	0.597
2	Anticipatory Postural Adjustment First Step Range of Motion (°)	30.369	8.021	28.602	6.855	28.879	10.272	0.237
3	Anticipatory Postural Adjustment Forward Peak (m/s2)	0.326	0.17	0.247	0.165	0.364	0.205	0.017	*	Modate-High > Mild
4	Anticipatory Postural Adjustment Lateral Peak ((m/s2))	0.369	0.207	0.283	0.178	0.417	0.194	0.034	*	No, Moderate-High > Mild
5	Lumbar Right Lateraleral Bend Maximum (°) mean	3.358	2.163	3.19	2.294	2.684	3.046	0.493
6	Lumbar Right Lateral Bend Maximum (°) variance	1.12	0.449	1.028	0.336	1.279	0.704	0.262
7	Lumbar Left Lateral Bend Maximum (°) mean	5.716	2.739	5.753	2.156	6.416	2.748	0.522
8	Lumbar Left Lateraleral Bend Maximum (°) variance	1.282	0.488	1.2	0.4	1.392	0.651	0.431
9	Lumbar Right -Left Lateral Bend Range (°) mean	9.073	2.861	8.944	2.65	9.1	3.211	0.977
10	Lumbar Right -Left Lateral Bend Range (°) variance	1.251	0.502	1.308	0.551	1.21	0.43	0.796
11	Lumbar Flexion Extension Maximum . (°) mean	3.56	4.553	3.902	3.842	5.889	5.869	0.109
12	Lumbar Flexion Extension Maximum .(°)variance	1.558	0.602	1.631	0.6	1.532	0.584	0.798
13	Lumbar Flexion Extension minimum .(°)mean	-2.601	4.789	-1.84	4.357	-0.064	5.278	0.086	^
14	Lumbar Flexion Extension minimum .(°)variance	1.564	0.584	1.664	0.642	1.512	0.653	0.631
15	Lumbar Flexion Extension Range(°)mean	6.16	2.173	5.742	2.214	5.954	1.736	0.69
16	Lumbar Flexion ExtensionRange(°)variance	1.277	0.524	1.204	0.528	1.293	0.449	0.736
17	Lumbar Right Rotation Maximum .(°)mean	6.738	14.814	8.933	9.36	7.621	14.001	0.759
18	Lumbar Right Rotation Maximum .(°)variance	5.733	6.003	4.252	2.31	5.852	4.576	0.396
19	Lumbar Left Rotation Maximum .(°)mean	4.038	14.798	1.478	8.668	3.98	13.191	0.671
20	Lumbar Left Rotation Maximum .(°)variance	5.548	6.061	4.084	2.14	5.711	4.27	0.392
21	Lumbar Right -Left Rotation Range(°)mean	10.776	2.875	10.41	3.083	11.601	5.185	0.451
22	Lumbar Right -Left Rotation Range(°)variance	1.643	0.71	1.59	0.447	1.684	0.654	0.841
23	Lumbar Right Lateral.BendMaximum .(°)mean	3.093	2.777	2.196	3.056	3.39	3.111	0.344
24	Neck Right Lateral.BendMaximum .(°)variance	2.341	1.255	2.078	1.001	2.708	1.617	0.372
25	Neck Left Lateral.BendMaximum .(°)mean	2.328	3.216	2.919	3.349	2.15	3.381	0.673
26	Neck Left Lateral.BendMaximum .(°)variance	2.297	1.077	2.19	1.316	2.96	1.988	0.119
27	Neck Right -Left Lateral.BendRange(°)mean	5.422	1.954	5.116	2.199	5.54	1.999	0.794
28	Neck Right -Left Lateral.BendRange(°)variance	1.926	1.078	1.795	0.96	2.203	1.389	0.515
29	Neck Flexion ExtensionMaximum .(°)mean	1.949	7.36	1.59	6.914	-0.6	5.12	0.318
30	Neck Flexion ExtensionMaximum .(°)variance	5.747	2.445	5.51	3.108	6.942	4.865	0.221
31	Neck Flexion Extensionminimum .(°)mean	-6.953	7.76	-6.229	7.914	-9.492	5.601	0.298
32	Neck Flexion Extensionminimum .(°)variance	5.697	2.147	5.675	3.224	6.647	4.113	0.154
33	Neck Flexion ExtensionRange(°)mean	8.901	2.934	7.82	2.957	8.894	2.077	0.242
34	Neck Flexion ExtensionRange(°)variance	3.705	1.447	2.912	1.597	4.086	2.173	0.068	^
35	Neck Right Rotation Maximum .(°)mean	16.259	19.651	17.038	14.69	14.396	16.584	0.887
36	Neck Right Rotation Maximum .(°)variance	9.429	6.191	9.046	4.47	13.588	19.83	0.167
37	Neck Left Rotation Maximum .(°)mean	-8.442	19.225	-9.796	14.697	-6.548	17.345	0.829
38	Neck Left Rotation Maximum .(°)variance	9.481	6.148	9.044	4.642	14.458	19.779	0.081	^
39	Neck Right -Left Rotation Range(°)mean	7.818	2.405	7.242	2.043	7.85	3.949	0.599
40	Neck Right -Left Rotation Range(°)variance	3.401	2.536	2.645	1.503	3.976	3.56	0.334
41	Leg Cadence L steps minimum mean	106.534	8.159	104.191	8.604	105.543	8.359	0.425
42	Leg Cadence L steps minimum variance	2.62	0.931	2.915	1.387	2.835	1.501	0.435
43	Leg Cadence Right steps minimum mean	106.17	7.988	103.754	8.498	104.98	8.079	0.378
44	Leg Cadence Right steps minimum variance	2.524	0.865	2.756	1.243	2.723	1.243	0.491
45	Average erage Cadence	106.352	8.07	103.973	8.547	105.262	8.215	0.402
46	Cadence asymmetry	0.218	0.179	0.223	0.238	0.297	0.224	0.255
47	Leg Double Support Left Percent of Gait Cycle Time mean	20.417	2.912	20.434	3.321	20.504	3.157	0.993
48	Leg Double SupportLPercent of Gait Cycle Timevariance	1.173	0.308	1.21	0.294	1.17	0.487	0.875
49	Leg Double SupportRPercent of Gait Cycle Time mean	20.571	2.908	20.634	3.178	20.761	3.104	0.965
50	Leg Double SupportRPercent of Gait Cycle Timevariance	1.115	0.252	1.21	0.331	1.228	0.495	0.197
51	Average Double Leg support Percent of Gait Cycle Time	20.494	2.907	20.534	3.247	20.632	3.128	0.982
52	Imabalance between Double Leg support Percent of Gait Cycle Time	0.615	0.436	0.681	0.617	0.726	0.591	0.617
53	Leg Elevation at Midswing L (cm) mean	1.214	0.686	1.347	0.448	1.426	0.526	0.291
54	Leg Elevation at Midswing L (cm) variance	0.381	0.113	0.441	0.151	0.443	0.155	0.032	*	No< Mild, Moderate-High
55	Leg Elevation at Midswing R (cm) mean	1.186	0.711	1.491	0.879	1.437	0.776	0.116
56	Leg Elevationat Midswing R (cm) variance	0.489	0.313	0.508	0.243	0.578	0.274	0.455
57	Average midswing elevation	1.2	0.626	1.419	0.602	1.432	0.626	0.133
58	Imbalance between limb midswing elevation	19.541	15.647	16.76	15.594	10.795	9.709	0.048	*	No>Moderate-High
59	Leg Gait Cycle Duration L (s) mean	1.135	0.087	1.161	0.093	1.145	0.093	0.397
60	Leg Gait Cycle Duration L (s) variance	0.029	0.012	0.035	0.02	0.032	0.021	0.167
61	Leg Gait Cycle Duration R (s) mean	1.137	0.086	1.165	0.093	1.15	0.091	0.346
62	Leg Gait Cycle Duration R (s) variance	0.028	0.011	0.032	0.019	0.032	0.018	0.226
63	Average Gait Cycle Duration	1.136	0.087	1.163	0.093	1.148	0.092	0.371
64	Imbalance between Gait Cycle Duration	0.202	0.262	0.201	0.28	0.245	0.23	0.768
65	Leg GaitSpeed L (m/s) mean	1.075	0.133	1.042	0.144	1.065	0.141	0.541
66	Leg GaitSpeed L (m/s) variance	0.048	0.016	0.051	0.02	0.05	0.023	0.826
67	Leg Gait Speed R (m/s) mean	1.053	0.126	1.026	0.136	1.044	0.137	0.645
68	Leg GaitSpeed R (m/s) variance	0.05	0.016	0.052	0.017	0.054	0.016	0.528
69	Average gait speed	1.064	0.129	1.034	0.14	1.055	0.138	0.59
70	Imabalance in gait speed	1.096	0.824	0.898	0.779	1.081	0.711	0.518
71	Leg Lateral Step Variability L (cm)	3.042	0.889	3.046	0.877	2.974	0.75	0.942
72	Leg Lateral Step Variability R (cm)	2.754	0.715	2.748	0.872	2.738	0.56	0.995
73	Average step variability	2.898	0.71	2.897	0.756	2.856	0.578	0.967
74	Imbalance in step variability between legs	10.769	7.426	11.494	7.904	7.16	6.155	0.082	^
75	Leg Circumduction L (cm) mean	3.266	1.405	3.124	1.484	3.579	1.277	0.509
76	Leg Circumduction L (cm) variance	1.173	0.345	1.245	0.465	1.323	0.558	0.289
77	Leg Circumduction R (cm) mean	2.437	0.981	2.09	1.101	2.676	0.941	0.109
78	Leg Circumduction R (cm) variance	1.077	0.308	0.982	0.434	1.174	0.389	0.159
79	Average circumduction	2.851	1.125	2.607	1.238	3.128	0.986	0.27
80	Imabalance between legs in circumdunction	16.986	12.352	23.119	17.559	17.41	13.167	0.119
81	Number of steps	25.265	5.363	24.25	6.569	24.955	5.884	0.716
82	Leg Foot Strike Angle L (°) mean	24.001	4.474	23.618	4.504	24.353	4.114	0.84
83	Leg Foot Strike AngleL (°) variance	1.755	0.51	1.81	0.516	1.733	0.458	0.843
84	Leg Foot Strike Angle R (°) mean	24.26	4.811	23.745	4.648	24.375	4.259	0.859
85	Leg Foot Strike Angle R (°) variance	1.932	0.614	1.816	0.567	1.934	0.657	0.667
86	Average Foot Strike Angle	24.13	4.465	23.681	4.512	24.364	4.041	0.847
87	Imbalance between legs Foot Strike Angle	4.168	3.703	2.901	2.378	3.857	3.75	0.25
88	Leg Toe Off Angle L (°) mean	36.849	3.844	37.217	2.863	36.192	3.255	0.595
89	Leg Toe Off Angle L (°) variance	1.447	0.544	1.469	0.477	1.425	0.51	0.956
90	Leg Toe Off Angle R (°) mean	36.77	3.497	36.574	3.167	36.147	3.271	0.742
91	Leg Toe Off Angle R (°) variance	1.464	0.485	1.488	0.512	1.375	0.392	0.675
92	Average Toe Off Angle	36.809	3.484	36.896	2.859	36.169	3.102	0.686
93	Imbalance between limbs in Toe Off Angle	2.474	1.9	2.188	1.66	2.349	1.383	0.748
94	Leg Single Limb Support L Percent of Gait Cycle Time mean	39.768	1.611	39.653	1.875	39.674	1.669	0.94
95	Leg Single Limb Support L Percent of Gait Cycle Time variance	0.796	0.329	0.779	0.199	0.747	0.334	0.795
96	Leg Single Limb Support RPercent of Gait Cycle Time mean	39.683	1.412	39.748	1.605	39.615	1.473	0.95
97	Leg Single Limb Support R Percent of Gait Cycle Time variance	0.79	0.182	0.839	0.259	0.811	0.286	0.578
98	Average Single Leg support as Percent of Gait Cycle Time	39.725	1.438	39.7	1.615	39.645	1.527	0.975
99	Imbalance between limb in Single Leg Support as Percent of Gait Cycle Time	0.915	0.776	1.266	1.062	0.753	0.584	0.064	^
100	Leg Stance L Percent of Gait Cycle Time mean	60.184	1.448	60.089	1.666	60.178	1.566	0.958
101	Leg Stance L Percent of Gait Cycle Timevariance	0.84	0.243	0.844	0.239	0.799	0.281	0.768
102	Leg Stance R Percent of Gait Cycle Time mean	60.253	1.657	60.38	1.809	60.376	1.711	0.919
103	Leg Stance R Percent of Gait Cycle Timevariance	0.747	0.23	0.821	0.269	0.752	0.289	0.374
104	Average Stance as Percent of Gait Cycle Time	60.219	1.476	60.234	1.635	60.277	1.606	0.987
105	Imabalance between legs in stance as Percent of Gait Cycle Time	0.626	0.531	0.734	0.682	0.417	0.383	0.121
106	Leg Step Duration L (s) mean	0.568	0.045	0.582	0.047	0.574	0.048	0.352
107	Leg Step Duration L (s) variance	0.016	0.007	0.019	0.01	0.018	0.011	0.191
108	Leg Step Duration R (s) mean	0.57	0.041	0.583	0.048	0.577	0.043	0.353
109	Leg Step Duration R (s) variance	0.017	0.007	0.019	0.009	0.018	0.01	0.309
110	Average Step Duration (s)	0.569	0.043	0.582	0.046	0.576	0.045	0.341
111	Imabalance between legs Step Duration	1.004	0.917	1.302	1.098	0.896	0.656	0.232
112	Leg Stride Length L (m) mean	1.208	0.119	1.193	0.09	1.205	0.112	0.83
113	Leg Stride Length L (m) variance	0.036	0.012	0.036	0.011	0.038	0.012	0.774
114	Leg Stride Length R (m) mean	1.186	0.113	1.18	0.085	1.187	0.106	0.968
115	Leg Stride Length R (m) variance	0.04	0.013	0.04	0.012	0.042	0.01	0.715
116	Average Stride Length (m)	1.197	0.116	1.187	0.087	1.196	0.108	0.91
117	Imbalance between legs Stride Length (%)	1.019	0.71	0.757	0.737	0.878	0.562	0.205
118	Leg Swing L as Percent of Gait Cycle Time mean	39.816	1.448	39.911	1.666	39.822	1.566	0.958
119	Leg Swing L as Percent of Gait Cycle Time variance	0.84	0.243	0.843	0.239	0.799	0.281	0.77
120	Leg Swing R as Percent of Gait Cycle Time mean	39.747	1.657	39.62	1.809	39.624	1.711	0.919
121	Leg Swing R Percent of Gait Cycle Time variance	0.747	0.23	0.821	0.269	0.752	0.289	0.374
122	Average swing time as Percent of Gait Cycle Time	39.781	1.476	39.766	1.635	39.723	1.606	0.987
123	Imbalance between legs swing time as Percent of Gait Cycle Time	0.949	0.812	1.115	1.028	0.634	0.598	0.124
124	Leg Terminal Double Support L as Percent of Gait Cycle Time mean	10.229	1.557	10.229	1.806	10.267	1.7	0.995
125	Leg TerminalDouble Support L as Percent of Gait Cycle Time variance	0.765	0.254	0.81	0.163	0.789	0.241	0.672
126	Leg Terminal Double Support R as Percent of Gait Cycle Time mean	10.379	1.506	10.441	1.58	10.554	1.506	0.888
127	Leg Terminal Double Support R Percent of Gait Cycle Time variance	0.756	0.156	0.818	0.24	0.82	0.348	0.272
128	Average terminal Double Leg support as Percent of Gait Cycle Time	10.304	1.449	10.335	1.583	10.41	1.537	0.956
129	Imabalance between legs terminalDouble Leg support as Percent of Gait Cycle Time	3.408	3.431	4.282	4.121	3.593	3.222	0.528
130	Leg Toe Out Angle L (°) mean	2.524	7.382	2.172	6.576	3.532	7.316	0.788
131	Leg Toe Out Angle L (°) variance	2.933	0.81	3.113	1.074	3.1	0.465	0.503
132	Leg Toe Out Angle R (°) mean	6.776	6.622	8.145	7.565	6.443	7.568	0.613
133	Leg Toe Out Angle R (°) variance	2.949	0.82	2.984	1.08	3.206	0.76	0.468
134	Average Toe Out Angle	4.65	6.155	5.158	5.512	4.988	6.714	0.92
135	Imbalance between legs in Average Toe Out Angle	345.834	1805.94	117.699	134.804	1019.27	4441.69	0.355
136	Lumbar Coronal Range of Motion (°) mean	5.834	1.895	5.383	1.863	6.821	3.037	0.054	^
137	Lumbar Coronal Range of Motion (°) variance	0.709	0.228	0.706	0.284	0.758	0.366	0.72
138	Lumbar Sagittal Range of Motion (°) mean	5.454	1.711	5.286	1.289	5.088	1.022	0.586
139	Lumbar Sagittal Range of Motion (°) variance	1.042	0.493	0.952	0.356	0.953	0.206	0.514
140	Lumbar TransverseRange of Motion (°)mean	8.043	2.27	7.968	2.528	8.904	3.711	0.348
141	Lumbar TransverseRange of Motion (°)variance	1.727	0.633	1.692	0.49	1.802	0.596	0.803
142	Trunk Coronal Range of Motion (°)mean	5.014	1.983	5.213	1.891	4.16	1.389	0.109
143	Trunk Coronal Range of Motion (°)variance	1.047	0.49	1.174	0.432	1.025	0.428	0.406
144	Trunk Sagittal Range of Motion (°)mean	5.402	1.654	5.313	1.63	5.672	1.017	0.7
145	Trunk Sagittal Range of Motion (°)variance	1.197	0.424	1.078	0.351	1.062	0.297	0.197
146	Trunk Transverse Range of Motion (°)mean	9.19	2.396	9.512	2.516	9.371	2.944	0.829
147	Trunk Transverse Range of Motion (°)variance	1.928	0.979	1.843	0.62	1.943	0.672	0.89
148	Arm Swing Velocity L (°/s) mean	210.39	72.114	192.785	60.677	209.873	101.429	0.552
149	Arm Swing Velocity L(°/s) variance	49.237	34.09	42.29	25.5	49.882	52.451	0.652
150	Arm Swing Velocity R (°/s) mean	179.645	66.65	164.602	48.782	174.805	68.34	0.556
151	Arm Swing Velocity R (°/s) variance	44.974	33.855	40.851	26.176	38.455	24.508	0.623
152	Average UpperArmswingvelocity	195.018	65.875	178.694	50.031	192.339	82.233	0.524
153	Imbalance between arms in upper arm swing velocity	11.144	8.852	11.431	9.024	9.537	8.667	0.711
154	Arm Range of Motion L (°) mean	45.965	17.119	42.93	17.398	47.104	20.458	0.662
155	Arm Range of Motion L (°) variance	8.13	5.823	7.737	3.611	8.9	6.104	0.751
156	Arm Range of Motion R (°) mean	40.732	16.246	35.689	13.589	37.995	17.138	0.324
157	Arm Range of Motion R (°) variance	8.632	7.208	7.2	3.221	7.925	4.748	0.558
158	Average upper arm Range of Motion	43.349	15.352	39.309	13.785	42.55	17.491	0.487
159	Imbalance between arms in upper arm Range of Motion	13.334	10.655	14.969	11.116	14.334	12.448	0.774
160	Turn Angle (°) mean	186.189	4.242	186.63	4.147	188.221	4.884	0.149
161	Turn Angle (°) variance	5.397	1.606	5.711	3.048	5.722	1.63	0.669
162	Turn Duration (s) mean	2.22	0.223	2.21	0.242	2.212	0.242	0.972
163	Turn Duration (s) variance	0.241	0.08	0.238	0.103	0.2	0.087	0.148
164	Number of turns	17.024	2.066	16.75	2.703	17	2.563	0.858
165	Turn Velocity (°/s) mean	179.404	27.386	181.292	31.521	182.998	30.496	0.858
166	Turn Velocity (°/s) variance	20.149	8.069	21.619	11.27	25.404	10.999	0.065	^
167	Mean number of steps in turn	3.609	0.377	3.503	0.251	3.452	0.36	0.114
168	Variance in the number of steps in turn	0.528	0.128	0.596	0.254	0.514	0.155	0.126

## Sheet: Eyes Open, Ground
	Balance variable	Not Depressed Mean	Not Depressed Std	Mild Depression Mean	Mild Depression Std	Moderate to High Depression Mean	Moderate to High Depression Std	p-value	Significant
0	Acceleration 95% Ellipse X-axis Radius (m/s2) Eyes Open, Feet on Ground	0.044	0.026	0.038	0.016	0.041	0.02	0.579
1	Acceleration 95% Ellipse Y-axis Radius (m/s2) Eyes Open, Feet on Ground	0.154	0.105	0.142	0.056	0.213	0.282	0.167
2	Acceleration 95% Ellipse Rotation (m/s2) Eyes Open, Feet on Ground	1.545	0.167	1.571	0.135	1.57	0.152	0.648
3	Acceleration 95% Ellipse Sway Area (m2/s4) Eyes Open, Feet on Ground	0.027	0.051	0.018	0.01	0.038	0.072	0.357
4	Acceleration Centroidal Frequency (Hz) Eyes Open, Feet on Ground	0.911	0.188	0.853	0.199	0.947	0.219	0.219
5	Acceleration Centroidal Frequency in Coronal Plane (Hz) Eyes Open, Feet on Ground	1.263	0.302	1.369	0.316	1.274	0.252	0.272
6	Acceleration Centroidal Frequency in Sagittal Plane (Hz) Eyes Open, Feet on Ground	0.744	0.204	0.706	0.195	0.753	0.172	0.634
7	Acceleration Frequency Dispersion Eyes Open, Feet on Ground	0.68	0.046	0.68	0.053	0.678	0.036	0.988
8	Acceleration Frequency Dispersion in Coronal Plane Eyes Open, Feet on Ground	0.665	0.052	0.645	0.069	0.665	0.044	0.258
9	Acceleration Frequency Dispersion in Sagittal Plane Eyes Open, Feet on Ground	0.702	0.044	0.702	0.054	0.711	0.044	0.675
10	Acceleration Jerk (m2/s5) Eyes Open, Feet on Ground	1.547	4.703	0.68	0.565	1.65	2.935	0.563
11	Acceleration Jerk in Coronal Plane (m2/s5) Eyes Open, Feet on Ground	0.538	0.96	0.353	0.227	0.417	0.367	0.514
12	Acceleration Jerk in Sagittal Plane (m2/s5) Eyes Open, Feet on Ground	1.814	5.683	0.786	0.766	1.879	3.408	0.583
13	Acceleration mean velocity (m/s) Eyes Open, Feet on Ground	0.125	0.1	0.112	0.061	0.194	0.294	0.095	^
14	Acceleration mean velocity in coronal plane (m/s) Eyes Open, Feet on Ground	0.036	0.044	0.028	0.015	0.028	0.022	0.503
15	Acceleration mean velocity in sagittal plane (m/s) Eyes Open, Feet on Ground	0.113	0.091	0.104	0.062	0.188	0.294	0.065	^
16	Acceleration Path Length (m/s2) Eyes Open, Feet on Ground	5.305	3.366	4.633	1.362	5.298	2.532	0.56
17	Acceleration Path Length in coronal plane (m/s2) Eyes Open, Feet on Ground	2.556	1.486	2.389	0.641	2.472	1.106	0.832
18	Acceleration Path Length in sagittal plane (m/s2) Eyes Open, Feet on Ground	4.079	2.799	3.435	1.129	4.094	2.261	0.464
19	Acceleration Root Mean Square Sway (m/s2) Eyes Open, Feet on Ground	0.066	0.044	0.061	0.022	0.089	0.115	0.179
20	Acceleration Root Mean Square Sway in coronal plane (m/s2) Eyes Open, Feet on Ground	0.02	0.016	0.017	0.006	0.018	0.01	0.52
21	Acceleration Root Mean Square Sway in sagittal plane (m/s2) Eyes Open, Feet on Ground	0.062	0.042	0.058	0.023	0.086	0.115	0.158
22	Acceleration Range (m/s2) Eyes Open, Feet on Ground	0.351	0.275	0.321	0.118	0.488	0.699	0.213
23	Acceleration Range in coronal plane (m/s2) Eyes Open, Feet on Ground	0.12	0.086	0.099	0.041	0.116	0.071	0.462
24	Acceleration Range in sagittal plane (m/s2) Eyes Open, Feet on Ground	0.325	0.267	0.301	0.12	0.467	0.7	0.199
25	Sway Angles Area Radius in coronal plane (°) Eyes Open, Feet on Ground	0.256	0.155	0.226	0.092	0.238	0.117	0.583
26	Sway Angles 95% Ellipse Y-axis Radius (°) Eyes Open, Feet on Ground	0.905	0.619	0.836	0.328	1.259	1.689	0.164
27	Sway area rotation (°) Eyes Open, Feet on Ground	1.545	0.167	1.571	0.135	1.57	0.152	0.648
28	Sway area (°2)Eyes Open, Feet on Ground	0.926	1.766	0.606	0.335	1.326	2.565	0.351
29	Root Mean Square Sway Angle (°) Eyes Open, Feet on Ground	0.386	0.257	0.356	0.132	0.528	0.688	0.175
30	Root Mean Square Sway Angle in coronal plane (°) Eyes Open, Feet on Ground	0.117	0.096	0.098	0.037	0.109	0.058	0.523
31	Root Mean Square Sway Angle in sagittal plane (°) Eyes Open, Feet on Ground	0.363	0.247	0.34	0.135	0.511	0.69	0.154

## Sheet: Eyes Closed, Ground
	Balance variable	Not Depressed Mean	Not Depressed Std	Mild Depression Mean	Mild Depression Std	Moderate to High Depression Mean	Moderate to High Depression Std	p-value	Significant
0	Acceleration 95% Ellipse X-axis Radius (m/s2) Eyes Closed, Feet on Ground	0.044	0.019	0.039	0.014	0.043	0.018	0.515
1	Acceleration 95% Ellipse Y-axis Radius (m/s2) Eyes Closed, Feet on Ground	0.154	0.052	0.149	0.059	0.139	0.045	0.463
2	Acceleration 95% Ellipse Rotation ation(m/s2) Eyes Closed, Feet on Ground	1.584	0.209	1.553	0.086	1.535	0.171	0.452
3	Acceleration 95% Ellipse Sway Area (m2/s4) Eyes Closed, Feet on Ground	0.022	0.015	0.019	0.011	0.02	0.012	0.433
4	Acceleration Centroidal Frequency (Hz) Eyes Closed, Feet on Ground	0.942	0.194	0.878	0.174	0.971	0.23	0.207
5	Acceleration Centroidal Frequency in Coronal Plane (Hz) Eyes Closed, Feet on Ground	1.225	0.273	1.246	0.279	1.194	0.224	0.79
6	Acceleration Centroidal Frequency in Sagittal Plane (Hz) Eyes Closed, Feet on Ground	0.759	0.179	0.687	0.15	0.728	0.172	0.158
7	Acceleration Frequency Dispersion Eyes Closed, Feet on Ground	0.663	0.04	0.668	0.043	0.657	0.044	0.629
8	Acceleration Frequency Dispersion in Coronal Plane Eyes Closed, Feet on Ground	0.66	0.055	0.646	0.07	0.676	0.052	0.192
9	Acceleration Frequency Dispersion in Sagittal Plane Eyes Closed, Feet on Ground	0.691	0.045	0.701	0.043	0.7	0.038	0.449
10	Acceleration Jerk (m2/s5) Eyes Closed, Feet on Ground	1.182	0.982	0.788	0.45	0.991	0.761	0.105
11	Acceleration Jerk in Coronal Plane (m2/s5) Eyes Closed, Feet on Ground	0.473	0.557	0.342	0.195	0.408	0.42	0.446
12	Acceleration Jerk in Sagittal Plane (m2/s5) Eyes Closed, Feet on Ground	1.342	1.1	0.908	0.562	1.155	0.919	0.124
13	Acceleration mean velocity (m/s) Eyes Closed, Feet on Ground	0.124	0.071	0.111	0.059	0.103	0.07	0.371
14	Acceleration mean velocity in coronal plane (m/s) Eyes Closed, Feet on Ground	0.032	0.026	0.023	0.014	0.029	0.018	0.222
15	Acceleration mean velocity in sagittal plane (m/s) Eyes Closed, Feet on Ground	0.114	0.07	0.104	0.059	0.094	0.069	0.439
16	Acceleration Path Length (m/s2) Eyes Closed, Feet on Ground	5.674	2.088	4.953	1.113	5.34	1.994	0.215
17	Acceleration Path Length in coronal plane (m/s2) Eyes Closed, Feet on Ground	2.599	1.209	2.366	0.595	2.473	1.101	0.601
18	Acceleration Path Length in sagittal plane (m/s2) Eyes Closed, Feet on Ground	4.48	1.578	3.839	0.999	4.174	1.609	0.133
19	Acceleration Root Mean Square Sway (m/s2) Eyes Closed, Feet on Ground	0.066	0.021	0.063	0.024	0.06	0.018	0.474
20	Acceleration Root Mean Square Sway in coronal plane (m/s2) Eyes Closed, Feet on Ground	0.019	0.01	0.017	0.006	0.019	0.009	0.352
21	Acceleration Root Mean Square Sway in sagittal plane (m/s2) Eyes Closed, Feet on Ground	0.062	0.021	0.061	0.024	0.056	0.018	0.5
22	Acceleration Range (m/s2) Eyes Closed, Feet on Ground	0.353	0.119	0.319	0.105	0.333	0.117	0.373
23	Acceleration Range in coronal plane (m/s2) Eyes Closed, Feet on Ground	0.116	0.058	0.105	0.031	0.118	0.058	0.605
24	Acceleration Range in sagittal plane (m/s2) Eyes Closed, Feet on Ground	0.329	0.118	0.299	0.108	0.308	0.112	0.438
25	Sway Angles Area Radius in coronal plane (°) Eyes Closed, Feet on Ground	0.256	0.113	0.229	0.083	0.25	0.108	0.511
26	Sway Angles 95% Ellipse Y-axis Radius (°) Eyes Closed, Feet on Ground	0.908	0.305	0.875	0.346	0.818	0.26	0.467
27	Sway area rotation (°) Eyes Closed, Feet on Ground	1.584	0.209	1.553	0.085	1.535	0.171	0.452
28	Sway area (°2) Eyes Closed, Feet on Ground	0.771	0.518	0.649	0.37	0.678	0.419	0.428
29	Root Mean Square Sway Angle (°) Eyes Closed, Feet on Ground	0.387	0.126	0.371	0.14	0.351	0.108	0.472
30	Root Mean Square Sway Angle in coronal plane (°) Eyes Closed, Feet on Ground	0.114	0.059	0.097	0.034	0.113	0.054	0.352
31	Root Mean Square Sway Angle in sagittal plane (°) Eyes Closed, Feet on Ground	0.366	0.125	0.357	0.141	0.33	0.103	0.496

## Sheet: Eyes Open, Foam Surface
	Balance variable	Not Depressed Mean	Not Depressed Std	Mild Depression Mean	Mild Depression Std	Moderate to High Depression Mean	Moderate to High Depression Std	p-value	Significant
0	Acceleration 95% Ellipse X-axis Radius (m/s2) Eyes Open, Feet on Foam Surface	0.077	0.028	0.078	0.032	0.077	0.02	0.987
1	Acceleration 95% Ellipse Y-axis Radius (m/s2) Eyes Open, Feet on Foam Surface	0.162	0.057	0.157	0.055	0.146	0.044	0.442
2	Acceleration 95% Ellipse Rotation ation(m/s2) Eyes Open, Feet on Foam Surface	1.558	0.397	1.622	0.243	1.576	0.369	0.721
3	Acceleration 95% Ellipse Sway Area (m2/s4) Eyes Open, Feet on Foam Surface	0.042	0.027	0.042	0.033	0.036	0.016	0.627
4	Acceleration Centroidal Frequency (Hz) Eyes Open, Feet on Foam Surface	1.017	0.206	1.029	0.237	1.08	0.185	0.46
5	Acceleration Centroidal Frequency in Coronal Plane (Hz) Eyes Open, Feet on Foam Surface	1.007	0.228	0.995	0.234	1.013	0.18	0.958
6	Acceleration Centroidal Frequency in Sagittal Plane (Hz) Eyes Open, Feet on Foam Surface	0.877	0.221	0.862	0.261	0.931	0.227	0.543
7	Acceleration Frequency Dispersion Eyes Open, Feet on Foam Surface	0.671	0.043	0.679	0.045	0.661	0.051	0.368
8	Acceleration Frequency Dispersion in Coronal Plane Eyes Open, Feet on Foam Surface	0.669	0.063	0.668	0.061	0.674	0.057	0.923
9	Acceleration Frequency Dispersion in Sagittal Plane Eyes Open, Feet on Foam Surface	0.705	0.042	0.717	0.045	0.696	0.039	0.183
10	Acceleration Jerk (m2/s5) Eyes Open, Feet on Foam Surface	1.509	1.251	1.344	0.773	1.527	1.492	0.807
11	Acceleration Jerk in Coronal Plane (m2/s5) Eyes Open, Feet on Foam Surface	0.866	0.7	0.888	0.603	0.916	0.702	0.952
12	Acceleration Jerk in Sagittal Plane (m2/s5) Eyes Open, Feet on Foam Surface	1.796	1.663	1.459	0.767	1.664	1.695	0.596
13	Acceleration mean velocity (m/s) Eyes Open, Feet on Foam Surface	0.146	0.074	0.129	0.057	0.142	0.07	0.515
14	Acceleration mean velocity in coronal plane (m/s) Eyes Open, Feet on Foam Surface	0.056	0.032	0.051	0.031	0.06	0.035	0.638
15	Acceleration mean velocity in sagittal plane (m/s) Eyes Open, Feet on Foam Surface	0.123	0.076	0.108	0.052	0.119	0.069	0.634
16	Acceleration Path Length (m/s2) Eyes Open, Feet on Foam Surface	6.963	2.463	6.679	1.663	6.806	2.108	0.838
17	Acceleration Path Length in coronal plane (m/s2) Eyes Open, Feet on Foam Surface	3.629	1.324	3.613	1.1	3.717	1.22	0.95
18	Acceleration Path Length in sagittal plane (m/s2) Eyes Open, Feet on Foam Surface	5.114	2.004	4.796	1.104	4.831	1.722	0.645
19	Acceleration Root Mean Square Sway (m/s2) Eyes Open, Feet on Foam Surface	0.074	0.024	0.072	0.024	0.068	0.017	0.558
20	Acceleration Root Mean Square Sway in coronal plane (m/s2) Eyes Open, Feet on Foam Surface	0.035	0.013	0.034	0.015	0.034	0.009	0.99
21	Acceleration Root Mean Square Sway in sagittal plane (m/s2) Eyes Open, Feet on Foam Surface	0.064	0.024	0.063	0.022	0.058	0.018	0.507
22	Acceleration Range (m/s2) Eyes Open, Feet on Foam Surface	0.396	0.128	0.407	0.143	0.379	0.098	0.743
23	Acceleration Range in coronal plane (m/s2) Eyes Open, Feet on Foam Surface	0.199	0.075	0.221	0.114	0.197	0.063	0.46
24	Acceleration Range in sagittal plane (m/s2) Eyes Open, Feet on Foam Surface	0.336	0.122	0.334	0.114	0.318	0.098	0.799
25	Sway Angles Area Radius in coronal plane (°) Eyes Open, Feet on Foam Surface	0.453	0.166	0.458	0.19	0.452	0.118	0.988
26	Sway Angles 95% Ellipse Y-axis Radius (°) Eyes Open, Feet on Foam Surface	0.955	0.335	0.923	0.324	0.857	0.258	0.445
27	Sway area rotation (°) Eyes Open, Feet on Foam Surface	1.558	0.397	1.622	0.243	1.576	0.369	0.721
28	Sway area (°2) Eyes Open, Feet on Foam Surface	1.449	0.948	1.452	1.13	1.238	0.543	0.623
29	Root Mean Square Sway Angle (°) Eyes Open, Feet on Foam Surface	0.435	0.143	0.424	0.144	0.4	0.101	0.555
30	Root Mean Square Sway Angle in coronal plane (°) Eyes Open, Feet on Foam Surface	0.203	0.075	0.201	0.085	0.202	0.052	0.991
31	Root Mean Square Sway Angle in sagittal plane (°) Eyes Open, Feet on Foam Surface	0.378	0.141	0.369	0.129	0.34	0.103	0.505

## Sheet: Eyes Closed, Foam Surface
	Balance variable	Not Depressed Mean	Not Depressed Std	Mild Depression Mean	Mild Depression Std	Moderate to High Depression Mean	Moderate to High Depression Std	p-value	Significant	Post-hoc
0	Acceleration 95% Ellipse X-axis Radius (m/s2) Eyes Closed, Feet on Foam Surface	0.128	0.048	0.116	0.038	0.139	0.042	0.211
1	Acceleration 95% Ellipse Y-axis Radius (m/s2) Eyes Closed, Feet on Foam Surface	0.262	0.097	0.213	0.06	0.249	0.062	0.032	*	No > Mild
2	Acceleration 95% Ellipse Rotation ation(m/s2) Eyes Closed, Feet on Foam Surface	1.61	0.279	1.521	0.326	1.528	0.286	0.259
3	Acceleration 95% Ellipse Sway Area (m2/s4) Eyes Closed, Feet on Foam Surface	0.115	0.094	0.081	0.041	0.112	0.056	0.162
4	Acceleration Centroidal Frequency (Hz) Eyes Closed, Feet on Foam Surface	1.029	0.168	1.028	0.177	1.04	0.186	0.965
5	Acceleration Centroidal Frequency in Coronal Plane (Hz) Eyes Closed, Feet on Foam Surface	0.889	0.198	0.882	0.185	0.847	0.135	0.656
6	Acceleration Centroidal Frequency in Sagittal Plane (Hz) Eyes Closed, Feet on Foam Surface	0.823	0.173	0.811	0.146	0.821	0.217	0.951
7	Acceleration Frequency Dispersion Eyes Closed, Feet on Foam Surface	0.642	0.047	0.64	0.045	0.643	0.051	0.97
8	Acceleration Frequency Dispersion in Coronal Plane Eyes Closed, Feet on Foam Surface	0.646	0.056	0.632	0.069	0.638	0.077	0.573
9	Acceleration Frequency Dispersion in Sagittal Plane Eyes Closed, Feet on Foam Surface	0.676	0.054	0.68	0.051	0.684	0.052	0.802
10	Acceleration Jerk (m2/s5) Eyes Closed, Feet on Foam Surface	4.534	3.598	2.916	1.885	4.766	4.36	0.077	^
11	Acceleration Jerk in Coronal Plane (m2/s5) Eyes Closed, Feet on Foam Surface	2.313	2.496	1.821	1.635	2.251	1.29	0.583
12	Acceleration Jerk in Sagittal Plane (m2/s5) Eyes Closed, Feet on Foam Surface	5.398	4.361	3.343	1.985	5.531	5.594	0.07	^
13	Acceleration mean velocity (m/s) Eyes Closed, Feet on Foam Surface	0.208	0.127	0.165	0.077	0.184	0.058	0.172
14	Acceleration mean velocity in coronal plane (m/s) Eyes Closed, Feet on Foam Surface	0.076	0.044	0.06	0.029	0.071	0.036	0.2
15	Acceleration mean velocity in sagittal plane (m/s) Eyes Closed, Feet on Foam Surface	0.177	0.129	0.142	0.078	0.156	0.061	0.307
16	Acceleration Path Length (m/s2) Eyes Closed, Feet on Foam Surface	11.706	4.234	9.725	2.925	11.521	3.514	0.064	^
17	Acceleration Path Length in coronal plane (m/s2) Eyes Closed, Feet on Foam Surface	5.709	2.393	5.117	1.984	5.919	1.595	0.367
18	Acceleration Path Length in sagittal plane (m/s2) Eyes Closed, Feet on Foam Surface	8.906	3.258	7.084	2.075	8.518	3.189	0.025	*	Mild < No, Modate-High
19	Acceleration Root Mean Square Sway (m/s2) Eyes Closed, Feet on Foam Surface	0.12	0.042	0.1	0.026	0.117	0.027	0.046	*	Mild < No, Modate-High
20	Acceleration Root Mean Square Sway in coronal plane (m/s2) Eyes Closed, Feet on Foam Surface	0.055	0.021	0.049	0.016	0.059	0.018	0.167
21	Acceleration Root Mean Square Sway in sagittal plane (m/s2) Eyes Closed, Feet on Foam Surface	0.105	0.04	0.086	0.025	0.1	0.026	0.048	*	Mild < No, Modate-High
22	Acceleration Range (m/s2) Eyes Closed, Feet on Foam Surface	0.674	0.241	0.591	0.175	0.699	0.224	0.169
23	Acceleration Range in coronal plane (m/s2) Eyes Closed, Feet on Foam Surface	0.329	0.138	0.305	0.127	0.354	0.119	0.425
24	Acceleration Range in sagittal plane (m/s2) Eyes Closed, Feet on Foam Surface	0.58	0.223	0.498	0.154	0.594	0.218	0.16
25	Sway Angles Area Radius in coronal plane (°) Eyes Closed, Feet on Foam Surface	0.751	0.285	0.684	0.225	0.817	0.244	0.217
26	Sway Angles 95% Ellipse Y-axis Radius (°) Eyes Closed, Feet on Foam Surface	1.541	0.573	1.25	0.356	1.462	0.363	0.033	*	Mild < No, Modate-High
27	Sway area rotation (°) Eyes Closed, Feet on Foam Surface	1.61	0.279	1.521	0.326	1.528	0.286	0.258
28	Sway area (°2) Eyes Closed, Feet on Foam Surface	3.957	3.238	2.816	1.423	3.846	1.922	0.164
29	Root Mean Square Sway Angle (°) Eyes Closed, Feet on Foam Surface	0.705	0.248	0.587	0.156	0.689	0.156	0.047	*	Mild < No, Modate-High
30	Root Mean Square Sway Angle in coronal plane (°) Eyes Closed, Feet on Foam Surface	0.325	0.122	0.289	0.096	0.349	0.103	0.17
31	Root Mean Square Sway Angle in sagittal plane (°) Eyes Closed, Feet on Foam Surface	0.618	0.237	0.505	0.145	0.588	0.15	0.048	*	Mild < No, Modate-High
