# Supplementary material for: Identifying Current Feelings of Mild and Moderate to High Depression in Young, Healthy Individuals Using Gait and Balance: An Exploratory Study
Source: Sensors (Basel). 2023 Jul 23;23(14):6624. doi: 10.3390/s23146624 (PMC10384769; doi:10.3390/s23146624)
Supplement: Supplementary file 1 [file sensors-23-06624-s001.zip › Classifier_results_0v1.xlsx]

## Sheet: Gait
	Model name	Variable	Mean Model Accuracy	F1 scores
2	SVC()	Gait	75	0.75
0	RandomForestClassifier()	Gait	73.2143	0.732143
1	KNeighborsClassifier()	Gait	73.2143	0.732143
4	GradientBoostingClassifier()	Gait	66.9643	0.660714
5	AdaBoostClassifier()	Gait	61.6071	0.616071
8	QuadraticDiscriminantAnalysis()	Gait	59.8214	0.598214
9	SGDClassifier()	Gait	57.1429	0.553571
3	DecisionTreeClassifier()	Gait	56.25	0.517857
6	GaussianNB()	Gait	54.4643	0.544643
7	LinearDiscriminantAnalysis()	Gait	54.4643	0.544643

## Sheet: Eyes Open, Ground
	Model name	Variable	Mean Model Accuracy	F1 scores
2	SVC()	Eyes Open, Ground	75	0.75
8	QuadraticDiscriminantAnalysis()	Eyes Open, Ground	75	0.75
1	KNeighborsClassifier()	Eyes Open, Ground	74.1071	0.741071
0	RandomForestClassifier()	Eyes Open, Ground	73.2143	0.741071
3	DecisionTreeClassifier()	Eyes Open, Ground	69.6429	0.678571
5	AdaBoostClassifier()	Eyes Open, Ground	68.75	0.660714
7	LinearDiscriminantAnalysis()	Eyes Open, Ground	66.9643	0.669643
9	SGDClassifier()	Eyes Open, Ground	66.9643	0.616071
4	GradientBoostingClassifier()	Eyes Open, Ground	66.0714	0.660714
6	GaussianNB()	Eyes Open, Ground	29.4643	0.294643

## Sheet: Eyes Closed, Ground
	Model name	Variable	Mean Model Accuracy	F1 scores
2	SVC()	Eyes Closed, Ground	75	0.75
8	QuadraticDiscriminantAnalysis()	Eyes Closed, Ground	75	0.75
0	RandomForestClassifier()	Eyes Closed, Ground	75	0.714286
1	KNeighborsClassifier()	Eyes Closed, Ground	71.4286	0.714286
9	SGDClassifier()	Eyes Closed, Ground	66.0714	0.678571
7	LinearDiscriminantAnalysis()	Eyes Closed, Ground	64.2857	0.642857
4	GradientBoostingClassifier()	Eyes Closed, Ground	60.7143	0.607143
3	DecisionTreeClassifier()	Eyes Closed, Ground	58.9286	0.580357
5	AdaBoostClassifier()	Eyes Closed, Ground	56.25	0.5625
6	GaussianNB()	Eyes Closed, Ground	41.9643	0.419643

## Sheet: Eyes Open, Foam
	Model name	Variable	Mean Model Accuracy	F1 scores
2	SVC()	Eyes Open, Foam	75	0.75
8	QuadraticDiscriminantAnalysis()	Eyes Open, Foam	75	0.75
0	RandomForestClassifier()	Eyes Open, Foam	71.4286	0.714286
1	KNeighborsClassifier()	Eyes Open, Foam	68.75	0.6875
4	GradientBoostingClassifier()	Eyes Open, Foam	66.9643	0.660714
5	AdaBoostClassifier()	Eyes Open, Foam	61.6071	0.616071
7	LinearDiscriminantAnalysis()	Eyes Open, Foam	61.6071	0.616071
9	SGDClassifier()	Eyes Open, Foam	60.7143	0.571429
3	DecisionTreeClassifier()	Eyes Open, Foam	55.3571	0.544643
6	GaussianNB()	Eyes Open, Foam	50.8929	0.508929

## Sheet: Eyes Closed, Foam
	Model name	Variable	Mean Model Accuracy	F1 scores
2	SVC()	Eyes Closed, Foam	75	0.75
8	QuadraticDiscriminantAnalysis()	Eyes Closed, Foam	75	0.75
7	LinearDiscriminantAnalysis()	Eyes Closed, Foam	72.3214	0.723214
0	RandomForestClassifier()	Eyes Closed, Foam	71.4286	0.723214
1	KNeighborsClassifier()	Eyes Closed, Foam	69.6429	0.696429
5	AdaBoostClassifier()	Eyes Closed, Foam	66.9643	0.6875
4	GradientBoostingClassifier()	Eyes Closed, Foam	65.1786	0.660714
9	SGDClassifier()	Eyes Closed, Foam	63.3929	0.660714
3	DecisionTreeClassifier()	Eyes Closed, Foam	52.6786	0.544643
6	GaussianNB()	Eyes Closed, Foam	44.6429	0.446429

## Sheet: All Balance
	Model name	Variable	Mean Model Accuracy	F1 scores
2	SVC()	All Balance	75	0.75
0	RandomForestClassifier()	All Balance	73.2143	0.714286
1	KNeighborsClassifier()	All Balance	71.4286	0.714286
9	SGDClassifier()	All Balance	65.1786	0.633929
5	AdaBoostClassifier()	All Balance	63.3929	0.642857
8	QuadraticDiscriminantAnalysis()	All Balance	63.3929	0.633929
7	LinearDiscriminantAnalysis()	All Balance	61.6071	0.616071
4	GradientBoostingClassifier()	All Balance	58.9286	0.571429
3	DecisionTreeClassifier()	All Balance	52.6786	0.544643
6	GaussianNB()	All Balance	46.4286	0.464286

## Sheet: All features
	Model name	Variable	Mean Model Accuracy	F1 scores
2	SVC()	All features	75	0.75
1	KNeighborsClassifier()	All features	74.1071	0.741071
0	RandomForestClassifier()	All features	69.6429	0.732143
5	AdaBoostClassifier()	All features	65.1786	0.625
4	GradientBoostingClassifier()	All features	63.3929	0.678571
9	SGDClassifier()	All features	60.7143	0.616071
8	QuadraticDiscriminantAnalysis()	All features	55.3571	0.553571
3	DecisionTreeClassifier()	All features	51.7857	0.526786
7	LinearDiscriminantAnalysis()	All features	48.2143	0.482143
6	GaussianNB()	All features	47.3214	0.473214

## Sheet: PCA Gait
	Model name	Variable	Mean Model Accuracy	F1 scores
2	SVC()	PCA Gait	75	0.75
8	QuadraticDiscriminantAnalysis()	PCA Gait	75	0.75
0	RandomForestClassifier()	PCA Gait	75	0.741071
1	KNeighborsClassifier()	PCA Gait	74.1071	0.741071
4	GradientBoostingClassifier()	PCA Gait	67.8571	0.6875
6	GaussianNB()	PCA Gait	66.9643	0.669643
3	DecisionTreeClassifier()	PCA Gait	66.0714	0.6875
5	AdaBoostClassifier()	PCA Gait	66.0714	0.660714
7	LinearDiscriminantAnalysis()	PCA Gait	64.2857	0.642857
9	SGDClassifier()	PCA Gait	57.1429	0.598214

## Sheet: PCA Eyes Open, Ground
	Model name	Variable	Mean Model Accuracy	F1 scores
1	KNeighborsClassifier()	PCA Eyes Open, Ground	75.8929	0.758929
2	SVC()	PCA Eyes Open, Ground	75	0.75
7	LinearDiscriminantAnalysis()	PCA Eyes Open, Ground	75	0.75
0	RandomForestClassifier()	PCA Eyes Open, Ground	72.3214	0.6875
4	GradientBoostingClassifier()	PCA Eyes Open, Ground	70.5357	0.714286
5	AdaBoostClassifier()	PCA Eyes Open, Ground	67.8571	0.678571
3	DecisionTreeClassifier()	PCA Eyes Open, Ground	64.2857	0.669643
9	SGDClassifier()	PCA Eyes Open, Ground	61.6071	0.589286
8	QuadraticDiscriminantAnalysis()	PCA Eyes Open, Ground	51.7857	0.517857
6	GaussianNB()	PCA Eyes Open, Ground	50	0.5

## Sheet: PCA Eyes Closed, Ground
	Model name	Variable	Mean Model Accuracy	F1 scores
2	SVC()	PCA Eyes Closed, Ground	75	0.75
7	LinearDiscriminantAnalysis()	PCA Eyes Closed, Ground	75	0.75
0	RandomForestClassifier()	PCA Eyes Closed, Ground	74.1071	0.714286
1	KNeighborsClassifier()	PCA Eyes Closed, Ground	68.75	0.6875
4	GradientBoostingClassifier()	PCA Eyes Closed, Ground	67.8571	0.6875
6	GaussianNB()	PCA Eyes Closed, Ground	67.8571	0.678571
8	QuadraticDiscriminantAnalysis()	PCA Eyes Closed, Ground	67.8571	0.678571
5	AdaBoostClassifier()	PCA Eyes Closed, Ground	66.0714	0.660714
9	SGDClassifier()	PCA Eyes Closed, Ground	58.9286	0.633929
3	DecisionTreeClassifier()	PCA Eyes Closed, Ground	53.5714	0.508929

[truncated: 18 more sheets: PCA Eyes Open, Foam, PCA Eyes Closed, Foam, PCA All variables, PCA All Balance conditions, Gait Top, Eyes Open, Ground Top, Eyes Closed, Ground Top, Eyes Open, Foam Top, Eyes Closed, Foam Top, All Balance Top, Top variables all conditions, Top Gait PCA, Top PCA Eyes Open, Ground, Top PCA Eyes Closed, Ground, Top PCA Eyes Open, Foam, Top PCA Eyes Closed, Foam, Top PCA All variables, Top PCA All Balance]
