# Supplementary material for: Identifying Current Feelings of Mild and Moderate to High Depression in Young, Healthy Individuals Using Gait and Balance: An Exploratory Study
Source: Sensors (Basel). 2023 Jul 23;23(14):6624. doi: 10.3390/s23146624 (PMC10384769; doi:10.3390/s23146624)
Supplement: Supplementary file 1 [file sensors-23-06624-s001.zip › Classifier_results_0v2.xlsx]

## Sheet: Gait
	Model name	Variable	Mean Model Accuracy	F1 scores
0	RandomForestClassifier()	Gait	79.2453	0.792453
1	KNeighborsClassifier()	Gait	77.3585	0.773585
2	SVC()	Gait	79.2453	0.792453
3	DecisionTreeClassifier()	Gait	66.9811	0.688679
4	GradientBoostingClassifier()	Gait	75.4717	0.764151
5	AdaBoostClassifier()	Gait	67.9245	0.679245
6	GaussianNB()	Gait	69.8113	0.698113
7	LinearDiscriminantAnalysis()	Gait	54.717	0.54717
8	QuadraticDiscriminantAnalysis()	Gait	71.6981	0.716981
9	SGDClassifier()	Gait	72.6415	0.650943

## Sheet: Eyes Open, Ground
	Model name	Variable	Mean Model Accuracy	F1 scores
0	RandomForestClassifier()	Eyes Open, Ground	78.3019	0.792453
1	KNeighborsClassifier()	Eyes Open, Ground	76.4151	0.764151
2	SVC()	Eyes Open, Ground	79.2453	0.792453
3	DecisionTreeClassifier()	Eyes Open, Ground	61.3208	0.613208
4	GradientBoostingClassifier()	Eyes Open, Ground	74.5283	0.754717
5	AdaBoostClassifier()	Eyes Open, Ground	72.6415	0.735849
6	GaussianNB()	Eyes Open, Ground	80.1887	0.801887
7	LinearDiscriminantAnalysis()	Eyes Open, Ground	68.8679	0.688679
8	QuadraticDiscriminantAnalysis()	Eyes Open, Ground	79.2453	0.792453
9	SGDClassifier()	Eyes Open, Ground	66.0377	0.707547

## Sheet: Eyes Closed, Ground
	Model name	Variable	Mean Model Accuracy	F1 scores
0	RandomForestClassifier()	Eyes Closed, Ground	76.4151	0.773585
1	KNeighborsClassifier()	Eyes Closed, Ground	77.3585	0.773585
2	SVC()	Eyes Closed, Ground	79.2453	0.792453
3	DecisionTreeClassifier()	Eyes Closed, Ground	63.2075	0.698113
4	GradientBoostingClassifier()	Eyes Closed, Ground	70.7547	0.735849
5	AdaBoostClassifier()	Eyes Closed, Ground	75.4717	0.754717
6	GaussianNB()	Eyes Closed, Ground	38.6792	0.386792
7	LinearDiscriminantAnalysis()	Eyes Closed, Ground	69.8113	0.698113
8	QuadraticDiscriminantAnalysis()	Eyes Closed, Ground	79.2453	0.792453
9	SGDClassifier()	Eyes Closed, Ground	68.8679	0.660377

## Sheet: Eyes Open, Foam
	Model name	Variable	Mean Model Accuracy	F1 scores
0	RandomForestClassifier()	Eyes Open, Foam	76.4151	0.783019
1	KNeighborsClassifier()	Eyes Open, Foam	78.3019	0.783019
2	SVC()	Eyes Open, Foam	79.2453	0.792453
3	DecisionTreeClassifier()	Eyes Open, Foam	61.3208	0.613208
4	GradientBoostingClassifier()	Eyes Open, Foam	70.7547	0.726415
5	AdaBoostClassifier()	Eyes Open, Foam	64.1509	0.650943
6	GaussianNB()	Eyes Open, Foam	46.2264	0.462264
7	LinearDiscriminantAnalysis()	Eyes Open, Foam	68.8679	0.688679
8	QuadraticDiscriminantAnalysis()	Eyes Open, Foam	79.2453	0.792453
9	SGDClassifier()	Eyes Open, Foam	66.0377	0.660377

## Sheet: Eyes Closed, Foam
	Model name	Variable	Mean Model Accuracy	F1 scores
0	RandomForestClassifier()	Eyes Closed, Foam	74.5283	0.764151
1	KNeighborsClassifier()	Eyes Closed, Foam	75.4717	0.754717
2	SVC()	Eyes Closed, Foam	79.2453	0.792453
3	DecisionTreeClassifier()	Eyes Closed, Foam	58.4906	0.650943
4	GradientBoostingClassifier()	Eyes Closed, Foam	70.7547	0.707547
5	AdaBoostClassifier()	Eyes Closed, Foam	67.9245	0.688679
6	GaussianNB()	Eyes Closed, Foam	46.2264	0.462264
7	LinearDiscriminantAnalysis()	Eyes Closed, Foam	71.6981	0.716981
8	QuadraticDiscriminantAnalysis()	Eyes Closed, Foam	79.2453	0.792453
9	SGDClassifier()	Eyes Closed, Foam	66.0377	0.679245

## Sheet: All Balance
	Model name	Variable	Mean Model Accuracy	F1 scores
0	RandomForestClassifier()	All Balance	79.2453	0.801887
1	KNeighborsClassifier()	All Balance	78.3019	0.783019
2	SVC()	All Balance	79.2453	0.792453
3	DecisionTreeClassifier()	All Balance	59.434	0.566038
4	GradientBoostingClassifier()	All Balance	74.5283	0.745283
5	AdaBoostClassifier()	All Balance	71.6981	0.716981
6	GaussianNB()	All Balance	55.6604	0.556604
7	LinearDiscriminantAnalysis()	All Balance	54.717	0.54717
8	QuadraticDiscriminantAnalysis()	All Balance	68.8679	0.688679
9	SGDClassifier()	All Balance	70.7547	0.669811

## Sheet: All features
	Model name	Variable	Mean Model Accuracy	F1 scores
0	RandomForestClassifier()	All features	79.2453	0.801887
1	KNeighborsClassifier()	All features	77.3585	0.773585
2	SVC()	All features	79.2453	0.792453
3	DecisionTreeClassifier()	All features	75.4717	0.745283
4	GradientBoostingClassifier()	All features	70.7547	0.726415
5	AdaBoostClassifier()	All features	74.5283	0.745283
6	GaussianNB()	All features	66.0377	0.660377
7	LinearDiscriminantAnalysis()	All features	52.8302	0.528302
8	QuadraticDiscriminantAnalysis()	All features	59.434	0.59434
9	SGDClassifier()	All features	64.1509	0.735849

## Sheet: PCA Gait
	Model name	Variable	Mean Model Accuracy	F1 scores
0	RandomForestClassifier()	PCA Gait	80.1887	0.783019
1	KNeighborsClassifier()	PCA Gait	80.1887	0.801887
2	SVC()	PCA Gait	79.2453	0.792453
3	DecisionTreeClassifier()	PCA Gait	67.9245	0.726415
4	GradientBoostingClassifier()	PCA Gait	71.6981	0.735849
5	AdaBoostClassifier()	PCA Gait	70.7547	0.707547
6	GaussianNB()	PCA Gait	71.6981	0.716981
7	LinearDiscriminantAnalysis()	PCA Gait	69.8113	0.698113
8	QuadraticDiscriminantAnalysis()	PCA Gait	79.2453	0.792453
9	SGDClassifier()	PCA Gait	69.8113	0.707547

## Sheet: PCA Eyes Open, Ground
	Model name	Variable	Mean Model Accuracy	F1 scores
0	RandomForestClassifier()	PCA Eyes Open, Ground	78.3019	0.811321
1	KNeighborsClassifier()	PCA Eyes Open, Ground	77.3585	0.773585
2	SVC()	PCA Eyes Open, Ground	79.2453	0.792453
3	DecisionTreeClassifier()	PCA Eyes Open, Ground	61.3208	0.622642
4	GradientBoostingClassifier()	PCA Eyes Open, Ground	76.4151	0.764151
5	AdaBoostClassifier()	PCA Eyes Open, Ground	74.5283	0.745283
6	GaussianNB()	PCA Eyes Open, Ground	77.3585	0.773585
7	LinearDiscriminantAnalysis()	PCA Eyes Open, Ground	79.2453	0.792453
8	QuadraticDiscriminantAnalysis()	PCA Eyes Open, Ground	78.3019	0.783019
9	SGDClassifier()	PCA Eyes Open, Ground	67.9245	0.669811

## Sheet: PCA Eyes Closed, Ground
	Model name	Variable	Mean Model Accuracy	F1 scores
0	RandomForestClassifier()	PCA Eyes Closed, Ground	80.1887	0.783019
1	KNeighborsClassifier()	PCA Eyes Closed, Ground	79.2453	0.792453
2	SVC()	PCA Eyes Closed, Ground	79.2453	0.792453
3	DecisionTreeClassifier()	PCA Eyes Closed, Ground	64.1509	0.632075
4	GradientBoostingClassifier()	PCA Eyes Closed, Ground	75.4717	0.745283
5	AdaBoostClassifier()	PCA Eyes Closed, Ground	69.8113	0.698113
6	GaussianNB()	PCA Eyes Closed, Ground	77.3585	0.773585
7	LinearDiscriminantAnalysis()	PCA Eyes Closed, Ground	77.3585	0.773585
8	QuadraticDiscriminantAnalysis()	PCA Eyes Closed, Ground	75.4717	0.754717
9	SGDClassifier()	PCA Eyes Closed, Ground	73.5849	0.688679

[truncated: 18 more sheets: PCA Eyes Open, Foam, PCA Eyes Closed, Foam, PCA All variables, PCA All Balance conditions, Gait Top, Eyes Open, Ground Top, Eyes Closed, Ground Top, Eyes Open, Foam Top, Eyes Closed, Foam Top, All Balance Top, Top variables all conditions, Top Gait PCA, Top PCA Eyes Open, Ground, Top PCA Eyes Closed, Ground, Top PCA Eyes Open, Foam, Top PCA Eyes Closed, Foam, Top PCA All variables, Top PCA All Balance]
