# Supplementary material for: Identifying Current Feelings of Mild and Moderate to High Depression in Young, Healthy Individuals Using Gait and Balance: An Exploratory Study
Source: Sensors (Basel). 2023 Jul 23;23(14):6624. doi: 10.3390/s23146624 (PMC10384769; doi:10.3390/s23146624)
Supplement: Supplementary file 1 [file sensors-23-06624-s001.zip › Classifier_results_1v2.xlsx]

## Sheet: Gait
	Model name	Variable	Mean Model Accuracy	F1 scores
8	QuadraticDiscriminantAnalysis()	Gait	72	0.72
5	AdaBoostClassifier()	Gait	54	0.54
1	KNeighborsClassifier()	Gait	52	0.52
7	LinearDiscriminantAnalysis()	Gait	52	0.52
9	SGDClassifier()	Gait	52	0.44
2	SVC()	Gait	50	0.5
0	RandomForestClassifier()	Gait	44	0.46
6	GaussianNB()	Gait	44	0.44
4	GradientBoostingClassifier()	Gait	40	0.42
3	DecisionTreeClassifier()	Gait	38	0.42

## Sheet: Eyes Open, Ground
	Model name	Variable	Mean Model Accuracy	F1 scores
7	LinearDiscriminantAnalysis()	Eyes Open, Ground	64	0.64
1	KNeighborsClassifier()	Eyes Open, Ground	58	0.58
0	RandomForestClassifier()	Eyes Open, Ground	56	0.56
6	GaussianNB()	Eyes Open, Ground	54	0.54
8	QuadraticDiscriminantAnalysis()	Eyes Open, Ground	54	0.54
9	SGDClassifier()	Eyes Open, Ground	54	0.54
2	SVC()	Eyes Open, Ground	48	0.48
3	DecisionTreeClassifier()	Eyes Open, Ground	48	0.44
4	GradientBoostingClassifier()	Eyes Open, Ground	46	0.44
5	AdaBoostClassifier()	Eyes Open, Ground	44	0.46

## Sheet: Eyes Closed, Ground
	Model name	Variable	Mean Model Accuracy	F1 scores
4	GradientBoostingClassifier()	Eyes Closed, Ground	68	0.66
9	SGDClassifier()	Eyes Closed, Ground	60	0.66
5	AdaBoostClassifier()	Eyes Closed, Ground	60	0.6
6	GaussianNB()	Eyes Closed, Ground	60	0.6
3	DecisionTreeClassifier()	Eyes Closed, Ground	56	0.56
7	LinearDiscriminantAnalysis()	Eyes Closed, Ground	54	0.54
0	RandomForestClassifier()	Eyes Closed, Ground	52	0.54
1	KNeighborsClassifier()	Eyes Closed, Ground	50	0.5
2	SVC()	Eyes Closed, Ground	50	0.5
8	QuadraticDiscriminantAnalysis()	Eyes Closed, Ground	48	0.48

## Sheet: Eyes Open, Foam
	Model name	Variable	Mean Model Accuracy	F1 scores
1	KNeighborsClassifier()	Eyes Open, Foam	58	0.58
8	QuadraticDiscriminantAnalysis()	Eyes Open, Foam	56	0.56
6	GaussianNB()	Eyes Open, Foam	52	0.52
0	RandomForestClassifier()	Eyes Open, Foam	50	0.5
3	DecisionTreeClassifier()	Eyes Open, Foam	48	0.46
7	LinearDiscriminantAnalysis()	Eyes Open, Foam	44	0.44
2	SVC()	Eyes Open, Foam	42	0.42
9	SGDClassifier()	Eyes Open, Foam	42	0.42
5	AdaBoostClassifier()	Eyes Open, Foam	36	0.36
4	GradientBoostingClassifier()	Eyes Open, Foam	36	0.34

## Sheet: Eyes Closed, Foam
	Model name	Variable	Mean Model Accuracy	F1 scores
8	QuadraticDiscriminantAnalysis()	Eyes Closed, Foam	64	0.64
6	GaussianNB()	Eyes Closed, Foam	54	0.54
3	DecisionTreeClassifier()	Eyes Closed, Foam	52	0.44
9	SGDClassifier()	Eyes Closed, Foam	48	0.44
5	AdaBoostClassifier()	Eyes Closed, Foam	46	0.46
0	RandomForestClassifier()	Eyes Closed, Foam	44	0.46
1	KNeighborsClassifier()	Eyes Closed, Foam	42	0.42
7	LinearDiscriminantAnalysis()	Eyes Closed, Foam	42	0.42
4	GradientBoostingClassifier()	Eyes Closed, Foam	34	0.34
2	SVC()	Eyes Closed, Foam	32	0.32

## Sheet: All Balance
	Model name	Variable	Mean Model Accuracy	F1 scores
4	GradientBoostingClassifier()	All Balance	66	0.62
3	DecisionTreeClassifier()	All Balance	64	0.68
1	KNeighborsClassifier()	All Balance	58	0.58
6	GaussianNB()	All Balance	58	0.58
0	RandomForestClassifier()	All Balance	58	0.56
5	AdaBoostClassifier()	All Balance	56	0.56
7	LinearDiscriminantAnalysis()	All Balance	56	0.56
8	QuadraticDiscriminantAnalysis()	All Balance	56	0.56
2	SVC()	All Balance	54	0.54
9	SGDClassifier()	All Balance	48	0.58

## Sheet: All features
	Model name	Variable	Mean Model Accuracy	F1 scores
5	AdaBoostClassifier()	All features	60	0.6
9	SGDClassifier()	All features	58	0.52
2	SVC()	All features	56	0.56
6	GaussianNB()	All features	56	0.56
7	LinearDiscriminantAnalysis()	All features	54	0.54
0	RandomForestClassifier()	All features	50	0.54
1	KNeighborsClassifier()	All features	48	0.48
4	GradientBoostingClassifier()	All features	48	0.48
8	QuadraticDiscriminantAnalysis()	All features	48	0.48
3	DecisionTreeClassifier()	All features	32	0.36

## Sheet: PCA Gait
	Model name	Variable	Mean Model Accuracy	F1 scores
0	RandomForestClassifier()	PCA Gait	58	0.46
2	SVC()	PCA Gait	56	0.56
9	SGDClassifier()	PCA Gait	54	0.58
3	DecisionTreeClassifier()	PCA Gait	52	0.58
6	GaussianNB()	PCA Gait	52	0.52
7	LinearDiscriminantAnalysis()	PCA Gait	52	0.52
4	GradientBoostingClassifier()	PCA Gait	50	0.44
8	QuadraticDiscriminantAnalysis()	PCA Gait	48	0.48
5	AdaBoostClassifier()	PCA Gait	46	0.46
1	KNeighborsClassifier()	PCA Gait	44	0.44

## Sheet: PCA Eyes Open, Ground
	Model name	Variable	Mean Model Accuracy	F1 scores
6	GaussianNB()	PCA Eyes Open, Ground	60	0.6
7	LinearDiscriminantAnalysis()	PCA Eyes Open, Ground	52	0.52
8	QuadraticDiscriminantAnalysis()	PCA Eyes Open, Ground	52	0.52
4	GradientBoostingClassifier()	PCA Eyes Open, Ground	50	0.48
0	RandomForestClassifier()	PCA Eyes Open, Ground	46	0.44
3	DecisionTreeClassifier()	PCA Eyes Open, Ground	46	0.42
2	SVC()	PCA Eyes Open, Ground	44	0.44
5	AdaBoostClassifier()	PCA Eyes Open, Ground	44	0.44
9	SGDClassifier()	PCA Eyes Open, Ground	42	0.44
1	KNeighborsClassifier()	PCA Eyes Open, Ground	38	0.38

## Sheet: PCA Eyes Closed, Ground
	Model name	Variable	Mean Model Accuracy	F1 scores
8	QuadraticDiscriminantAnalysis()	PCA Eyes Closed, Ground	60	0.6
1	KNeighborsClassifier()	PCA Eyes Closed, Ground	58	0.58
2	SVC()	PCA Eyes Closed, Ground	58	0.58
6	GaussianNB()	PCA Eyes Closed, Ground	58	0.58
7	LinearDiscriminantAnalysis()	PCA Eyes Closed, Ground	56	0.56
9	SGDClassifier()	PCA Eyes Closed, Ground	52	0.4
0	RandomForestClassifier()	PCA Eyes Closed, Ground	50	0.52
5	AdaBoostClassifier()	PCA Eyes Closed, Ground	50	0.48
4	GradientBoostingClassifier()	PCA Eyes Closed, Ground	46	0.44
3	DecisionTreeClassifier()	PCA Eyes Closed, Ground	40	0.36

[truncated: 18 more sheets: PCA Eyes Open, Foam, PCA Eyes Closed, Foam, PCA All variables, PCA All Balance conditions, Gait Top, Eyes Open, Ground Top, Eyes Closed, Ground Top, Eyes Open, Foam Top, Eyes Closed, Foam Top, All Balance Top, Top variables all conditions, Top Gait PCA, Top PCA Eyes Open, Ground, Top PCA Eyes Closed, Ground, Top PCA Eyes Open, Foam, Top PCA Eyes Closed, Foam, Top PCA All variables, Top PCA All Balance]
