# Supplementary material for: Identifying Current Feelings of Mild and Moderate to High Depression in Young, Healthy Individuals Using Gait and Balance: An Exploratory Study
Source: Sensors (Basel). 2023 Jul 23;23(14):6624. doi: 10.3390/s23146624 (PMC10384769; doi:10.3390/s23146624)
Supplement: Supplementary file 1 [file sensors-23-06624-s001.zip › FeatureImportance0v1.xlsx]

## Sheet: Gait
	Features	Relative Importance
0	Neck Flexion ExtensionRange(°)variance	0.0253041
1	Leg Elevation at Midswing R (cm) mean	0.0200573
2	Imabalance between legs terminalDouble Leg support as Percent of Gait Cycle Time	0.0148575
3	Leg Circumduction R (cm) variance	0.01458
4	Lumbar Right -Left Lateral Bend Range (°) variance	0.0144423
5	Leg Circumduction L (cm) variance	0.0138038
6	Imbalance in step variability between legs	0.0131084
7	Imabalance between Double Leg support Percent of Gait Cycle Time	0.0122724
8	Imabalance between legs Step Duration	0.0121258
9	Lumbar Flexion Extension Maximum .(°)variance	0.011679
10	Leg Toe Out Angle L (°) variance	0.0115766
11	Cadence asymmetry	0.0115285
12	Imbalance between limb midswing elevation	0.0115063
13	Leg Elevation at Midswing L (cm) mean	0.0114838
14	Anticipatory Postural Adjustment Forward Peak (m/s2)	0.0107745
15	Lumbar Coronal Range of Motion (°) variance	0.0107108
16	Lumbar Flexion Extension Range(°)mean	0.0104105
17	Average gait speed	0.0103133
18	Neck Left Lateral.BendMaximum .(°)variance	0.010103
19	Imabalance between legs in stance as Percent of Gait Cycle Time	0.00994875
20	Average UpperArmswingvelocity	0.00988673
21	Imbalance between legs swing time as Percent of Gait Cycle Time	0.00985151
22	Neck Right Rotation Maximum .(°)variance	0.00947679
23	Leg Gait Cycle Duration L (s) mean	0.00944118
24	Leg Stride Length R (m) mean	0.0093161
25	Lumbar Right Lateral Bend Maximum (°) variance	0.00915892
26	Imbalance between limb in Single Leg Support as Percent of Gait Cycle Time	0.00907528
27	Leg GaitSpeed L (m/s) mean	0.00899576
28	Imbalance between legs Stride Length (%)	0.0089674
29	Leg Single Limb Support R Percent of Gait Cycle Time variance	0.00894201
30	Neck Flexion ExtensionRange(°)mean	0.00881913
31	Trunk Coronal Range of Motion (°)mean	0.0085972
32	Neck Flexion Extensionminimum .(°)variance	0.00844122
33	Leg Stance R Percent of Gait Cycle Time mean	0.00842782
34	Average erage Cadence	0.00837697
35	Leg Toe Off Angle L (°) mean	0.00835289
36	Trunk Sagittal Range of Motion (°)variance	0.00828946
37	Leg Toe Out Angle R (°) mean	0.00818293
38	Neck Flexion ExtensionMaximum .(°)mean	0.00815389
39	Leg Double SupportRPercent of Gait Cycle Time mean	0.00806564
40	Average upper arm Range of Motion	0.00789315
41	Turn Duration (s) variance	0.00772319
42	Imbalance between limbs in Toe Off Angle	0.00769655
43	Trunk Coronal Range of Motion (°)variance	0.00762889
44	Lumbar Sagittal Range of Motion (°) variance	0.00760611
45	Number of turns	0.00753723
46	Leg TerminalDouble Support L as Percent of Gait Cycle Time variance	0.00744126
47	Arm Swing Velocity R (°/s) mean	0.00742077
48	Arm Swing Velocity R (°/s) variance	0.0074154
49	Anticipatory Postural Adjustment Lateraleral Peak ((m/s2))	0.00740433
50	Leg Cadence L steps minimum mean	0.00739417
51	Neck Left Lateral.BendMaximum .(°)mean	0.00708005
52	Imabalance between legs in circumdunction	0.00702204
53	Lumbar Right -Left Lateral Bend Range (°) mean	0.00687119
54	Leg Foot Strike Angle R (°) mean	0.0068695
55	Lumbar Right Lateral.BendMaximum .(°)mean	0.00677234
56	Leg Stance L Percent of Gait Cycle Timevariance	0.00675424
57	Leg Cadence Right steps minimum variance	0.00669403
58	Mean number of steps in turn	0.00667285
59	Leg Double SupportLPercent of Gait Cycle Timevariance	0.00662123
60	Turn Duration (s) mean	0.00660556
61	Leg Stance R Percent of Gait Cycle Timevariance	0.00654756
62	Lumbar Flexion ExtensionRange(°)variance	0.00654072
63	Leg Toe Off Angle R (°) mean	0.00651537
64	Arm Range of Motion R (°) mean	0.00634516
65	Average terminal Double Leg support as Percent of Gait Cycle Time	0.00634342
66	Lumbar Flexion Extension minimum .(°)mean	0.00624495
67	Leg Swing L as Percent of Gait Cycle Time mean	0.00618762
68	Imbalance between legs Foot Strike Angle	0.00612557
69	Lumbar Left Rotation Maximum .(°)variance	0.0060326
70	Leg Lateral Step Variability R (cm)	0.00602917
71	Leg Terminal Double Support R Percent of Gait Cycle Time variance	0.00599699
72	Leg Foot Strike AngleL (°) variance	0.00597357
73	Average Gait Cycle Duration	0.00595472
74	Leg Circumduction L (cm) mean	0.00587573
75	Turn Angle (°) mean	0.0058119
76	Leg Elevation at Midswing L (cm) variance	0.00572944
77	Arm Range of Motion L (°) variance	0.00571054
78	Turn Velocity (°/s) variance	0.00564258
79	Lumbar Left Lateraleral Bend Maximum (°) variance	0.00561825
80	Leg Gait Cycle Duration L (s) variance	0.00556794
81	Lumbar Left Lateral Bend Maximum (°) mean	0.00545534
82	Leg Double SupportRPercent of Gait Cycle Timevariance	0.0054473
83	Lumbar TransverseRange of Motion (°)mean	0.0054004
84	Lumbar Right Rotation Maximum .(°)mean	0.00530559
85	Leg Foot Strike Angle R (°) variance	0.00528832
86	Average circumduction	0.0051836
87	Trunk Transverse Range of Motion (°)mean	0.00507865
88	Leg Gait Speed R (m/s) mean	0.00505292
89	Neck Flexion Extensionminimum .(°)mean	0.00503135
90	Average Step Duration (s)	0.00501728
91	Leg Lateral Step Variability L (cm)	0.00501326
92	Lumbar Left Rotation Maximum .(°)mean	0.00498332
93	Average Foot Strike Angle	0.00497687
94	Trunk Transverse Range of Motion (°)variance	0.00484779
95	Lumbar TransverseRange of Motion (°)variance	0.00483779
96	Arm Range of Motion L (°) mean	0.00475376
97	Variance in the number of steps in turn	0.00472597
98	Imbalance between legs in Average Toe Out Angle	0.00470739
99	Neck Right Lateral.BendMaximum .(°)variance	0.00470397
100	Lumbar Right Rotation Maximum .(°)variance	0.00465418
101	Neck Right Rotation Maximum .(°)mean	0.00457154
102	Average Toe Off Angle	0.00455344
103	Neck Left Rotation Maximum .(°)variance	0.00445234
104	Neck Right -Left Rotation Range(°)mean	0.00442935
105	Imbalance between arms in upper arm Range of Motion	0.00442037
106	Leg Foot Strike Angle L (°) mean	0.00438313
107	Lumbar Right Lateraleral Bend Maximum (°) mean	0.00436026
108	Neck Right -Left Lateral.BendRange(°)variance	0.00430983
109	Leg Cadence Right steps minimum mean	0.00416708
110	Arm Swing Velocity L(°/s) variance	0.00407878
111	Imabalance in gait speed	0.00403001
112	Neck Right -Left Lateral.BendRange(°)mean	0.00398148
113	Leg Single Limb Support L Percent of Gait Cycle Time mean	0.00392171
114	Lumbar Flexion Extension minimum .(°)variance	0.00381213
115	Leg Circumduction R (cm) mean	0.00376876
116	Average Stance as Percent of Gait Cycle Time	0.00374086
117	Neck Left Rotation Maximum .(°)mean	0.00372831
118	Leg Stride Length L (m) mean	0.00370465
119	Arm Swing Velocity L (°/s) mean	0.0036698
120	Lumbar Flexion Extension Maximum . (°) mean	0.0036543
121	Average midswing elevation	0.00362008
122	Leg Stance L Percent of Gait Cycle Time mean	0.00358785
123	Leg Gait Cycle Duration R (s) variance	0.00358618
124	Number of steps	0.00356069
125	Neck Flexion ExtensionMaximum .(°)variance	0.00354745
126	Anticipatory Postural Adjustment Duration (s)	0.0034593
127	Leg Toe Off Angle L (°) variance	0.00344808
128	Leg Terminal Double Support L as Percent of Gait Cycle Time mean	0.00341702
129	Average Stride Length (m)	0.00339942
130	Anticipatory Postural Adjustment First Step Duration (s)	0.00335996
131	Lumbar Sagittal Range of Motion (°) mean	0.00328156
132	Leg Toe Off Angle R (°) variance	0.00315935
133	Leg Cadence L steps minimum variance	0.00312323
134	Leg Swing L as Percent of Gait Cycle Time variance	0.00311027
135	Leg Swing R Percent of Gait Cycle Time variance	0.00303894
136	Leg Toe Out Angle L (°) mean	0.00302418
137	Neck Right -Left Rotation Range(°)variance	0.00297034
138	Turn Angle (°) variance	0.00286172
139	Leg Single Limb Support RPercent of Gait Cycle Time mean	0.00279979
140	Trunk Sagittal Range of Motion (°)mean	0.00275819
141	Average Double Leg support Percent of Gait Cycle Time	0.00267422
142	Lumbar Right -Left Rotation Range(°)mean	0.00264712
143	Leg GaitSpeed R (m/s) variance	0.00245936
144	Leg Single Limb Support L Percent of Gait Cycle Time variance	0.0024135
145	Leg Toe Out Angle R (°) variance	0.0023971
146	Leg Terminal Double Support R as Percent of Gait Cycle Time mean	0.00230548
147	Leg Step Duration L (s) mean	0.00229397
148	Anticipatory Postural Adjustment First Step Range of Motion (°)	0.00228896
149	Leg Gait Cycle Duration R (s) mean	0.00228365
150	Average swing time as Percent of Gait Cycle Time	0.00209908
151	Turn Velocity (°/s) mean	0.00202513
152	Average step variability	0.00199138
153	Leg Swing R as Percent of Gait Cycle Time mean	0.00187752
154	Imbalance between arms in upper arm swing velocity	0.00176628
155	Average Single Leg support as Percent of Gait Cycle Time	0.00157146
156	Leg Elevationat Midswing R (cm) variance	0.00148806
157	Arm Range of Motion R (°) variance	0.00141409
158	Leg Stride Length R (m) variance	0.00117028
159	Lumbar Right -Left Rotation Range(°)variance	0.00115304
160	Average Toe Out Angle	0.00092917
161	Leg Step Duration R (s) variance	0.000828347
162	Leg Double Support Left Percent of Gait Cycle Time mean	0.000826711
163	Lumbar Coronal Range of Motion (°) mean	0.000700345
164	Imbalance between Gait Cycle Duration	0.00069687
165	Leg Step Duration R (s) mean	0.000535633
166	Leg Stride Length L (m) variance	0.000272904
167	Leg GaitSpeed L (m/s) variance	0.000250447
168	Leg Step Duration L (s) variance	0

## Sheet: Eyes Open, Ground
	Features	Relative Importance
0	Acceleration Path Length in coronal plane (m/s2) Eyes Open, Feet on Ground	0.0526801
1	Acceleration Centroidal Frequency (Hz) Eyes Open, Feet on Ground	0.0481078
2	Acceleration Jerk in Coronal Plane (m2/s5) Eyes Open, Feet on Ground	0.0452794
3	Acceleration 95% Ellipse Rotation (m/s2) Eyes Open, Feet on Ground	0.044974
4	Acceleration Frequency Dispersion in Sagittal Plane Eyes Open, Feet on Ground	0.0439627
5	Acceleration Frequency Dispersion Eyes Open, Feet on Ground	0.0435848
6	Sway Angles 95% Ellipse Y-axis Radius (°) Eyes Open, Feet on Ground	0.0383103
7	Acceleration Centroidal Frequency in Coronal Plane (Hz) Eyes Open, Feet on Ground	0.035806
8	Sway area rotation (°) Eyes Open, Feet on Ground	0.0354226
9	Sway area (°2)Eyes Open, Feet on Ground	0.0332221
10	Acceleration Centroidal Frequency in Sagittal Plane (Hz) Eyes Open, Feet on Ground	0.032446
11	Root Mean Square Sway Angle in sagittal plane (°) Eyes Open, Feet on Ground	0.0320106
12	Acceleration Frequency Dispersion in Coronal Plane Eyes Open, Feet on Ground	0.0310598
13	Root Mean Square Sway Angle (°) Eyes Open, Feet on Ground	0.0310155
14	Acceleration Path Length (m/s2) Eyes Open, Feet on Ground	0.0302069
15	Acceleration mean velocity in sagittal plane (m/s) Eyes Open, Feet on Ground	0.0286667
16	Acceleration Jerk (m2/s5) Eyes Open, Feet on Ground	0.0285614
17	Acceleration mean velocity (m/s) Eyes Open, Feet on Ground	0.0283317
18	Acceleration Root Mean Square Sway (m/s2) Eyes Open, Feet on Ground	0.0277731
19	Acceleration Range in coronal plane (m/s2) Eyes Open, Feet on Ground	0.0276544
20	Acceleration Range (m/s2) Eyes Open, Feet on Ground	0.0274253
21	Acceleration Range in sagittal plane (m/s2) Eyes Open, Feet on Ground	0.0272699
22	Acceleration Root Mean Square Sway in sagittal plane (m/s2) Eyes Open, Feet on Ground	0.0272616
23	Root Mean Square Sway Angle in coronal plane (°) Eyes Open, Feet on Ground	0.0261158
24	Acceleration Root Mean Square Sway in coronal plane (m/s2) Eyes Open, Feet on Ground	0.0255919
25	Acceleration Jerk in Sagittal Plane (m2/s5) Eyes Open, Feet on Ground	0.0245182
26	Sway Angles Area Radius in coronal plane (°) Eyes Open, Feet on Ground	0.0239597
27	Acceleration 95% Ellipse Sway Area (m2/s4) Eyes Open, Feet on Ground	0.0222476
28	Acceleration 95% Ellipse Y-axis Radius (m/s2) Eyes Open, Feet on Ground	0.0203638
29	Acceleration 95% Ellipse X-axis Radius (m/s2) Eyes Open, Feet on Ground	0.0195614
30	Acceleration Path Length in sagittal plane (m/s2) Eyes Open, Feet on Ground	0.0188761
31	Acceleration mean velocity in coronal plane (m/s) Eyes Open, Feet on Ground	0.0177328

## Sheet: Eyes Closed, Ground
	Features	Relative Importance
0	Acceleration Range in coronal plane (m/s2) Eyes Closed, Feet on Ground	0.0530231
1	Acceleration Frequency Dispersion in Sagittal Plane Eyes Closed, Feet on Ground	0.0484256
2	Acceleration Frequency Dispersion Eyes Closed, Feet on Ground	0.0473983
3	Acceleration Frequency Dispersion in Coronal Plane Eyes Closed, Feet on Ground	0.0426786
4	Acceleration Centroidal Frequency in Coronal Plane (Hz) Eyes Closed, Feet on Ground	0.0425301
5	Acceleration Centroidal Frequency in Sagittal Plane (Hz) Eyes Closed, Feet on Ground	0.0368558
6	Sway Angles 95% Ellipse Y-axis Radius (°) Eyes Closed, Feet on Ground	0.0362118
7	Acceleration Centroidal Frequency (Hz) Eyes Closed, Feet on Ground	0.0356354
8	Acceleration 95% Ellipse Y-axis Radius (m/s2) Eyes Closed, Feet on Ground	0.0348758
9	Acceleration Path Length (m/s2) Eyes Closed, Feet on Ground	0.0329131
10	Acceleration mean velocity in coronal plane (m/s) Eyes Closed, Feet on Ground	0.0328996
11	Acceleration Jerk in Coronal Plane (m2/s5) Eyes Closed, Feet on Ground	0.0328732
12	Root Mean Square Sway Angle (°) Eyes Closed, Feet on Ground	0.0304101
13	Sway Angles Area Radius in coronal plane (°) Eyes Closed, Feet on Ground	0.0303405
14	Sway area rotation (°) Eyes Closed, Feet on Ground	0.0300853
15	Acceleration Jerk (m2/s5) Eyes Closed, Feet on Ground	0.0298443
16	Acceleration Range (m/s2) Eyes Closed, Feet on Ground	0.0297859
17	Root Mean Square Sway Angle in sagittal plane (°) Eyes Closed, Feet on Ground	0.0282413
18	Acceleration Jerk in Sagittal Plane (m2/s5) Eyes Closed, Feet on Ground	0.0277125
19	Acceleration Path Length in sagittal plane (m/s2) Eyes Closed, Feet on Ground	0.0275313
20	Acceleration Path Length in coronal plane (m/s2) Eyes Closed, Feet on Ground	0.0274371
21	Acceleration Range in sagittal plane (m/s2) Eyes Closed, Feet on Ground	0.026609
22	Acceleration Root Mean Square Sway (m/s2) Eyes Closed, Feet on Ground	0.0265305
23	Acceleration Root Mean Square Sway in sagittal plane (m/s2) Eyes Closed, Feet on Ground	0.026157
24	Acceleration mean velocity in sagittal plane (m/s) Eyes Closed, Feet on Ground	0.0260716
25	Acceleration 95% Ellipse Sway Area (m2/s4) Eyes Closed, Feet on Ground	0.0254939
26	Sway area (°2) Eyes Closed, Feet on Ground	0.0238613
27	Acceleration 95% Ellipse Rotation ation(m/s2) Eyes Closed, Feet on Ground	0.0236012
28	Acceleration 95% Ellipse X-axis Radius (m/s2) Eyes Closed, Feet on Ground	0.0234994
29	Acceleration Root Mean Square Sway in coronal plane (m/s2) Eyes Closed, Feet on Ground	0.0214584
30	Root Mean Square Sway Angle in coronal plane (°) Eyes Closed, Feet on Ground	0.0197493
31	Acceleration mean velocity (m/s) Eyes Closed, Feet on Ground	0.0192597

## Sheet: Eyes Open, Foam
	Features	Relative Importance
0	Acceleration Range in coronal plane (m/s2) Eyes Open, Feet on Foam Surface	0.0517728
1	Acceleration Centroidal Frequency in Coronal Plane (Hz) Eyes Open, Feet on Foam Surface	0.0488943
2	Acceleration Frequency Dispersion in Sagittal Plane Eyes Open, Feet on Foam Surface	0.0483537
3	Acceleration Centroidal Frequency in Sagittal Plane (Hz) Eyes Open, Feet on Foam Surface	0.0469593
4	Acceleration mean velocity in coronal plane (m/s) Eyes Open, Feet on Foam Surface	0.0463766
5	Acceleration 95% Ellipse Rotation ation(m/s2) Eyes Open, Feet on Foam Surface	0.0450199
6	Acceleration Frequency Dispersion Eyes Open, Feet on Foam Surface	0.0437597
7	Acceleration Frequency Dispersion in Coronal Plane Eyes Open, Feet on Foam Surface	0.0425383
8	Sway area rotation (°) Eyes Open, Feet on Foam Surface	0.0396784
9	Acceleration Centroidal Frequency (Hz) Eyes Open, Feet on Foam Surface	0.0337711
10	Acceleration Jerk in Sagittal Plane (m2/s5) Eyes Open, Feet on Foam Surface	0.0323171
11	Acceleration 95% Ellipse Sway Area (m2/s4) Eyes Open, Feet on Foam Surface	0.0309709
12	Sway Angles Area Radius in coronal plane (°) Eyes Open, Feet on Foam Surface	0.0308312
13	Acceleration Path Length in coronal plane (m/s2) Eyes Open, Feet on Foam Surface	0.0290705
14	Acceleration mean velocity in sagittal plane (m/s) Eyes Open, Feet on Foam Surface	0.0284729
15	Root Mean Square Sway Angle in coronal plane (°) Eyes Open, Feet on Foam Surface	0.0281251
16	Sway Angles 95% Ellipse Y-axis Radius (°) Eyes Open, Feet on Foam Surface	0.027261
17	Acceleration Range in sagittal plane (m/s2) Eyes Open, Feet on Foam Surface	0.0271249
18	Acceleration Path Length in sagittal plane (m/s2) Eyes Open, Feet on Foam Surface	0.0268556
19	Acceleration Root Mean Square Sway in coronal plane (m/s2) Eyes Open, Feet on Foam Surface	0.0267219
20	Acceleration Jerk (m2/s5) Eyes Open, Feet on Foam Surface	0.0263179
21	Acceleration Jerk in Coronal Plane (m2/s5) Eyes Open, Feet on Foam Surface	0.0257656
22	Sway area (°2) Eyes Open, Feet on Foam Surface	0.0256598
23	Acceleration Path Length (m/s2) Eyes Open, Feet on Foam Surface	0.0252343
24	Acceleration Range (m/s2) Eyes Open, Feet on Foam Surface	0.0235461
25	Acceleration mean velocity (m/s) Eyes Open, Feet on Foam Surface	0.023471
26	Acceleration Root Mean Square Sway in sagittal plane (m/s2) Eyes Open, Feet on Foam Surface	0.0232284
27	Root Mean Square Sway Angle in sagittal plane (°) Eyes Open, Feet on Foam Surface	0.0228846
28	Acceleration Root Mean Square Sway (m/s2) Eyes Open, Feet on Foam Surface	0.0204763
29	Acceleration 95% Ellipse X-axis Radius (m/s2) Eyes Open, Feet on Foam Surface	0.0191143
30	Root Mean Square Sway Angle (°) Eyes Open, Feet on Foam Surface	0.016825
31	Acceleration 95% Ellipse Y-axis Radius (m/s2) Eyes Open, Feet on Foam Surface	0.0126015

## Sheet: Eyes Closed, Foam
	Features	Relative Importance
0	Acceleration Range in coronal plane (m/s2) Eyes Closed, Feet on Foam Surface	0.0538223
1	Acceleration Frequency Dispersion in Coronal Plane Eyes Closed, Feet on Foam Surface	0.0469571
2	Acceleration Jerk (m2/s5) Eyes Closed, Feet on Foam Surface	0.044561
3	Acceleration mean velocity in coronal plane (m/s) Eyes Closed, Feet on Foam Surface	0.0445062
4	Acceleration Frequency Dispersion Eyes Closed, Feet on Foam Surface	0.0395324
5	Acceleration Path Length (m/s2) Eyes Closed, Feet on Foam Surface	0.0375083
6	Sway Angles 95% Ellipse Y-axis Radius (°) Eyes Closed, Feet on Foam Surface	0.0363275
7	Acceleration Centroidal Frequency in Coronal Plane (Hz) Eyes Closed, Feet on Foam Surface	0.0359805
8	Acceleration 95% Ellipse Y-axis Radius (m/s2) Eyes Closed, Feet on Foam Surface	0.0356603
9	Acceleration Range in sagittal plane (m/s2) Eyes Closed, Feet on Foam Surface	0.0353252
10	Acceleration Range (m/s2) Eyes Closed, Feet on Foam Surface	0.0330923
11	Acceleration 95% Ellipse X-axis Radius (m/s2) Eyes Closed, Feet on Foam Surface	0.0326714
12	Acceleration Root Mean Square Sway in sagittal plane (m/s2) Eyes Closed, Feet on Foam Surface	0.0307594
13	Acceleration Centroidal Frequency (Hz) Eyes Closed, Feet on Foam Surface	0.0301926
14	Sway Angles Area Radius in coronal plane (°) Eyes Closed, Feet on Foam Surface	0.0295271
15	Acceleration Path Length in sagittal plane (m/s2) Eyes Closed, Feet on Foam Surface	0.0293429
16	Sway area (°2) Eyes Closed, Feet on Foam Surface	0.028932
17	Acceleration Path Length in coronal plane (m/s2) Eyes Closed, Feet on Foam Surface	0.0288799
18	Acceleration Jerk in Sagittal Plane (m2/s5) Eyes Closed, Feet on Foam Surface	0.0280071
19	Acceleration 95% Ellipse Rotation ation(m/s2) Eyes Closed, Feet on Foam Surface	0.0274016
20	Acceleration Jerk in Coronal Plane (m2/s5) Eyes Closed, Feet on Foam Surface	0.0273272
21	Acceleration Frequency Dispersion in Sagittal Plane Eyes Closed, Feet on Foam Surface	0.0271327
22	Acceleration mean velocity in sagittal plane (m/s) Eyes Closed, Feet on Foam Surface	0.0270813
23	Acceleration mean velocity (m/s) Eyes Closed, Feet on Foam Surface	0.0261296
24	Acceleration Centroidal Frequency in Sagittal Plane (Hz) Eyes Closed, Feet on Foam Surface	0.0255698
25	Root Mean Square Sway Angle in coronal plane (°) Eyes Closed, Feet on Foam Surface	0.0255061
26	Sway area rotation (°) Eyes Closed, Feet on Foam Surface	0.0237858
27	Root Mean Square Sway Angle (°) Eyes Closed, Feet on Foam Surface	0.0226574
28	Root Mean Square Sway Angle in sagittal plane (°) Eyes Closed, Feet on Foam Surface	0.0226569
29	Acceleration Root Mean Square Sway (m/s2) Eyes Closed, Feet on Foam Surface	0.0217767
30	Acceleration 95% Ellipse Sway Area (m2/s4) Eyes Closed, Feet on Foam Surface	0.0211264
31	Acceleration Root Mean Square Sway in coronal plane (m/s2) Eyes Closed, Feet on Foam Surface	0.0202631

## Sheet: All Balance Features
	Features	Relative Importance
0	Acceleration Centroidal Frequency (Hz) Eyes Open, Feet on Ground	0.0211637
1	Acceleration Range in coronal plane (m/s2) Eyes Open, Feet on Foam Surface	0.020311
2	Acceleration Frequency Dispersion in Sagittal Plane Eyes Open, Feet on Ground	0.0155934
3	Acceleration Centroidal Frequency in Sagittal Plane (Hz) Eyes Open, Feet on Ground	0.0153251
4	Acceleration mean velocity in coronal plane (m/s) Eyes Closed, Feet on Foam Surface	0.0152174
5	Acceleration Jerk in Sagittal Plane (m2/s5) Eyes Closed, Feet on Foam Surface	0.0150002
6	Acceleration Frequency Dispersion in Sagittal Plane Eyes Open, Feet on Foam Surface	0.0142807
7	Acceleration Range in coronal plane (m/s2) Eyes Closed, Feet on Foam Surface	0.0142632
8	Sway Angles 95% Ellipse Y-axis Radius (°) Eyes Open, Feet on Ground	0.0140512
9	Acceleration 95% Ellipse Y-axis Radius (m/s2) Eyes Closed, Feet on Foam Surface	0.0135841
10	Acceleration Range in sagittal plane (m/s2) Eyes Closed, Feet on Ground	0.0129048
11	Sway Angles 95% Ellipse Y-axis Radius (°) Eyes Closed, Feet on Foam Surface	0.0127229
12	Acceleration Centroidal Frequency in Sagittal Plane (Hz) Eyes Open, Feet on Foam Surface	0.0121319
13	Root Mean Square Sway Angle in sagittal plane (°) Eyes Open, Feet on Ground	0.0119062
14	Acceleration Jerk in Coronal Plane (m2/s5) Eyes Open, Feet on Ground	0.0117683
15	Acceleration Path Length in coronal plane (m/s2) Eyes Open, Feet on Ground	0.0116699
16	Root Mean Square Sway Angle (°) Eyes Open, Feet on Ground	0.0115365
17	Acceleration Frequency Dispersion in Coronal Plane Eyes Open, Feet on Ground	0.0115125
18	Acceleration Root Mean Square Sway in sagittal plane (m/s2) Eyes Closed, Feet on Ground	0.0114131
19	Acceleration 95% Ellipse Rotation ation(m/s2) Eyes Open, Feet on Foam Surface	0.0114035
20	Acceleration 95% Ellipse Rotation (m/s2) Eyes Open, Feet on Ground	0.0112696
21	Acceleration Centroidal Frequency (Hz) Eyes Closed, Feet on Foam Surface	0.011128
22	Root Mean Square Sway Angle in sagittal plane (°) Eyes Closed, Feet on Foam Surface	0.0110723
23	Sway area rotation (°) Eyes Closed, Feet on Foam Surface	0.0110687
24	Acceleration Centroidal Frequency (Hz) Eyes Open, Feet on Foam Surface	0.0110542
25	Acceleration Frequency Dispersion Eyes Open, Feet on Ground	0.0110485
26	Acceleration Centroidal Frequency in Coronal Plane (Hz) Eyes Open, Feet on Ground	0.011027
27	Sway area rotation (°) Eyes Open, Feet on Foam Surface	0.0109649
28	Acceleration 95% Ellipse Sway Area (m2/s4) Eyes Closed, Feet on Foam Surface	0.010963
29	Acceleration Root Mean Square Sway (m/s2) Eyes Closed, Feet on Ground	0.0109457
30	Acceleration Jerk (m2/s5) Eyes Closed, Feet on Foam Surface	0.0108029
31	Acceleration mean velocity in coronal plane (m/s) Eyes Open, Feet on Foam Surface	0.0107056
32	Acceleration Jerk in Sagittal Plane (m2/s5) Eyes Closed, Feet on Ground	0.0105899
33	Acceleration mean velocity in sagittal plane (m/s) Eyes Closed, Feet on Ground	0.0105874
34	Acceleration Jerk in Sagittal Plane (m2/s5) Eyes Open, Feet on Foam Surface	0.0105355
35	Acceleration Path Length in sagittal plane (m/s2) Eyes Open, Feet on Foam Surface	0.0105263
36	Acceleration Root Mean Square Sway in sagittal plane (m/s2) Eyes Open, Feet on Ground	0.0104827
37	Acceleration Root Mean Square Sway in sagittal plane (m/s2) Eyes Closed, Feet on Foam Surface	0.0101974
38	Acceleration Path Length in sagittal plane (m/s2) Eyes Closed, Feet on Foam Surface	0.0101655
39	Root Mean Square Sway Angle in coronal plane (°) Eyes Closed, Feet on Foam Surface	0.00999274
40	Acceleration Jerk in Coronal Plane (m2/s5) Eyes Closed, Feet on Foam Surface	0.00985141
41	Acceleration Centroidal Frequency in Coronal Plane (Hz) Eyes Open, Feet on Foam Surface	0.00976653
42	Acceleration Path Length (m/s2) Eyes Closed, Feet on Foam Surface	0.00958382
43	Acceleration mean velocity in coronal plane (m/s) Eyes Closed, Feet on Ground	0.00947336
44	Sway area rotation (°) Eyes Open, Feet on Ground	0.00902675
45	Acceleration mean velocity in coronal plane (m/s) Eyes Open, Feet on Ground	0.0090014
46	Acceleration Centroidal Frequency (Hz) Eyes Closed, Feet on Ground	0.00897741
47	Acceleration Jerk (m2/s5) Eyes Open, Feet on Foam Surface	0.00894266
48	Acceleration Root Mean Square Sway in coronal plane (m/s2) Eyes Closed, Feet on Ground	0.00893911
49	Acceleration Centroidal Frequency in Coronal Plane (Hz) Eyes Closed, Feet on Ground	0.00891198
50	Acceleration Range (m/s2) Eyes Closed, Feet on Foam Surface	0.00850815
51	Acceleration Frequency Dispersion in Coronal Plane Eyes Closed, Feet on Ground	0.00849556
52	Acceleration Centroidal Frequency in Sagittal Plane (Hz) Eyes Closed, Feet on Ground	0.00837092
53	Acceleration mean velocity in sagittal plane (m/s) Eyes Open, Feet on Foam Surface	0.0080946
54	Acceleration Path Length in coronal plane (m/s2) Eyes Closed, Feet on Foam Surface	0.00780367
55	Acceleration 95% Ellipse Sway Area (m2/s4) Eyes Open, Feet on Ground	0.00771183
56	Acceleration Frequency Dispersion Eyes Closed, Feet on Ground	0.0076708
57	Acceleration Jerk in Coronal Plane (m2/s5) Eyes Open, Feet on Foam Surface	0.00765049
58	Root Mean Square Sway Angle (°) Eyes Closed, Feet on Foam Surface	0.00746871
59	Acceleration Frequency Dispersion Eyes Open, Feet on Foam Surface	0.00740403
60	Root Mean Square Sway Angle (°) Eyes Closed, Feet on Ground	0.00739265
61	Acceleration Centroidal Frequency in Sagittal Plane (Hz) Eyes Closed, Feet on Foam Surface	0.00735292
62	Root Mean Square Sway Angle in coronal plane (°) Eyes Closed, Feet on Ground	0.00723345
63	Acceleration 95% Ellipse Sway Area (m2/s4) Eyes Open, Feet on Foam Surface	0.00721739
64	Acceleration 95% Ellipse Rotation ation(m/s2) Eyes Closed, Feet on Ground	0.00720687
65	Acceleration mean velocity (m/s) Eyes Closed, Feet on Foam Surface	0.00703631
66	Acceleration Frequency Dispersion in Coronal Plane Eyes Closed, Feet on Foam Surface	0.00699125
67	Acceleration Range (m/s2) Eyes Closed, Feet on Ground	0.00693123
68	Acceleration Frequency Dispersion in Coronal Plane Eyes Open, Feet on Foam Surface	0.0068997
69	Acceleration Frequency Dispersion in Sagittal Plane Eyes Closed, Feet on Ground	0.00668017
70	Sway Angles Area Radius in coronal plane (°) Eyes Closed, Feet on Ground	0.00657976
71	Acceleration Path Length in coronal plane (m/s2) Eyes Closed, Feet on Ground	0.00657495
72	Root Mean Square Sway Angle in coronal plane (°) Eyes Open, Feet on Foam Surface	0.00648596
73	Acceleration 95% Ellipse Rotation ation(m/s2) Eyes Closed, Feet on Foam Surface	0.00647337
74	Acceleration mean velocity in sagittal plane (m/s) Eyes Open, Feet on Ground	0.00644017
75	Root Mean Square Sway Angle in coronal plane (°) Eyes Open, Feet on Ground	0.00642534
76	Acceleration Centroidal Frequency in Coronal Plane (Hz) Eyes Closed, Feet on Foam Surface	0.00638464
77	Sway area (°2)Eyes Open, Feet on Ground	0.00629947
78	Acceleration Jerk in Sagittal Plane (m2/s5) Eyes Open, Feet on Ground	0.00624083
79	Sway Angles Area Radius in coronal plane (°) Eyes Closed, Feet on Foam Surface	0.00622738
80	Sway area rotation (°) Eyes Closed, Feet on Ground	0.00618153
81	Acceleration 95% Ellipse Y-axis Radius (m/s2) Eyes Closed, Feet on Ground	0.00613288
82	Acceleration Frequency Dispersion Eyes Closed, Feet on Foam Surface	0.00606011
83	Acceleration Root Mean Square Sway in coronal plane (m/s2) Eyes Open, Feet on Foam Surface	0.00589276
84	Acceleration Range in sagittal plane (m/s2) Eyes Open, Feet on Ground	0.00578773
85	Acceleration Jerk in Coronal Plane (m2/s5) Eyes Closed, Feet on Ground	0.00574471
86	Acceleration Root Mean Square Sway in sagittal plane (m/s2) Eyes Open, Feet on Foam Surface	0.00574362
87	Acceleration Root Mean Square Sway in coronal plane (m/s2) Eyes Closed, Feet on Foam Surface	0.00573303
88	Acceleration Frequency Dispersion in Sagittal Plane Eyes Closed, Feet on Foam Surface	0.00555397
89	Sway Angles 95% Ellipse Y-axis Radius (°) Eyes Closed, Feet on Ground	0.00554293
90	Acceleration 95% Ellipse Y-axis Radius (m/s2) Eyes Open, Feet on Ground	0.00553485
91	Acceleration 95% Ellipse X-axis Radius (m/s2) Eyes Open, Feet on Foam Surface	0.00553209
92	Acceleration Jerk (m2/s5) Eyes Open, Feet on Ground	0.0054825
93	Acceleration Range in coronal plane (m/s2) Eyes Closed, Feet on Ground	0.0054694
94	Acceleration Jerk (m2/s5) Eyes Closed, Feet on Ground	0.00539637
95	Acceleration 95% Ellipse X-axis Radius (m/s2) Eyes Closed, Feet on Foam Surface	0.00522999
96	Acceleration mean velocity in sagittal plane (m/s) Eyes Closed, Feet on Foam Surface	0.00521035
97	Acceleration Path Length in sagittal plane (m/s2) Eyes Closed, Feet on Ground	0.00491299
98	Sway Angles 95% Ellipse Y-axis Radius (°) Eyes Open, Feet on Foam Surface	0.00485919
99	Acceleration Range (m/s2) Eyes Open, Feet on Foam Surface	0.00482714
100	Sway area (°2) Eyes Closed, Feet on Ground	0.00478468
101	Acceleration mean velocity (m/s) Eyes Open, Feet on Ground	0.00476755
102	Acceleration 95% Ellipse X-axis Radius (m/s2) Eyes Closed, Feet on Ground	0.00448214
103	Root Mean Square Sway Angle in sagittal plane (°) Eyes Closed, Feet on Ground	0.00445597
104	Root Mean Square Sway Angle in sagittal plane (°) Eyes Open, Feet on Foam Surface	0.00433638
105	Acceleration mean velocity (m/s) Eyes Open, Feet on Foam Surface	0.00410051
106	Acceleration mean velocity (m/s) Eyes Closed, Feet on Ground	0.00388872
107	Acceleration 95% Ellipse Y-axis Radius (m/s2) Eyes Open, Feet on Foam Surface	0.00388038
108	Sway Angles Area Radius in coronal plane (°) Eyes Open, Feet on Foam Surface	0.00372317
109	Acceleration Root Mean Square Sway (m/s2) Eyes Open, Feet on Foam Surface	0.00362908
110	Acceleration Root Mean Square Sway (m/s2) Eyes Open, Feet on Ground	0.00355631
111	Sway area (°2) Eyes Open, Feet on Foam Surface	0.00346441
112	Acceleration 95% Ellipse X-axis Radius (m/s2) Eyes Open, Feet on Ground	0.00331288
113	Sway area (°2) Eyes Closed, Feet on Foam Surface	0.00329709
114	Acceleration Range in coronal plane (m/s2) Eyes Open, Feet on Ground	0.00319432
115	Sway Angles Area Radius in coronal plane (°) Eyes Open, Feet on Ground	0.00302806
116	Acceleration Path Length (m/s2) Eyes Closed, Feet on Ground	0.00286791
117	Acceleration Path Length in sagittal plane (m/s2) Eyes Open, Feet on Ground	0.00280985
118	Acceleration Root Mean Square Sway in coronal plane (m/s2) Eyes Open, Feet on Ground	0.00272052
119	Acceleration Range (m/s2) Eyes Open, Feet on Ground	0.00259325
120	Acceleration Path Length in coronal plane (m/s2) Eyes Open, Feet on Foam Surface	0.00253757
121	Acceleration Root Mean Square Sway (m/s2) Eyes Closed, Feet on Foam Surface	0.00251571
122	Root Mean Square Sway Angle (°) Eyes Open, Feet on Foam Surface	0.00235687
123	Acceleration Range in sagittal plane (m/s2) Eyes Closed, Feet on Foam Surface	0.00229089
124	Acceleration 95% Ellipse Sway Area (m2/s4) Eyes Closed, Feet on Ground	0.00227914
125	Acceleration Range in sagittal plane (m/s2) Eyes Open, Feet on Foam Surface	0.0020408
126	Acceleration Path Length (m/s2) Eyes Open, Feet on Ground	0.00137191
127	Acceleration Path Length (m/s2) Eyes Open, Feet on Foam Surface	0.00127102

## Sheet: All features
	Features	Relative Importance
0	Leg Circumduction R (cm) variance	0.0159557
1	Neck Flexion ExtensionRange(°)variance	0.0157922
2	Acceleration Frequency Dispersion in Coronal Plane Eyes Open, Feet on Ground	0.0157773
3	Neck Flexion Extensionminimum .(°)variance	0.013388
4	Trunk Coronal Range of Motion (°)variance	0.0132678
5	Imbalance between limb midswing elevation	0.0129968
6	Imabalance between Double Leg support Percent of Gait Cycle Time	0.0118378
7	Acceleration Path Length in sagittal plane (m/s2) Eyes Closed, Feet on Foam Surface	0.0115415
8	Acceleration Centroidal Frequency (Hz) Eyes Open, Feet on Ground	0.0113376
9	Leg Elevation at Midswing R (cm) mean	0.0113211
10	Acceleration Range in coronal plane (m/s2) Eyes Open, Feet on Foam Surface	0.0109975
11	Leg GaitSpeed L (m/s) mean	0.0108353
12	Anticipatory Postural Adjustment Forward Peak (m/s2)	0.0103406
13	Sway Angles 95% Ellipse Y-axis Radius (°) Eyes Closed, Feet on Foam Surface	0.00942949
14	Acceleration Frequency Dispersion Eyes Closed, Feet on Ground	0.00921455
15	Acceleration Frequency Dispersion in Sagittal Plane Eyes Open, Feet on Foam Surface	0.00878542
16	Lumbar Coronal Range of Motion (°) variance	0.00765676
17	Imabalance between legs in stance as Percent of Gait Cycle Time	0.00765585
18	Lumbar Flexion Extension Maximum .(°)variance	0.00757038
19	Acceleration Frequency Dispersion in Sagittal Plane Eyes Open, Feet on Ground	0.00748069
20	Acceleration Range in coronal plane (m/s2) Eyes Closed, Feet on Ground	0.00737795
21	Acceleration Jerk in Sagittal Plane (m2/s5) Eyes Closed, Feet on Foam Surface	0.00735448
22	Average gait speed	0.0073081
23	Anticipatory Postural Adjustment First Step Duration (s)	0.00693485
24	Lumbar Flexion Extension Range(°)mean	0.00688303
25	Imabalance between legs terminalDouble Leg support as Percent of Gait Cycle Time	0.00673734
26	Sway Angles 95% Ellipse Y-axis Radius (°) Eyes Open, Feet on Ground	0.00669123
27	Leg TerminalDouble Support L as Percent of Gait Cycle Time variance	0.00649254
28	Leg Stance R Percent of Gait Cycle Timevariance	0.00647719
29	Arm Swing Velocity R (°/s) mean	0.00635341
30	Root Mean Square Sway Angle in coronal plane (°) Eyes Closed, Feet on Ground	0.00635008
31	Leg Terminal Double Support R Percent of Gait Cycle Time variance	0.00626197
32	Leg Toe Out Angle R (°) mean	0.00625899
33	Number of steps	0.00617644
34	Acceleration Jerk (m2/s5) Eyes Closed, Feet on Foam Surface	0.00604847
35	Leg Stride Length L (m) mean	0.0059589
36	Acceleration Frequency Dispersion in Coronal Plane Eyes Closed, Feet on Ground	0.00591321
37	Leg Single Limb Support R Percent of Gait Cycle Time variance	0.00579351
38	Imbalance in step variability between legs	0.0057852
39	Acceleration Path Length in sagittal plane (m/s2) Eyes Closed, Feet on Ground	0.00568381
40	Root Mean Square Sway Angle in sagittal plane (°) Eyes Closed, Feet on Ground	0.0056365
41	Leg Circumduction L (cm) variance	0.0056221
42	Acceleration Frequency Dispersion Eyes Open, Feet on Ground	0.00562188
43	Root Mean Square Sway Angle in sagittal plane (°) Eyes Open, Feet on Ground	0.00557917
44	Neck Left Rotation Maximum .(°)mean	0.00550441
45	Leg Double SupportLPercent of Gait Cycle Timevariance	0.00544705
46	Acceleration Jerk in Coronal Plane (m2/s5) Eyes Closed, Feet on Foam Surface	0.00540194
47	Acceleration Root Mean Square Sway in sagittal plane (m/s2) Eyes Open, Feet on Foam Surface	0.00537949
48	Imabalance between legs in circumdunction	0.00536395
49	Acceleration Centroidal Frequency in Sagittal Plane (Hz) Eyes Open, Feet on Ground	0.00536132
50	Acceleration 95% Ellipse Y-axis Radius (m/s2) Eyes Closed, Feet on Foam Surface	0.00536031
51	Anticipatory Postural Adjustment Lateraleral Peak ((m/s2))	0.00527137
52	Number of turns	0.00518866
53	Leg Swing L as Percent of Gait Cycle Time variance	0.00514182
54	Imabalance between legs Step Duration	0.00502299
55	Acceleration Centroidal Frequency in Coronal Plane (Hz) Eyes Closed, Feet on Foam Surface	0.00497582
56	Root Mean Square Sway Angle in sagittal plane (°) Eyes Open, Feet on Foam Surface	0.00493064
57	Acceleration 95% Ellipse Y-axis Radius (m/s2) Eyes Closed, Feet on Ground	0.00492525
58	Acceleration Frequency Dispersion in Coronal Plane Eyes Closed, Feet on Foam Surface	0.00482727
59	Leg Circumduction R (cm) mean	0.00473325
60	Imbalance between legs swing time as Percent of Gait Cycle Time	0.00469422
61	Neck Flexion ExtensionMaximum .(°)variance	0.00469332
62	Leg Foot Strike Angle R (°) mean	0.00468252
63	Leg Foot Strike AngleL (°) variance	0.00467838
64	Neck Flexion ExtensionRange(°)mean	0.00462862
65	Leg Toe Out Angle L (°) variance	0.00461899
66	Lumbar Sagittal Range of Motion (°) variance	0.00458836
67	Neck Right -Left Lateral.BendRange(°)mean	0.00458145
68	Trunk Sagittal Range of Motion (°)variance	0.00457712
69	Leg Step Duration R (s) mean	0.00456166
70	Acceleration Path Length in coronal plane (m/s2) Eyes Closed, Feet on Foam Surface	0.00452925
71	Lumbar Left Rotation Maximum .(°)mean	0.00449376
72	Neck Left Lateral.BendMaximum .(°)variance	0.00444477
73	Acceleration Path Length (m/s2) Eyes Closed, Feet on Foam Surface	0.00442638
74	Acceleration Jerk in Coronal Plane (m2/s5) Eyes Open, Feet on Foam Surface	0.00437486
75	Leg Gait Cycle Duration L (s) mean	0.00436582
76	Acceleration 95% Ellipse Rotation ation(m/s2) Eyes Open, Feet on Foam Surface	0.00434034
77	Leg Lateral Step Variability L (cm)	0.004235
78	Leg Gait Cycle Duration R (s) mean	0.00422757
79	Turn Duration (s) variance	0.00415869
80	Acceleration Centroidal Frequency in Coronal Plane (Hz) Eyes Open, Feet on Foam Surface	0.00411641
81	Leg Gait Cycle Duration L (s) variance	0.0041093
82	Trunk Coronal Range of Motion (°)mean	0.00410018
83	Imbalance between legs Stride Length (%)	0.00408743
84	Lumbar Coronal Range of Motion (°) mean	0.00403204
85	Acceleration Frequency Dispersion Eyes Open, Feet on Foam Surface	0.00402099
86	Neck Right -Left Lateral.BendRange(°)variance	0.00399515
87	Acceleration Centroidal Frequency in Sagittal Plane (Hz) Eyes Closed, Feet on Ground	0.00396766
88	Neck Flexion Extensionminimum .(°)mean	0.00396463
89	Imbalance between legs in Average Toe Out Angle	0.00393333
90	Leg Swing R Percent of Gait Cycle Time variance	0.0039306
91	Leg Double SupportRPercent of Gait Cycle Timevariance	0.00390609
92	Leg Swing L as Percent of Gait Cycle Time mean	0.0038627
93	Acceleration Root Mean Square Sway in sagittal plane (m/s2) Eyes Closed, Feet on Ground	0.00383905
94	Anticipatory Postural Adjustment Duration (s)	0.00379452
95	Average Step Duration (s)	0.00376196
96	Root Mean Square Sway Angle in coronal plane (°) Eyes Open, Feet on Ground	0.00367116
97	Lumbar Right -Left Rotation Range(°)variance	0.00365493
98	Average swing time as Percent of Gait Cycle Time	0.00365487
99	Acceleration mean velocity in sagittal plane (m/s) Eyes Closed, Feet on Foam Surface	0.00365112
100	Acceleration Root Mean Square Sway in sagittal plane (m/s2) Eyes Closed, Feet on Foam Surface	0.00363591
101	Sway Angles Area Radius in coronal plane (°) Eyes Closed, Feet on Ground	0.00362749
102	Acceleration Centroidal Frequency (Hz) Eyes Open, Feet on Foam Surface	0.00362407
103	Leg Stride Length R (m) mean	0.00359802
104	Imbalance between legs Foot Strike Angle	0.00359685
105	Trunk Transverse Range of Motion (°)variance	0.00359626
106	Acceleration Root Mean Square Sway in sagittal plane (m/s2) Eyes Open, Feet on Ground	0.00357017
107	Turn Velocity (°/s) variance	0.00356327
108	Arm Range of Motion R (°) mean	0.00353183
109	Anticipatory Postural Adjustment First Step Range of Motion (°)	0.00351995
110	Acceleration Jerk in Coronal Plane (m2/s5) Eyes Open, Feet on Ground	0.00350037
111	Neck Right Rotation Maximum .(°)mean	0.00348963
112	Acceleration Jerk (m2/s5) Eyes Closed, Feet on Ground	0.00344269
113	Variance in the number of steps in turn	0.00342506
114	Leg Cadence Right steps minimum variance	0.00341081
115	Acceleration 95% Ellipse Y-axis Radius (m/s2) Eyes Open, Feet on Ground	0.00339289
116	Leg Gait Cycle Duration R (s) variance	0.00338344
117	Acceleration Root Mean Square Sway in coronal plane (m/s2) Eyes Open, Feet on Foam Surface	0.00337712
118	Arm Range of Motion L (°) mean	0.0033719
119	Neck Left Rotation Maximum .(°)variance	0.00335983
120	Acceleration Path Length in coronal plane (m/s2) Eyes Open, Feet on Ground	0.0033292
121	Leg Terminal Double Support R as Percent of Gait Cycle Time mean	0.00332712
122	Leg Toe Out Angle R (°) variance	0.00324202
123	Lumbar Flexion Extension minimum .(°)mean	0.00323802
124	Acceleration Jerk in Sagittal Plane (m2/s5) Eyes Open, Feet on Ground	0.00323713
125	Neck Flexion ExtensionMaximum .(°)mean	0.00321144
126	Leg Stance L Percent of Gait Cycle Time mean	0.00320633
127	Leg Single Limb Support L Percent of Gait Cycle Time mean	0.00311727
128	Average Foot Strike Angle	0.00311698
129	Acceleration Path Length in coronal plane (m/s2) Eyes Closed, Feet on Ground	0.00311636
130	Neck Left Lateral.BendMaximum .(°)mean	0.0031
131	Acceleration Range (m/s2) Eyes Open, Feet on Ground	0.00308368
132	Acceleration Range in sagittal plane (m/s2) Eyes Closed, Feet on Ground	0.00308326
133	Lumbar Left Lateral Bend Maximum (°) mean	0.00308121
134	Sway area rotation (°) Eyes Open, Feet on Ground	0.0030662
135	Lumbar Right Lateral.BendMaximum .(°)mean	0.00306248
136	Acceleration Path Length (m/s2) Eyes Open, Feet on Ground	0.00303665
137	Lumbar Flexion Extension minimum .(°)variance	0.00296767
138	Acceleration mean velocity in coronal plane (m/s) Eyes Open, Feet on Ground	0.00295541
139	Acceleration Range in sagittal plane (m/s2) Eyes Open, Feet on Foam Surface	0.00295407
140	Lumbar Right Rotation Maximum .(°)mean	0.00295311
141	Cadence asymmetry	0.00293252
142	Acceleration Range in coronal plane (m/s2) Eyes Open, Feet on Ground	0.00291921
143	Acceleration Jerk in Sagittal Plane (m2/s5) Eyes Closed, Feet on Ground	0.00291891
144	Turn Angle (°) mean	0.0029054
145	Leg Step Duration L (s) variance	0.00290092
146	Average Toe Out Angle	0.00289331
147	Leg Stance R Percent of Gait Cycle Time mean	0.00289284
148	Acceleration Path Length (m/s2) Eyes Closed, Feet on Ground	0.00288306
149	Leg Toe Off Angle R (°) variance	0.00286454
150	Imbalance between limbs in Toe Off Angle	0.00284092
151	Lumbar Right Lateraleral Bend Maximum (°) mean	0.00283185
152	Acceleration Frequency Dispersion in Sagittal Plane Eyes Closed, Feet on Ground	0.00281572
153	Lumbar Flexion ExtensionRange(°)variance	0.00278309
154	Sway area rotation (°) Eyes Closed, Feet on Ground	0.00277455
155	Sway Angles 95% Ellipse Y-axis Radius (°) Eyes Closed, Feet on Ground	0.00267835
156	Acceleration Range (m/s2) Eyes Closed, Feet on Foam Surface	0.00266188
157	Lumbar Right -Left Lateral Bend Range (°) variance	0.00264235
158	Acceleration Jerk (m2/s5) Eyes Open, Feet on Ground	0.00264074
159	Acceleration mean velocity in coronal plane (m/s) Eyes Closed, Feet on Foam Surface	0.00255793
160	Leg Toe Off Angle L (°) mean	0.00253136
161	Acceleration Centroidal Frequency (Hz) Eyes Closed, Feet on Ground	0.00251033
162	Acceleration mean velocity (m/s) Eyes Closed, Feet on Foam Surface	0.00249945
163	Root Mean Square Sway Angle (°) Eyes Closed, Feet on Ground	0.00249451
164	Neck Right Rotation Maximum .(°)variance	0.00248869
165	Imbalance between limb in Single Leg Support as Percent of Gait Cycle Time	0.00247619
166	Acceleration Range (m/s2) Eyes Open, Feet on Foam Surface	0.0024636
167	Lumbar TransverseRange of Motion (°)variance	0.00243649
168	Leg Stance L Percent of Gait Cycle Timevariance	0.00243437
169	Leg Step Duration L (s) mean	0.00241772
170	Average Toe Off Angle	0.00241527
171	Trunk Transverse Range of Motion (°)mean	0.00241301
172	Acceleration 95% Ellipse X-axis Radius (m/s2) Eyes Open, Feet on Foam Surface	0.00240958
173	Acceleration Centroidal Frequency in Sagittal Plane (Hz) Eyes Closed, Feet on Foam Surface	0.00238535
174	Lumbar Right -Left Lateral Bend Range (°) mean	0.00236871
175	Acceleration Root Mean Square Sway (m/s2) Eyes Open, Feet on Foam Surface	0.0023678
176	Trunk Sagittal Range of Motion (°)mean	0.00235961
177	Leg Elevation at Midswing L (cm) variance	0.0023105
178	Average circumduction	0.00230733
179	Root Mean Square Sway Angle in coronal plane (°) Eyes Open, Feet on Foam Surface	0.00227096
180	Leg Single Limb Support RPercent of Gait Cycle Time mean	0.00226296
181	Acceleration Jerk (m2/s5) Eyes Open, Feet on Foam Surface	0.00224465
182	Acceleration 95% Ellipse X-axis Radius (m/s2) Eyes Closed, Feet on Foam Surface	0.00224302
183	Average UpperArmswingvelocity	0.0022362
184	Sway area (°2) Eyes Open, Feet on Foam Surface	0.00223097
185	Acceleration Root Mean Square Sway in coronal plane (m/s2) Eyes Closed, Feet on Foam Surface	0.00220927
186	Leg Terminal Double Support L as Percent of Gait Cycle Time mean	0.00220521
187	Turn Velocity (°/s) mean	0.00219513
188	Imabalance in gait speed	0.00216018
189	Acceleration 95% Ellipse Sway Area (m2/s4) Eyes Open, Feet on Ground	0.00214241
190	Sway Angles Area Radius in coronal plane (°) Eyes Open, Feet on Foam Surface	0.00212351
191	Neck Right Lateral.BendMaximum .(°)variance	0.002121
192	Turn Angle (°) variance	0.00209376
193	Acceleration Centroidal Frequency (Hz) Eyes Closed, Feet on Foam Surface	0.00208558
194	Root Mean Square Sway Angle (°) Eyes Open, Feet on Ground	0.00207188
195	Sway area (°2) Eyes Closed, Feet on Foam Surface	0.00206242
196	Sway area rotation (°) Eyes Open, Feet on Foam Surface	0.00205671
197	Acceleration Path Length in sagittal plane (m/s2) Eyes Open, Feet on Foam Surface	0.00204592
198	Root Mean Square Sway Angle (°) Eyes Closed, Feet on Foam Surface	0.00200981
199	Leg Double Support Left Percent of Gait Cycle Time mean	0.00200195
200	Acceleration Root Mean Square Sway (m/s2) Eyes Closed, Feet on Foam Surface	0.00196786
201	Leg Toe Off Angle L (°) variance	0.00192158
202	Leg Cadence Right steps minimum mean	0.00188555
203	Sway area (°2) Eyes Closed, Feet on Ground	0.00185062
204	Acceleration Centroidal Frequency in Sagittal Plane (Hz) Eyes Open, Feet on Foam Surface	0.00175245
205	Arm Swing Velocity L (°/s) mean	0.00173892
206	Lumbar TransverseRange of Motion (°)mean	0.00169986
207	Acceleration 95% Ellipse Y-axis Radius (m/s2) Eyes Open, Feet on Foam Surface	0.00169862
208	Average terminal Double Leg support as Percent of Gait Cycle Time	0.00168749
209	Mean number of steps in turn	0.00167374
210	Lumbar Flexion Extension Maximum . (°) mean	0.00163855
211	Imbalance between arms in upper arm Range of Motion	0.00160114
212	Acceleration Centroidal Frequency in Coronal Plane (Hz) Eyes Open, Feet on Ground	0.00159958
213	Acceleration mean velocity in sagittal plane (m/s) Eyes Closed, Feet on Ground	0.00159897
214	Arm Swing Velocity L(°/s) variance	0.0015867
215	Leg Swing R as Percent of Gait Cycle Time mean	0.00155872
216	Acceleration mean velocity in sagittal plane (m/s) Eyes Open, Feet on Ground	0.00155709
217	Acceleration Root Mean Square Sway (m/s2) Eyes Open, Feet on Ground	0.00154832
218	Acceleration Frequency Dispersion Eyes Closed, Feet on Foam Surface	0.001529
219	Acceleration Root Mean Square Sway in coronal plane (m/s2) Eyes Open, Feet on Ground	0.00150525
220	Leg Circumduction L (cm) mean	0.00148826
221	Leg Lateral Step Variability R (cm)	0.00146042
222	Acceleration mean velocity (m/s) Eyes Open, Feet on Foam Surface	0.00143241
223	Arm Swing Velocity R (°/s) variance	0.00142741
224	Root Mean Square Sway Angle in coronal plane (°) Eyes Closed, Feet on Foam Surface	0.00140837
225	Neck Right -Left Rotation Range(°)mean	0.0014007
226	Acceleration 95% Ellipse X-axis Radius (m/s2) Eyes Open, Feet on Ground	0.00136278
227	Sway Angles Area Radius in coronal plane (°) Eyes Open, Feet on Ground	0.00132732
228	Sway area rotation (°) Eyes Closed, Feet on Foam Surface	0.00130698
229	Acceleration Range in coronal plane (m/s2) Eyes Closed, Feet on Foam Surface	0.00130694
230	Acceleration 95% Ellipse Sway Area (m2/s4) Eyes Closed, Feet on Ground	0.001272
231	Leg GaitSpeed L (m/s) variance	0.00125652
232	Sway area (°2)Eyes Open, Feet on Ground	0.00124938
233	Leg Stride Length L (m) variance	0.00124533
234	Acceleration 95% Ellipse Sway Area (m2/s4) Eyes Open, Feet on Foam Surface	0.00124515
235	Acceleration Jerk in Sagittal Plane (m2/s5) Eyes Open, Feet on Foam Surface	0.00124393
236	Acceleration Range in sagittal plane (m/s2) Eyes Open, Feet on Ground	0.00124283
237	Acceleration 95% Ellipse Rotation ation(m/s2) Eyes Closed, Feet on Ground	0.00123314
238	Acceleration 95% Ellipse Sway Area (m2/s4) Eyes Closed, Feet on Foam Surface	0.00122647
239	Average Gait Cycle Duration	0.00121565
240	Acceleration mean velocity in coronal plane (m/s) Eyes Open, Feet on Foam Surface	0.00120118
241	Lumbar Right Lateral Bend Maximum (°) variance	0.00117774
242	Acceleration mean velocity in coronal plane (m/s) Eyes Closed, Feet on Ground	0.00117372
243	Leg Elevationat Midswing R (cm) variance	0.00113844
244	Sway Angles Area Radius in coronal plane (°) Eyes Closed, Feet on Foam Surface	0.00113645
245	Leg Stride Length R (m) variance	0.00111784
246	Leg Toe Off Angle R (°) mean	0.00111582
247	Arm Range of Motion R (°) variance	0.00110096
248	Turn Duration (s) mean	0.00109714
249	Acceleration Range in sagittal plane (m/s2) Eyes Closed, Feet on Foam Surface	0.00109388
250	Average step variability	0.00101235
251	Average midswing elevation	0.00100069
252	Acceleration Path Length in coronal plane (m/s2) Eyes Open, Feet on Foam Surface	0.000966702
253	Acceleration Path Length in sagittal plane (m/s2) Eyes Open, Feet on Ground	0.000926916
254	Average upper arm Range of Motion	0.000913043
255	Leg Cadence L steps minimum variance	0.00086738
256	Acceleration 95% Ellipse X-axis Radius (m/s2) Eyes Closed, Feet on Ground	0.000866107
257	Root Mean Square Sway Angle (°) Eyes Open, Feet on Foam Surface	0.000859807
258	Acceleration Path Length (m/s2) Eyes Open, Feet on Foam Surface	0.000859713
259	Leg Cadence L steps minimum mean	0.000842512
260	Acceleration Range (m/s2) Eyes Closed, Feet on Ground	0.000837036
261	Leg Foot Strike Angle R (°) variance	0.000836601
262	Average Double Leg support Percent of Gait Cycle Time	0.000794413
263	Average Stance as Percent of Gait Cycle Time	0.000744495
264	Acceleration mean velocity in sagittal plane (m/s) Eyes Open, Feet on Foam Surface	0.000741924
265	Acceleration 95% Ellipse Rotation (m/s2) Eyes Open, Feet on Ground	0.000736962
266	Leg Foot Strike Angle L (°) mean	0.00072767
267	Average Stride Length (m)	0.000727046
268	Acceleration mean velocity (m/s) Eyes Open, Feet on Ground	0.000712793
269	Imbalance between arms in upper arm swing velocity	0.000629863
270	Lumbar Sagittal Range of Motion (°) mean	0.000616307
271	Acceleration mean velocity (m/s) Eyes Closed, Feet on Ground	0.000608484
272	Acceleration 95% Ellipse Rotation ation(m/s2) Eyes Closed, Feet on Foam Surface	0.000604593
273	Acceleration Root Mean Square Sway (m/s2) Eyes Closed, Feet on Ground	0.000566355
274	Lumbar Left Lateraleral Bend Maximum (°) variance	0.00056517
275	Root Mean Square Sway Angle in sagittal plane (°) Eyes Closed, Feet on Foam Surface	0.00047103
276	Arm Range of Motion L (°) variance	0.000441919
277	Acceleration Frequency Dispersion in Coronal Plane Eyes Open, Feet on Foam Surface	0.000434289
278	Leg GaitSpeed R (m/s) variance	0.000429338
279	Leg Double SupportRPercent of Gait Cycle Time mean	0.000418872
280	Acceleration Frequency Dispersion in Sagittal Plane Eyes Closed, Feet on Foam Surface	0.000393712
281	Lumbar Right -Left Rotation Range(°)mean	0.000386207
282	Sway Angles 95% Ellipse Y-axis Radius (°) Eyes Open, Feet on Foam Surface	0.000379605
283	Leg Step Duration R (s) variance	0.000250447
284	Average erage Cadence	0.000246341
285	Average Single Leg support as Percent of Gait Cycle Time	0
286	Acceleration Jerk in Coronal Plane (m2/s5) Eyes Closed, Feet on Ground	0
287	Acceleration Root Mean Square Sway in coronal plane (m/s2) Eyes Closed, Feet on Ground	0
288	Leg Toe Out Angle L (°) mean	0
289	Lumbar Left Rotation Maximum .(°)variance	0
290	Leg Single Limb Support L Percent of Gait Cycle Time variance	0
291	Lumbar Right Rotation Maximum .(°)variance	0
292	Leg Elevation at Midswing L (cm) mean	0
293	Neck Right -Left Rotation Range(°)variance	0
294	Leg Gait Speed R (m/s) mean	0
295	Imbalance between Gait Cycle Duration	0
296	Acceleration Centroidal Frequency in Coronal Plane (Hz) Eyes Closed, Feet on Ground	0

## Sheet: PCA Gait
	Unnamed: 0	Features	Relative Importance
0	20	PCAG21	0.0556402
1	28	PCAG29	0.0511711
2	14	PCAG15	0.0494818
3	12	PCAG13	0.0445769
4	2	PCAG3	0.0398125
5	0	PCAG1	0.0366893
6	10	PCAG11	0.0360209
7	15	PCAG16	0.0358329
8	21	PCAG22	0.0357777
9	11	PCAG12	0.0325723
10	29	PCAG30	0.0309068
11	1	PCAG2	0.0297717
12	5	PCAG6	0.0292896
13	24	PCAG25	0.0284299
14	9	PCAG10	0.0275043
15	33	PCAG34	0.0267936
16	17	PCAG18	0.0262845
17	8	PCAG9	0.0250354
18	32	PCAG33	0.0244627
19	19	PCAG20	0.0242203
20	26	PCAG27	0.0242149
21	22	PCAG23	0.0232472
22	18	PCAG19	0.0230579
23	30	PCAG31	0.0228936
24	34	PCAG35	0.0226633
25	6	PCAG7	0.0213016
26	31	PCAG32	0.0203823
27	3	PCAG4	0.0193454
28	35	PCAG36	0.0189191
29	25	PCAG26	0.0188176
30	27	PCAG28	0.0183988
31	36	PCAG37	0.0154601
32	16	PCAG17	0.0140931
33	7	PCAG8	0.013068
34	13	PCAG14	0.012796
35	23	PCAG24	0.0106321
36	4	PCAG5	0.0104345

## Sheet: PCA Eyes Open, Ground
	Unnamed: 0	Features	Relative Importance
0	4	PCAB1_5	0.251497
1	1	PCAB1_2	0.211206
2	3	PCAB1_4	0.200749
3	0	PCAB1_1	0.184083
4	2	PCAB1_3	0.152464

## Sheet: PCA Eyes Closed, Ground
	Unnamed: 0	Features	Relative Importance
0	1	PCAB2_2	0.21682
1	2	PCAB2_3	0.214507
2	3	PCAB2_4	0.213629
3	0	PCAB2_1	0.187135
4	4	PCAB2_5	0.167909

[truncated: 4 more sheets: PCA Eyes Open, Foam, PCA Eyes Closed, Foam, PCA All Balance Features, PCA All Features]
