# Supplementary material for: Identifying Current Feelings of Mild and Moderate to High Depression in Young, Healthy Individuals Using Gait and Balance: An Exploratory Study
Source: Sensors (Basel). 2023 Jul 23;23(14):6624. doi: 10.3390/s23146624 (PMC10384769; doi:10.3390/s23146624)
Supplement: Supplementary file 1 [file sensors-23-06624-s001.zip › FeatureImportance0v2.xlsx]

## Sheet: Gait
	Features	Relative Importance
0	Imbalance between legs swing time as Percent of Gait Cycle Time	0.0225736
1	Lumbar Flexion Extension Maximum . (°) mean	0.022287
2	Lumbar Right Lateraleral Bend Maximum (°) mean	0.0218977
3	Arm Range of Motion L (°) variance	0.0175674
4	Lumbar Coronal Range of Motion (°) variance	0.0174409
5	Leg Elevation at Midswing L (cm) variance	0.0160246
6	Arm Swing Velocity L (°/s) mean	0.01577
7	Imbalance in step variability between legs	0.0155644
8	Imbalance between limb midswing elevation	0.0153659
9	Leg Double SupportRPercent of Gait Cycle Timevariance	0.0151896
10	Turn Angle (°) mean	0.0143586
11	Anticipatory Postural Adjustment First Step Range of Motion (°)	0.0138759
12	Leg Toe Out Angle L (°) variance	0.0135345
13	Neck Left Lateral.BendMaximum .(°)variance	0.0133629
14	Leg Elevationat Midswing R (cm) variance	0.0126718
15	Leg Swing L as Percent of Gait Cycle Time variance	0.0118268
16	Leg Circumduction L (cm) variance	0.0114784
17	Imabalance between legs in stance as Percent of Gait Cycle Time	0.0111696
18	Trunk Coronal Range of Motion (°)mean	0.0111332
19	Lumbar Left Lateraleral Bend Maximum (°) variance	0.0108862
20	Leg Stance L Percent of Gait Cycle Timevariance	0.010823
21	Neck Left Rotation Maximum .(°)variance	0.0107009
22	Average midswing elevation	0.0106844
23	Lumbar Flexion Extension minimum .(°)mean	0.0104733
24	Imabalance between legs terminalDouble Leg support as Percent of Gait Cycle Time	0.0102305
25	Leg Single Limb Support L Percent of Gait Cycle Time variance	0.010125
26	Leg Elevation at Midswing R (cm) mean	0.0101237
27	Arm Range of Motion R (°) mean	0.010041
28	Leg Swing R Percent of Gait Cycle Time variance	0.00999521
29	Lumbar Right -Left Rotation Range(°)mean	0.00987387
30	Trunk Sagittal Range of Motion (°)mean	0.0098202
31	Neck Right -Left Lateral.BendRange(°)variance	0.00974708
32	Cadence asymmetry	0.00971477
33	Neck Left Lateral.BendMaximum .(°)mean	0.00966414
34	Leg Double SupportRPercent of Gait Cycle Time mean	0.00956901
35	Lumbar TransverseRange of Motion (°)mean	0.00914632
36	Lumbar Coronal Range of Motion (°) mean	0.00885473
37	Leg Toe Off Angle R (°) mean	0.00885206
38	Imabalance between Double Leg support Percent of Gait Cycle Time	0.00874637
39	Turn Velocity (°/s) variance	0.00858579
40	Anticipatory Postural Adjustment Forward Peak (m/s2)	0.00857864
41	Average Gait Cycle Duration	0.00833839
42	Leg Cadence L steps minimum variance	0.00816674
43	Average gait speed	0.00802606
44	Leg Toe Off Angle R (°) variance	0.00799599
45	Average Stride Length (m)	0.00792265
46	Imabalance between legs in circumdunction	0.00757493
47	Neck Flexion ExtensionMaximum .(°)variance	0.00745054
48	Neck Right Lateral.BendMaximum .(°)variance	0.00695504
49	Turn Duration (s) variance	0.00678246
50	Lumbar Right Lateral.BendMaximum .(°)mean	0.00672329
51	Lumbar Left Lateral Bend Maximum (°) mean	0.00671544
52	Lumbar Flexion Extension minimum .(°)variance	0.00664969
53	Leg Swing R as Percent of Gait Cycle Time mean	0.00657491
54	Leg Circumduction L (cm) mean	0.0065477
55	Neck Right -Left Rotation Range(°)mean	0.00649551
56	Leg Terminal Double Support R Percent of Gait Cycle Time variance	0.00644
57	Neck Flexion Extensionminimum .(°)variance	0.00630354
58	Leg TerminalDouble Support L as Percent of Gait Cycle Time variance	0.00629137
59	Mean number of steps in turn	0.00621527
60	Neck Left Rotation Maximum .(°)mean	0.00610153
61	Imbalance between limbs in Toe Off Angle	0.00597321
62	Leg Toe Out Angle R (°) mean	0.00580201
63	Arm Swing Velocity L(°/s) variance	0.00569465
64	Lumbar Right -Left Lateral Bend Range (°) mean	0.00568422
65	Leg Toe Out Angle R (°) variance	0.00566893
66	Trunk Transverse Range of Motion (°)mean	0.00553472
67	Lumbar Flexion Extension Range(°)mean	0.00535572
68	Imbalance between arms in upper arm Range of Motion	0.00534202
69	Number of turns	0.00530024
70	Lumbar Left Rotation Maximum .(°)variance	0.00525025
71	Average Double Leg support Percent of Gait Cycle Time	0.00522291
72	Average Toe Out Angle	0.00518621
73	Anticipatory Postural Adjustment Lateraleral Peak ((m/s2))	0.00518248
74	Leg Stance R Percent of Gait Cycle Timevariance	0.00517924
75	Neck Flexion ExtensionMaximum .(°)mean	0.00498388
76	Neck Right Rotation Maximum .(°)mean	0.00495196
77	Lumbar Right Rotation Maximum .(°)variance	0.00495048
78	Leg Cadence Right steps minimum mean	0.00493048
79	Average Toe Off Angle	0.00490459
80	Leg Foot Strike Angle R (°) mean	0.00475399
81	Turn Angle (°) variance	0.00470298
82	Lumbar Right Rotation Maximum .(°)mean	0.00466836
83	Trunk Coronal Range of Motion (°)variance	0.00463512
84	Lumbar Flexion Extension Maximum .(°)variance	0.00459414
85	Imbalance between limb in Single Leg Support as Percent of Gait Cycle Time	0.00458218
86	Leg Single Limb Support L Percent of Gait Cycle Time mean	0.00455477
87	Average erage Cadence	0.00453351
88	Neck Flexion ExtensionRange(°)variance	0.00448433
89	Leg Elevation at Midswing L (cm) mean	0.00445214
90	Imbalance between legs Stride Length (%)	0.00437318
91	Imbalance between arms in upper arm swing velocity	0.00435943
92	Leg Step Duration R (s) mean	0.0043239
93	Variance in the number of steps in turn	0.00431177
94	Lumbar Sagittal Range of Motion (°) variance	0.00431053
95	Turn Velocity (°/s) mean	0.00424905
96	Leg Cadence Right steps minimum variance	0.00415971
97	Leg Lateral Step Variability R (cm)	0.00414834
98	Lumbar Right Lateral Bend Maximum (°) variance	0.0041335
99	Neck Right -Left Rotation Range(°)variance	0.00408937
100	Lumbar Left Rotation Maximum .(°)mean	0.00398629
101	Leg Double Support Left Percent of Gait Cycle Time mean	0.00397667
102	Leg Foot Strike Angle R (°) variance	0.00389034
103	Leg Single Limb Support RPercent of Gait Cycle Time mean	0.00387374
104	Lumbar Sagittal Range of Motion (°) mean	0.00383095
105	Average swing time as Percent of Gait Cycle Time	0.00377013
106	Leg Circumduction R (cm) variance	0.00372839
107	Average step variability	0.00368949
108	Leg Double SupportLPercent of Gait Cycle Timevariance	0.00367255
109	Average Stance as Percent of Gait Cycle Time	0.00358839
110	Leg Foot Strike Angle L (°) mean	0.00349974
111	Leg Gait Cycle Duration R (s) variance	0.00340221
112	Leg Step Duration L (s) mean	0.00337004
113	Leg Swing L as Percent of Gait Cycle Time mean	0.00333473
114	Trunk Transverse Range of Motion (°)variance	0.00329241
115	Leg Single Limb Support R Percent of Gait Cycle Time variance	0.00325252
116	Leg Lateral Step Variability L (cm)	0.00324691
117	Leg Terminal Double Support R as Percent of Gait Cycle Time mean	0.00321569
118	Arm Range of Motion R (°) variance	0.00314383
119	Leg Toe Out Angle L (°) mean	0.00305622
120	Neck Right -Left Lateral.BendRange(°)mean	0.00304248
121	Leg Step Duration L (s) variance	0.00304119
122	Number of steps	0.00303031
123	Lumbar Right -Left Rotation Range(°)variance	0.00301334
124	Arm Range of Motion L (°) mean	0.00299491
125	Arm Swing Velocity R (°/s) mean	0.0029233
126	Anticipatory Postural Adjustment Duration (s)	0.00292114
127	Lumbar TransverseRange of Motion (°)variance	0.00286613
128	Average Single Leg support as Percent of Gait Cycle Time	0.00261532
129	Average circumduction	0.00259203
130	Leg Stance L Percent of Gait Cycle Time mean	0.00259022
131	Arm Swing Velocity R (°/s) variance	0.00245457
132	Neck Right Rotation Maximum .(°)variance	0.00243849
133	Leg GaitSpeed L (m/s) variance	0.00243389
134	Leg Gait Cycle Duration L (s) variance	0.00241803
135	Leg Toe Off Angle L (°) variance	0.00240911
136	Imabalance in gait speed	0.00234551
137	Average UpperArmswingvelocity	0.00231833
138	Leg Toe Off Angle L (°) mean	0.00229966
139	Leg Stride Length R (m) variance	0.00224046
140	Leg Terminal Double Support L as Percent of Gait Cycle Time mean	0.00222515
141	Average upper arm Range of Motion	0.00220438
142	Trunk Sagittal Range of Motion (°)variance	0.00218383
143	Leg Cadence L steps minimum mean	0.00215334
144	Neck Flexion Extensionminimum .(°)mean	0.00204692
145	Leg Gait Cycle Duration R (s) mean	0.0019965
146	Anticipatory Postural Adjustment First Step Duration (s)	0.00188373
147	Average Foot Strike Angle	0.00177533
148	Leg Foot Strike AngleL (°) variance	0.00176392
149	Leg GaitSpeed L (m/s) mean	0.00172721
150	Leg Stride Length R (m) mean	0.00169378
151	Average Step Duration (s)	0.00169246
152	Leg Gait Speed R (m/s) mean	0.00162629
153	Leg Stance R Percent of Gait Cycle Time mean	0.00158703
154	Average terminal Double Leg support as Percent of Gait Cycle Time	0.00156043
155	Neck Flexion ExtensionRange(°)mean	0.00151543
156	Lumbar Right -Left Lateral Bend Range (°) variance	0.00143225
157	Imbalance between legs Foot Strike Angle	0.00140406
158	Imabalance between legs Step Duration	0.00120102
159	Leg Circumduction R (cm) mean	0.00115025
160	Leg Step Duration R (s) variance	0.000864131
161	Lumbar Flexion ExtensionRange(°)variance	0.000560476
162	Leg Gait Cycle Duration L (s) mean	0.000547521
163	Imbalance between legs in Average Toe Out Angle	0.000442881
164	Leg Stride Length L (m) mean	0.000382395
165	Leg Stride Length L (m) variance	0.000269309
166	Turn Duration (s) mean	0.000181635
167	Imbalance between Gait Cycle Duration	0
168	Leg GaitSpeed R (m/s) variance	0

## Sheet: Eyes Open, Ground
	Features	Relative Importance
0	Acceleration mean velocity in sagittal plane (m/s) Eyes Open, Feet on Ground	0.0689408
1	Acceleration Root Mean Square Sway (m/s2) Eyes Open, Feet on Ground	0.0487313
2	Acceleration Range in sagittal plane (m/s2) Eyes Open, Feet on Ground	0.0483735
3	Root Mean Square Sway Angle (°) Eyes Open, Feet on Ground	0.0472796
4	Acceleration Jerk in Coronal Plane (m2/s5) Eyes Open, Feet on Ground	0.0456597
5	Acceleration mean velocity (m/s) Eyes Open, Feet on Ground	0.0417191
6	Sway Angles 95% Ellipse Y-axis Radius (°) Eyes Open, Feet on Ground	0.0415499
7	Acceleration Range (m/s2) Eyes Open, Feet on Ground	0.0408671
8	Acceleration Root Mean Square Sway in sagittal plane (m/s2) Eyes Open, Feet on Ground	0.0382878
9	Acceleration 95% Ellipse Y-axis Radius (m/s2) Eyes Open, Feet on Ground	0.036699
10	Sway area (°2)Eyes Open, Feet on Ground	0.0340636
11	Acceleration 95% Ellipse Rotation (m/s2) Eyes Open, Feet on Ground	0.0340444
12	Acceleration Path Length in coronal plane (m/s2) Eyes Open, Feet on Ground	0.0320364
13	Acceleration 95% Ellipse Sway Area (m2/s4) Eyes Open, Feet on Ground	0.0318716
14	Root Mean Square Sway Angle in sagittal plane (°) Eyes Open, Feet on Ground	0.0306481
15	Acceleration Frequency Dispersion in Sagittal Plane Eyes Open, Feet on Ground	0.0274849
16	Acceleration Jerk in Sagittal Plane (m2/s5) Eyes Open, Feet on Ground	0.0273008
17	Sway Angles Area Radius in coronal plane (°) Eyes Open, Feet on Ground	0.0260982
18	Acceleration Frequency Dispersion in Coronal Plane Eyes Open, Feet on Ground	0.0258623
19	Sway area rotation (°) Eyes Open, Feet on Ground	0.0253629
20	Acceleration Root Mean Square Sway in coronal plane (m/s2) Eyes Open, Feet on Ground	0.0243961
21	Acceleration Centroidal Frequency in Coronal Plane (Hz) Eyes Open, Feet on Ground	0.0235865
22	Root Mean Square Sway Angle in coronal plane (°) Eyes Open, Feet on Ground	0.0220286
23	Acceleration Path Length in sagittal plane (m/s2) Eyes Open, Feet on Ground	0.0219876
24	Acceleration Frequency Dispersion Eyes Open, Feet on Ground	0.0214892
25	Acceleration Jerk (m2/s5) Eyes Open, Feet on Ground	0.0209369
26	Acceleration mean velocity in coronal plane (m/s) Eyes Open, Feet on Ground	0.0205778
27	Acceleration Centroidal Frequency (Hz) Eyes Open, Feet on Ground	0.0203305
28	Acceleration Range in coronal plane (m/s2) Eyes Open, Feet on Ground	0.0195473
29	Acceleration 95% Ellipse X-axis Radius (m/s2) Eyes Open, Feet on Ground	0.0187829
30	Acceleration Centroidal Frequency in Sagittal Plane (Hz) Eyes Open, Feet on Ground	0.018116
31	Acceleration Path Length (m/s2) Eyes Open, Feet on Ground	0.0153397

## Sheet: Eyes Closed, Ground
	Features	Relative Importance
0	Acceleration mean velocity in sagittal plane (m/s) Eyes Closed, Feet on Ground	0.0662262
1	Sway area rotation (°) Eyes Closed, Feet on Ground	0.0621474
2	Acceleration Jerk (m2/s5) Eyes Closed, Feet on Ground	0.0446406
3	Acceleration Frequency Dispersion Eyes Closed, Feet on Ground	0.0432317
4	Acceleration 95% Ellipse Rotation ation(m/s2) Eyes Closed, Feet on Ground	0.0422362
5	Sway area (°2) Eyes Closed, Feet on Ground	0.0414456
6	Acceleration mean velocity (m/s) Eyes Closed, Feet on Ground	0.0399761
7	Acceleration mean velocity in coronal plane (m/s) Eyes Closed, Feet on Ground	0.0387671
8	Acceleration Range in coronal plane (m/s2) Eyes Closed, Feet on Ground	0.0384358
9	Acceleration Path Length (m/s2) Eyes Closed, Feet on Ground	0.036879
10	Acceleration Jerk in Sagittal Plane (m2/s5) Eyes Closed, Feet on Ground	0.0367374
11	Acceleration Centroidal Frequency (Hz) Eyes Closed, Feet on Ground	0.0339982
12	Acceleration Path Length in sagittal plane (m/s2) Eyes Closed, Feet on Ground	0.0326564
13	Acceleration 95% Ellipse X-axis Radius (m/s2) Eyes Closed, Feet on Ground	0.0302933
14	Acceleration Centroidal Frequency in Sagittal Plane (Hz) Eyes Closed, Feet on Ground	0.0301598
15	Acceleration Root Mean Square Sway in coronal plane (m/s2) Eyes Closed, Feet on Ground	0.0295051
16	Root Mean Square Sway Angle in coronal plane (°) Eyes Closed, Feet on Ground	0.0289609
17	Acceleration Path Length in coronal plane (m/s2) Eyes Closed, Feet on Ground	0.0284144
18	Sway Angles Area Radius in coronal plane (°) Eyes Closed, Feet on Ground	0.0276893
19	Acceleration 95% Ellipse Sway Area (m2/s4) Eyes Closed, Feet on Ground	0.027489
20	Acceleration 95% Ellipse Y-axis Radius (m/s2) Eyes Closed, Feet on Ground	0.0232565
21	Sway Angles 95% Ellipse Y-axis Radius (°) Eyes Closed, Feet on Ground	0.0226726
22	Acceleration Range (m/s2) Eyes Closed, Feet on Ground	0.0221897
23	Acceleration Range in sagittal plane (m/s2) Eyes Closed, Feet on Ground	0.0214889
24	Acceleration Centroidal Frequency in Coronal Plane (Hz) Eyes Closed, Feet on Ground	0.0203159
25	Acceleration Root Mean Square Sway (m/s2) Eyes Closed, Feet on Ground	0.0202127
26	Acceleration Frequency Dispersion in Sagittal Plane Eyes Closed, Feet on Ground	0.0199536
27	Root Mean Square Sway Angle (°) Eyes Closed, Feet on Ground	0.0196175
28	Acceleration Root Mean Square Sway in sagittal plane (m/s2) Eyes Closed, Feet on Ground	0.0186789
29	Acceleration Jerk in Coronal Plane (m2/s5) Eyes Closed, Feet on Ground	0.0177832
30	Root Mean Square Sway Angle in sagittal plane (°) Eyes Closed, Feet on Ground	0.0174637
31	Acceleration Frequency Dispersion in Coronal Plane Eyes Closed, Feet on Ground	0.0164772

## Sheet: Eyes Open, Foam
	Features	Relative Importance
0	Acceleration Frequency Dispersion Eyes Open, Feet on Foam Surface	0.0595969
1	Acceleration 95% Ellipse Rotation ation(m/s2) Eyes Open, Feet on Foam Surface	0.0507766
2	Sway area rotation (°) Eyes Open, Feet on Foam Surface	0.0432895
3	Acceleration Frequency Dispersion in Coronal Plane Eyes Open, Feet on Foam Surface	0.04069
4	Acceleration Centroidal Frequency in Sagittal Plane (Hz) Eyes Open, Feet on Foam Surface	0.0402494
5	Acceleration mean velocity in sagittal plane (m/s) Eyes Open, Feet on Foam Surface	0.0391057
6	Acceleration Centroidal Frequency (Hz) Eyes Open, Feet on Foam Surface	0.0383619
7	Root Mean Square Sway Angle in sagittal plane (°) Eyes Open, Feet on Foam Surface	0.0372523
8	Acceleration mean velocity in coronal plane (m/s) Eyes Open, Feet on Foam Surface	0.0353388
9	Sway Angles 95% Ellipse Y-axis Radius (°) Eyes Open, Feet on Foam Surface	0.0351831
10	Acceleration mean velocity (m/s) Eyes Open, Feet on Foam Surface	0.0337845
11	Acceleration 95% Ellipse Y-axis Radius (m/s2) Eyes Open, Feet on Foam Surface	0.033537
12	Acceleration Centroidal Frequency in Coronal Plane (Hz) Eyes Open, Feet on Foam Surface	0.0323497
13	Acceleration 95% Ellipse X-axis Radius (m/s2) Eyes Open, Feet on Foam Surface	0.0313112
14	Acceleration Jerk in Sagittal Plane (m2/s5) Eyes Open, Feet on Foam Surface	0.0305271
15	Acceleration Range in coronal plane (m/s2) Eyes Open, Feet on Foam Surface	0.0303227
16	Root Mean Square Sway Angle (°) Eyes Open, Feet on Foam Surface	0.0291158
17	Acceleration Frequency Dispersion in Sagittal Plane Eyes Open, Feet on Foam Surface	0.0291128
18	Sway Angles Area Radius in coronal plane (°) Eyes Open, Feet on Foam Surface	0.028362
19	Acceleration Path Length in sagittal plane (m/s2) Eyes Open, Feet on Foam Surface	0.0266251
20	Acceleration Root Mean Square Sway in coronal plane (m/s2) Eyes Open, Feet on Foam Surface	0.0262571
21	Acceleration Jerk (m2/s5) Eyes Open, Feet on Foam Surface	0.0258649
22	Acceleration Jerk in Coronal Plane (m2/s5) Eyes Open, Feet on Foam Surface	0.0250236
23	Acceleration Range in sagittal plane (m/s2) Eyes Open, Feet on Foam Surface	0.0248179
24	Sway area (°2) Eyes Open, Feet on Foam Surface	0.0241964
25	Acceleration Path Length in coronal plane (m/s2) Eyes Open, Feet on Foam Surface	0.0239128
26	Acceleration Range (m/s2) Eyes Open, Feet on Foam Surface	0.022539
27	Acceleration Root Mean Square Sway in sagittal plane (m/s2) Eyes Open, Feet on Foam Surface	0.0222219
28	Acceleration 95% Ellipse Sway Area (m2/s4) Eyes Open, Feet on Foam Surface	0.0217588
29	Acceleration Root Mean Square Sway (m/s2) Eyes Open, Feet on Foam Surface	0.0195972
30	Acceleration Path Length (m/s2) Eyes Open, Feet on Foam Surface	0.0194688
31	Root Mean Square Sway Angle in coronal plane (°) Eyes Open, Feet on Foam Surface	0.0194496

## Sheet: Eyes Closed, Foam
	Features	Relative Importance
0	Acceleration Frequency Dispersion in Coronal Plane Eyes Closed, Feet on Foam Surface	0.0551307
1	Acceleration Range in sagittal plane (m/s2) Eyes Closed, Feet on Foam Surface	0.0423705
2	Acceleration Frequency Dispersion Eyes Closed, Feet on Foam Surface	0.0423025
3	Sway area rotation (°) Eyes Closed, Feet on Foam Surface	0.0418775
4	Acceleration 95% Ellipse Sway Area (m2/s4) Eyes Closed, Feet on Foam Surface	0.0412438
5	Sway area (°2) Eyes Closed, Feet on Foam Surface	0.0404269
6	Acceleration Centroidal Frequency in Sagittal Plane (Hz) Eyes Closed, Feet on Foam Surface	0.0385429
7	Root Mean Square Sway Angle (°) Eyes Closed, Feet on Foam Surface	0.0376141
8	Acceleration Path Length in sagittal plane (m/s2) Eyes Closed, Feet on Foam Surface	0.0366427
9	Sway Angles Area Radius in coronal plane (°) Eyes Closed, Feet on Foam Surface	0.0363713
10	Acceleration Jerk in Sagittal Plane (m2/s5) Eyes Closed, Feet on Foam Surface	0.0341516
11	Acceleration Root Mean Square Sway (m/s2) Eyes Closed, Feet on Foam Surface	0.0329763
12	Acceleration Jerk (m2/s5) Eyes Closed, Feet on Foam Surface	0.0328709
13	Acceleration Centroidal Frequency (Hz) Eyes Closed, Feet on Foam Surface	0.0325497
14	Acceleration Range in coronal plane (m/s2) Eyes Closed, Feet on Foam Surface	0.0301032
15	Acceleration Root Mean Square Sway in coronal plane (m/s2) Eyes Closed, Feet on Foam Surface	0.0293716
16	Acceleration Frequency Dispersion in Sagittal Plane Eyes Closed, Feet on Foam Surface	0.0292045
17	Sway Angles 95% Ellipse Y-axis Radius (°) Eyes Closed, Feet on Foam Surface	0.0287539
18	Acceleration Jerk in Coronal Plane (m2/s5) Eyes Closed, Feet on Foam Surface	0.0285347
19	Root Mean Square Sway Angle in coronal plane (°) Eyes Closed, Feet on Foam Surface	0.0284203
20	Acceleration mean velocity (m/s) Eyes Closed, Feet on Foam Surface	0.0273124
21	Acceleration 95% Ellipse Rotation ation(m/s2) Eyes Closed, Feet on Foam Surface	0.0266256
22	Acceleration mean velocity in sagittal plane (m/s) Eyes Closed, Feet on Foam Surface	0.0265291
23	Acceleration 95% Ellipse X-axis Radius (m/s2) Eyes Closed, Feet on Foam Surface	0.0240162
24	Acceleration mean velocity in coronal plane (m/s) Eyes Closed, Feet on Foam Surface	0.0235395
25	Acceleration 95% Ellipse Y-axis Radius (m/s2) Eyes Closed, Feet on Foam Surface	0.0234427
26	Acceleration Path Length (m/s2) Eyes Closed, Feet on Foam Surface	0.0226775
27	Acceleration Centroidal Frequency in Coronal Plane (Hz) Eyes Closed, Feet on Foam Surface	0.0222701
28	Acceleration Root Mean Square Sway in sagittal plane (m/s2) Eyes Closed, Feet on Foam Surface	0.0221843
29	Acceleration Range (m/s2) Eyes Closed, Feet on Foam Surface	0.0216595
30	Root Mean Square Sway Angle in sagittal plane (°) Eyes Closed, Feet on Foam Surface	0.0203852
31	Acceleration Path Length in coronal plane (m/s2) Eyes Closed, Feet on Foam Surface	0.0198986

## Sheet: All Balance Features
	Features	Relative Importance
0	Acceleration mean velocity (m/s) Eyes Open, Feet on Ground	0.029027
1	Acceleration mean velocity in sagittal plane (m/s) Eyes Open, Feet on Ground	0.0241038
2	Acceleration Frequency Dispersion Eyes Open, Feet on Foam Surface	0.0237621
3	Acceleration Range (m/s2) Eyes Open, Feet on Ground	0.0236176
4	Sway area (°2)Eyes Open, Feet on Ground	0.0216641
5	Acceleration Jerk in Coronal Plane (m2/s5) Eyes Open, Feet on Ground	0.0191992
6	Acceleration 95% Ellipse Sway Area (m2/s4) Eyes Open, Feet on Ground	0.0187591
7	Sway area rotation (°) Eyes Closed, Feet on Ground	0.0184892
8	Root Mean Square Sway Angle (°) Eyes Open, Feet on Ground	0.0181384
9	Acceleration Range in sagittal plane (m/s2) Eyes Open, Feet on Ground	0.0172933
10	Acceleration Centroidal Frequency in Sagittal Plane (Hz) Eyes Closed, Feet on Foam Surface	0.0169968
11	Sway Angles 95% Ellipse Y-axis Radius (°) Eyes Open, Feet on Ground	0.01611
12	Acceleration mean velocity in sagittal plane (m/s) Eyes Closed, Feet on Ground	0.0161043
13	Acceleration Root Mean Square Sway in sagittal plane (m/s2) Eyes Open, Feet on Ground	0.0150757
14	Acceleration 95% Ellipse Y-axis Radius (m/s2) Eyes Open, Feet on Ground	0.0146768
15	Sway Angles 95% Ellipse Y-axis Radius (°) Eyes Open, Feet on Foam Surface	0.0143783
16	Acceleration 95% Ellipse Rotation ation(m/s2) Eyes Closed, Feet on Ground	0.0138496
17	Acceleration Centroidal Frequency in Sagittal Plane (Hz) Eyes Closed, Feet on Ground	0.013806
18	Acceleration Range in coronal plane (m/s2) Eyes Open, Feet on Ground	0.0131903
19	Acceleration Root Mean Square Sway (m/s2) Eyes Open, Feet on Ground	0.0131832
20	Acceleration mean velocity in coronal plane (m/s) Eyes Closed, Feet on Ground	0.012886
21	Acceleration Frequency Dispersion Eyes Closed, Feet on Ground	0.0124462
22	Sway area (°2) Eyes Closed, Feet on Ground	0.0118919
23	Acceleration Frequency Dispersion in Coronal Plane Eyes Closed, Feet on Foam Surface	0.0110796
24	Acceleration Frequency Dispersion Eyes Closed, Feet on Foam Surface	0.0110091
25	Sway area rotation (°) Eyes Open, Feet on Ground	0.0102995
26	Acceleration Jerk in Sagittal Plane (m2/s5) Eyes Open, Feet on Ground	0.0102487
27	Acceleration mean velocity (m/s) Eyes Closed, Feet on Ground	0.00968302
28	Sway area rotation (°) Eyes Closed, Feet on Foam Surface	0.0095771
29	Acceleration 95% Ellipse Rotation (m/s2) Eyes Open, Feet on Ground	0.00923955
30	Acceleration Centroidal Frequency (Hz) Eyes Closed, Feet on Ground	0.0091544
31	Acceleration Jerk (m2/s5) Eyes Open, Feet on Ground	0.00900113
32	Acceleration Path Length in coronal plane (m/s2) Eyes Open, Feet on Ground	0.00894575
33	Acceleration 95% Ellipse Y-axis Radius (m/s2) Eyes Open, Feet on Foam Surface	0.00870879
34	Acceleration Range in coronal plane (m/s2) Eyes Closed, Feet on Foam Surface	0.00868369
35	Acceleration Centroidal Frequency (Hz) Eyes Closed, Feet on Foam Surface	0.00860833
36	Acceleration Range in sagittal plane (m/s2) Eyes Closed, Feet on Ground	0.00849346
37	Acceleration Frequency Dispersion in Sagittal Plane Eyes Closed, Feet on Foam Surface	0.00842853
38	Acceleration Root Mean Square Sway in sagittal plane (m/s2) Eyes Closed, Feet on Foam Surface	0.00841659
39	Acceleration 95% Ellipse X-axis Radius (m/s2) Eyes Open, Feet on Foam Surface	0.00837093
40	Acceleration Path Length in sagittal plane (m/s2) Eyes Open, Feet on Foam Surface	0.00835471
41	Root Mean Square Sway Angle (°) Eyes Closed, Feet on Ground	0.00830538
42	Acceleration Path Length in sagittal plane (m/s2) Eyes Closed, Feet on Ground	0.00815555
43	Acceleration Range in coronal plane (m/s2) Eyes Closed, Feet on Ground	0.00810959
44	Acceleration Centroidal Frequency (Hz) Eyes Open, Feet on Foam Surface	0.00791051
45	Acceleration Path Length in sagittal plane (m/s2) Eyes Open, Feet on Ground	0.00786997
46	Root Mean Square Sway Angle in sagittal plane (°) Eyes Open, Feet on Ground	0.00786696
47	Acceleration Centroidal Frequency in Sagittal Plane (Hz) Eyes Open, Feet on Foam Surface	0.00776316
48	Acceleration Path Length (m/s2) Eyes Closed, Feet on Ground	0.00770075
49	Acceleration 95% Ellipse Sway Area (m2/s4) Eyes Open, Feet on Foam Surface	0.00762696
50	Acceleration Frequency Dispersion in Sagittal Plane Eyes Closed, Feet on Ground	0.00759358
51	Acceleration Frequency Dispersion in Coronal Plane Eyes Open, Feet on Foam Surface	0.00737719
52	Acceleration Path Length in coronal plane (m/s2) Eyes Closed, Feet on Foam Surface	0.00734033
53	Acceleration Frequency Dispersion in Coronal Plane Eyes Open, Feet on Ground	0.00720273
54	Acceleration Root Mean Square Sway (m/s2) Eyes Open, Feet on Foam Surface	0.00703393
55	Acceleration Jerk (m2/s5) Eyes Open, Feet on Foam Surface	0.0068524
56	Acceleration Root Mean Square Sway in sagittal plane (m/s2) Eyes Open, Feet on Foam Surface	0.00679592
57	Acceleration 95% Ellipse X-axis Radius (m/s2) Eyes Open, Feet on Ground	0.00678955
58	Acceleration Jerk in Sagittal Plane (m2/s5) Eyes Open, Feet on Foam Surface	0.0067583
59	Acceleration Frequency Dispersion in Sagittal Plane Eyes Open, Feet on Foam Surface	0.00674266
60	Acceleration mean velocity in sagittal plane (m/s) Eyes Closed, Feet on Foam Surface	0.00669071
61	Acceleration Path Length in coronal plane (m/s2) Eyes Closed, Feet on Ground	0.00660625
62	Acceleration Jerk in Sagittal Plane (m2/s5) Eyes Closed, Feet on Foam Surface	0.00645715
63	Sway Angles Area Radius in coronal plane (°) Eyes Open, Feet on Foam Surface	0.00644061
64	Acceleration Frequency Dispersion in Coronal Plane Eyes Closed, Feet on Ground	0.00638752
65	Sway Angles Area Radius in coronal plane (°) Eyes Open, Feet on Ground	0.00622199
66	Acceleration Path Length in sagittal plane (m/s2) Eyes Closed, Feet on Foam Surface	0.0061895
67	Acceleration mean velocity (m/s) Eyes Closed, Feet on Foam Surface	0.00612293
68	Acceleration 95% Ellipse Rotation ation(m/s2) Eyes Open, Feet on Foam Surface	0.00611485
69	Acceleration Frequency Dispersion in Sagittal Plane Eyes Open, Feet on Ground	0.00605004
70	Acceleration Jerk in Coronal Plane (m2/s5) Eyes Closed, Feet on Foam Surface	0.0059583
71	Acceleration 95% Ellipse Sway Area (m2/s4) Eyes Closed, Feet on Ground	0.00591657
72	Acceleration Centroidal Frequency (Hz) Eyes Open, Feet on Ground	0.00581241
73	Sway area (°2) Eyes Closed, Feet on Foam Surface	0.00577195
74	Acceleration Range (m/s2) Eyes Open, Feet on Foam Surface	0.00567597
75	Acceleration Centroidal Frequency in Coronal Plane (Hz) Eyes Closed, Feet on Foam Surface	0.00559138
76	Acceleration Root Mean Square Sway in coronal plane (m/s2) Eyes Closed, Feet on Ground	0.0055469
77	Acceleration Path Length (m/s2) Eyes Open, Feet on Ground	0.00553867
78	Acceleration Range (m/s2) Eyes Closed, Feet on Foam Surface	0.00547252
79	Sway Angles Area Radius in coronal plane (°) Eyes Closed, Feet on Foam Surface	0.00541671
80	Acceleration Jerk (m2/s5) Eyes Closed, Feet on Ground	0.00536158
81	Root Mean Square Sway Angle in coronal plane (°) Eyes Open, Feet on Ground	0.00535679
82	Acceleration 95% Ellipse Y-axis Radius (m/s2) Eyes Closed, Feet on Ground	0.00535024
83	Acceleration Jerk in Coronal Plane (m2/s5) Eyes Open, Feet on Foam Surface	0.00534637
84	Root Mean Square Sway Angle (°) Eyes Closed, Feet on Foam Surface	0.00532334
85	Root Mean Square Sway Angle in sagittal plane (°) Eyes Open, Feet on Foam Surface	0.00532243
86	Acceleration Centroidal Frequency in Coronal Plane (Hz) Eyes Closed, Feet on Ground	0.00508475
87	Acceleration 95% Ellipse X-axis Radius (m/s2) Eyes Closed, Feet on Ground	0.00487834
88	Acceleration Centroidal Frequency in Coronal Plane (Hz) Eyes Open, Feet on Ground	0.004763
89	Acceleration Root Mean Square Sway in sagittal plane (m/s2) Eyes Closed, Feet on Ground	0.00473716
90	Acceleration Jerk in Sagittal Plane (m2/s5) Eyes Closed, Feet on Ground	0.00471242
91	Acceleration Range in sagittal plane (m/s2) Eyes Open, Feet on Foam Surface	0.00471047
92	Acceleration mean velocity in coronal plane (m/s) Eyes Open, Feet on Ground	0.00462116
93	Acceleration mean velocity in coronal plane (m/s) Eyes Closed, Feet on Foam Surface	0.00456864
94	Acceleration Range in sagittal plane (m/s2) Eyes Closed, Feet on Foam Surface	0.00453611
95	Root Mean Square Sway Angle in coronal plane (°) Eyes Open, Feet on Foam Surface	0.00450144
96	Acceleration Jerk in Coronal Plane (m2/s5) Eyes Closed, Feet on Ground	0.0043996
97	Acceleration 95% Ellipse Y-axis Radius (m/s2) Eyes Closed, Feet on Foam Surface	0.00423013
98	Acceleration Jerk (m2/s5) Eyes Closed, Feet on Foam Surface	0.00420185
99	Root Mean Square Sway Angle (°) Eyes Open, Feet on Foam Surface	0.00419162
100	Sway area (°2) Eyes Open, Feet on Foam Surface	0.00410447
101	Acceleration Path Length in coronal plane (m/s2) Eyes Open, Feet on Foam Surface	0.00395378
102	Root Mean Square Sway Angle in coronal plane (°) Eyes Closed, Feet on Ground	0.00379986
103	Acceleration Root Mean Square Sway (m/s2) Eyes Closed, Feet on Ground	0.00379363
104	Acceleration 95% Ellipse X-axis Radius (m/s2) Eyes Closed, Feet on Foam Surface	0.0037455
105	Acceleration Centroidal Frequency in Sagittal Plane (Hz) Eyes Open, Feet on Ground	0.00370047
106	Acceleration Range in coronal plane (m/s2) Eyes Open, Feet on Foam Surface	0.00361509
107	Acceleration Root Mean Square Sway (m/s2) Eyes Closed, Feet on Foam Surface	0.00360469
108	Acceleration mean velocity (m/s) Eyes Open, Feet on Foam Surface	0.00353706
109	Acceleration Root Mean Square Sway in coronal plane (m/s2) Eyes Open, Feet on Ground	0.00346974
110	Acceleration Path Length (m/s2) Eyes Closed, Feet on Foam Surface	0.00334517
111	Sway area rotation (°) Eyes Open, Feet on Foam Surface	0.00312643
112	Acceleration Centroidal Frequency in Coronal Plane (Hz) Eyes Open, Feet on Foam Surface	0.00294952
113	Sway Angles 95% Ellipse Y-axis Radius (°) Eyes Closed, Feet on Foam Surface	0.00285023
114	Acceleration Path Length (m/s2) Eyes Open, Feet on Foam Surface	0.00283668
115	Acceleration 95% Ellipse Rotation ation(m/s2) Eyes Closed, Feet on Foam Surface	0.00281594
116	Sway Angles Area Radius in coronal plane (°) Eyes Closed, Feet on Ground	0.00281534
117	Sway Angles 95% Ellipse Y-axis Radius (°) Eyes Closed, Feet on Ground	0.00270286
118	Acceleration mean velocity in sagittal plane (m/s) Eyes Open, Feet on Foam Surface	0.0026247
119	Root Mean Square Sway Angle in sagittal plane (°) Eyes Closed, Feet on Ground	0.00253233
120	Acceleration Root Mean Square Sway in coronal plane (m/s2) Eyes Open, Feet on Foam Surface	0.00216856
121	Acceleration Root Mean Square Sway in coronal plane (m/s2) Eyes Closed, Feet on Foam Surface	0.00190515
122	Root Mean Square Sway Angle in coronal plane (°) Eyes Closed, Feet on Foam Surface	0.00185068
123	Root Mean Square Sway Angle in sagittal plane (°) Eyes Closed, Feet on Foam Surface	0.00179125
124	Acceleration 95% Ellipse Sway Area (m2/s4) Eyes Closed, Feet on Foam Surface	0.00134109
125	Acceleration mean velocity in coronal plane (m/s) Eyes Open, Feet on Foam Surface	0.000990286
126	Acceleration Range (m/s2) Eyes Closed, Feet on Ground	0.000840776
127	Acceleration Frequency Dispersion Eyes Open, Feet on Ground	0.00026116

## Sheet: All features
	Features	Relative Importance
0	Sway Angles 95% Ellipse Y-axis Radius (°) Eyes Open, Feet on Ground	0.0167613
1	Sway area rotation (°) Eyes Closed, Feet on Ground	0.0160724
2	Lumbar Right -Left Rotation Range(°)mean	0.0156275
3	Acceleration Range (m/s2) Eyes Open, Feet on Ground	0.0154665
4	Lumbar Flexion Extension Maximum . (°) mean	0.0130005
5	Imbalance between arms in upper arm swing velocity	0.0125098
6	Lumbar Right Lateraleral Bend Maximum (°) mean	0.0123629
7	Turn Angle (°) mean	0.0119303
8	Acceleration mean velocity (m/s) Eyes Open, Feet on Ground	0.0115596
9	Acceleration Range in sagittal plane (m/s2) Eyes Open, Feet on Ground	0.0113152
10	Turn Duration (s) variance	0.0110382
11	Anticipatory Postural Adjustment First Step Range of Motion (°)	0.0108613
12	Imbalance between limb midswing elevation	0.0108159
13	Arm Swing Velocity L (°/s) mean	0.00928417
14	Imbalance in step variability between legs	0.00925779
15	Acceleration Root Mean Square Sway in sagittal plane (m/s2) Eyes Open, Feet on Ground	0.00900978
16	Acceleration Root Mean Square Sway (m/s2) Eyes Open, Feet on Ground	0.00889925
17	Acceleration mean velocity in sagittal plane (m/s) Eyes Open, Feet on Ground	0.00855149
18	Neck Right -Left Rotation Range(°)mean	0.00851501
19	Lumbar Right Rotation Maximum .(°)mean	0.00847434
20	Acceleration 95% Ellipse Sway Area (m2/s4) Eyes Open, Feet on Ground	0.00836785
21	Sway area (°2)Eyes Open, Feet on Ground	0.00824635
22	Leg Cadence Right steps minimum variance	0.00816355
23	Acceleration Frequency Dispersion in Coronal Plane Eyes Closed, Feet on Foam Surface	0.00806377
24	Acceleration Centroidal Frequency (Hz) Eyes Closed, Feet on Ground	0.00805413
25	Acceleration Frequency Dispersion in Sagittal Plane Eyes Closed, Feet on Foam Surface	0.00798052
26	Turn Velocity (°/s) variance	0.00756016
27	Leg Toe Off Angle R (°) variance	0.00752783
28	Acceleration Path Length in coronal plane (m/s2) Eyes Open, Feet on Ground	0.00751352
29	Imbalance between legs swing time as Percent of Gait Cycle Time	0.00731444
30	Acceleration 95% Ellipse Rotation ation(m/s2) Eyes Closed, Feet on Foam Surface	0.00722165
31	Arm Range of Motion L (°) variance	0.00721438
32	Root Mean Square Sway Angle in sagittal plane (°) Eyes Open, Feet on Ground	0.00706767
33	Number of turns	0.0069489
34	Lumbar Flexion Extension minimum .(°)mean	0.00692548
35	Average gait speed	0.00691801
36	Cadence asymmetry	0.0067924
37	Sway area (°2) Eyes Closed, Feet on Ground	0.00659016
38	Acceleration 95% Ellipse Y-axis Radius (m/s2) Eyes Open, Feet on Ground	0.00658604
39	Neck Flexion ExtensionRange(°)variance	0.00655932
40	Acceleration Path Length in sagittal plane (m/s2) Eyes Closed, Feet on Foam Surface	0.00652108
41	Leg Cadence L steps minimum variance	0.00644669
42	Neck Flexion ExtensionMaximum .(°)variance	0.00633344
43	Mean number of steps in turn	0.00633082
44	Neck Flexion ExtensionMaximum .(°)mean	0.00630647
45	Leg Toe Out Angle L (°) variance	0.00629229
46	Leg Lateral Step Variability L (cm)	0.0062628
47	Neck Flexion Extensionminimum .(°)mean	0.00623599
48	Acceleration Path Length in sagittal plane (m/s2) Eyes Open, Feet on Ground	0.00618072
49	Leg Elevation at Midswing L (cm) variance	0.0061803
50	Acceleration Frequency Dispersion Eyes Open, Feet on Foam Surface	0.00605644
51	Root Mean Square Sway Angle (°) Eyes Open, Feet on Ground	0.00590384
52	Sway area rotation (°) Eyes Open, Feet on Ground	0.00578198
53	Neck Flexion Extensionminimum .(°)variance	0.0057707
54	Imabalance between legs in stance as Percent of Gait Cycle Time	0.00574203
55	Trunk Coronal Range of Motion (°)variance	0.00564612
56	Acceleration Jerk in Coronal Plane (m2/s5) Eyes Open, Feet on Ground	0.00562561
57	Acceleration mean velocity in sagittal plane (m/s) Eyes Closed, Feet on Ground	0.00558398
58	Neck Left Lateral.BendMaximum .(°)variance	0.00558344
59	Acceleration Path Length (m/s2) Eyes Closed, Feet on Ground	0.00552922
60	Trunk Coronal Range of Motion (°)mean	0.00552795
61	Acceleration Range in coronal plane (m/s2) Eyes Open, Feet on Ground	0.00542202
62	Leg Single Limb Support L Percent of Gait Cycle Time variance	0.0054166
63	Leg Elevationat Midswing R (cm) variance	0.00526672
64	Neck Left Rotation Maximum .(°)variance	0.00500523
65	Lumbar Flexion Extension minimum .(°)variance	0.00496801
66	Leg Elevation at Midswing L (cm) mean	0.00490469
67	Acceleration Range (m/s2) Eyes Closed, Feet on Ground	0.00487478
68	Leg Stance R Percent of Gait Cycle Timevariance	0.00486624
69	Leg Circumduction L (cm) variance	0.00483647
70	Arm Swing Velocity R (°/s) mean	0.00483559
71	Leg Foot Strike Angle R (°) variance	0.00478556
72	Lumbar Coronal Range of Motion (°) mean	0.00475503
73	Turn Velocity (°/s) mean	0.00467884
74	Lumbar Right Lateral.BendMaximum .(°)mean	0.00465936
75	Acceleration Frequency Dispersion Eyes Closed, Feet on Foam Surface	0.00463368
76	Acceleration Root Mean Square Sway in coronal plane (m/s2) Eyes Open, Feet on Ground	0.00460244
77	Sway Angles Area Radius in coronal plane (°) Eyes Open, Feet on Ground	0.00455126
78	Average midswing elevation	0.00448335
79	Acceleration Jerk in Sagittal Plane (m2/s5) Eyes Open, Feet on Ground	0.00447152
80	Leg Swing L as Percent of Gait Cycle Time variance	0.00443734
81	Arm Range of Motion L (°) mean	0.00443661
82	Average Single Leg support as Percent of Gait Cycle Time	0.00439199
83	Leg Circumduction L (cm) mean	0.00437347
84	Neck Left Lateral.BendMaximum .(°)mean	0.00426216
85	Leg Swing R Percent of Gait Cycle Time variance	0.00425641
86	Lumbar TransverseRange of Motion (°)mean	0.00424302
87	Acceleration 95% Ellipse Rotation ation(m/s2) Eyes Closed, Feet on Ground	0.00422287
88	Sway Angles 95% Ellipse Y-axis Radius (°) Eyes Closed, Feet on Ground	0.00417906
89	Acceleration 95% Ellipse Y-axis Radius (m/s2) Eyes Open, Feet on Foam Surface	0.00406738
90	Acceleration Range in sagittal plane (m/s2) Eyes Closed, Feet on Foam Surface	0.00401895
91	Leg Gait Cycle Duration L (s) mean	0.00396995
92	Acceleration Jerk (m2/s5) Eyes Open, Feet on Ground	0.00394299
93	Acceleration Frequency Dispersion in Coronal Plane Eyes Open, Feet on Ground	0.00392325
94	Acceleration Frequency Dispersion in Sagittal Plane Eyes Closed, Feet on Ground	0.00387165
95	Trunk Sagittal Range of Motion (°)mean	0.00383906
96	Acceleration Centroidal Frequency in Sagittal Plane (Hz) Eyes Closed, Feet on Foam Surface	0.00383764
97	Acceleration Path Length in coronal plane (m/s2) Eyes Closed, Feet on Ground	0.00380927
98	Leg Single Limb Support R Percent of Gait Cycle Time variance	0.00372479
99	Acceleration Jerk in Coronal Plane (m2/s5) Eyes Closed, Feet on Foam Surface	0.00363196
100	Leg Double SupportRPercent of Gait Cycle Timevariance	0.00356437
101	Acceleration 95% Ellipse Rotation (m/s2) Eyes Open, Feet on Ground	0.00352966
102	Lumbar Left Lateral Bend Maximum (°) mean	0.00350398
103	Root Mean Square Sway Angle in coronal plane (°) Eyes Open, Feet on Ground	0.0034527
104	Neck Right -Left Lateral.BendRange(°)mean	0.00338689
105	Number of steps	0.00337627
106	Leg Gait Speed R (m/s) mean	0.00334475
107	Leg Terminal Double Support R Percent of Gait Cycle Time variance	0.00331769
108	Leg Double SupportRPercent of Gait Cycle Time mean	0.00326595
109	Root Mean Square Sway Angle (°) Eyes Closed, Feet on Ground	0.00325085
110	Leg Elevation at Midswing R (cm) mean	0.00322722
111	Anticipatory Postural Adjustment Forward Peak (m/s2)	0.0032197
112	Leg GaitSpeed L (m/s) mean	0.0032195
113	Lumbar Left Rotation Maximum .(°)mean	0.00319997
114	Acceleration Jerk (m2/s5) Eyes Closed, Feet on Ground	0.00318448
115	Neck Flexion ExtensionRange(°)mean	0.0031698
116	Leg Double Support Left Percent of Gait Cycle Time mean	0.00316757
117	Average Step Duration (s)	0.0031499
118	Leg Cadence L steps minimum mean	0.00313748
119	Leg TerminalDouble Support L as Percent of Gait Cycle Time variance	0.00305258
120	Lumbar Left Rotation Maximum .(°)variance	0.00301656
121	Root Mean Square Sway Angle in coronal plane (°) Eyes Closed, Feet on Ground	0.0029833
122	Leg Stride Length L (m) variance	0.00294934
123	Acceleration Centroidal Frequency in Sagittal Plane (Hz) Eyes Open, Feet on Ground	0.00294078
124	Trunk Transverse Range of Motion (°)mean	0.00293253
125	Neck Right Lateral.BendMaximum .(°)variance	0.00293001
126	Acceleration Path Length (m/s2) Eyes Closed, Feet on Foam Surface	0.00289798
127	Acceleration mean velocity (m/s) Eyes Closed, Feet on Ground	0.00287367
128	Leg Toe Off Angle L (°) mean	0.00287137
129	Acceleration Frequency Dispersion in Coronal Plane Eyes Closed, Feet on Ground	0.00285464
130	Acceleration 95% Ellipse X-axis Radius (m/s2) Eyes Open, Feet on Ground	0.0028304
131	Arm Range of Motion R (°) mean	0.00282349
132	Leg Toe Off Angle L (°) variance	0.00279436
133	Lumbar Coronal Range of Motion (°) variance	0.00278904
134	Acceleration mean velocity in coronal plane (m/s) Eyes Open, Feet on Ground	0.00277723
135	Average Double Leg support Percent of Gait Cycle Time	0.00274805
136	Leg Terminal Double Support R as Percent of Gait Cycle Time mean	0.00272618
137	Sway Angles Area Radius in coronal plane (°) Eyes Closed, Feet on Ground	0.00270699
138	Lumbar Right Rotation Maximum .(°)variance	0.00269729
139	Acceleration Path Length (m/s2) Eyes Open, Feet on Ground	0.00266531
140	Average Stride Length (m)	0.00263377
141	Trunk Sagittal Range of Motion (°)variance	0.00263161
142	Leg Swing R as Percent of Gait Cycle Time mean	0.00261249
143	Acceleration Centroidal Frequency in Sagittal Plane (Hz) Eyes Open, Feet on Foam Surface	0.0025832
144	Acceleration Frequency Dispersion Eyes Closed, Feet on Ground	0.00257043
145	Imbalance between limb in Single Leg Support as Percent of Gait Cycle Time	0.00256835
146	Acceleration Frequency Dispersion in Sagittal Plane Eyes Open, Feet on Foam Surface	0.00254886
147	Acceleration mean velocity in coronal plane (m/s) Eyes Open, Feet on Foam Surface	0.00254002
148	Sway area rotation (°) Eyes Open, Feet on Foam Surface	0.00253469
149	Acceleration 95% Ellipse Sway Area (m2/s4) Eyes Closed, Feet on Foam Surface	0.00252187
150	Acceleration 95% Ellipse X-axis Radius (m/s2) Eyes Closed, Feet on Foam Surface	0.00251999
151	Leg Circumduction R (cm) variance	0.00249588
152	Lumbar Flexion ExtensionRange(°)variance	0.0024586
153	Acceleration Jerk in Sagittal Plane (m2/s5) Eyes Closed, Feet on Foam Surface	0.00244382
154	Acceleration Range in sagittal plane (m/s2) Eyes Open, Feet on Foam Surface	0.00243217
155	Leg Circumduction R (cm) mean	0.002424
156	Leg Stance L Percent of Gait Cycle Timevariance	0.00240797
157	Lumbar Right -Left Lateral Bend Range (°) mean	0.00231932
158	Acceleration Jerk (m2/s5) Eyes Closed, Feet on Foam Surface	0.00231495
159	Acceleration Path Length in sagittal plane (m/s2) Eyes Closed, Feet on Ground	0.00230483
160	Acceleration Root Mean Square Sway in coronal plane (m/s2) Eyes Closed, Feet on Foam Surface	0.00227573
161	Arm Swing Velocity R (°/s) variance	0.00227472
162	Neck Left Rotation Maximum .(°)mean	0.00226506
163	Sway area (°2) Eyes Closed, Feet on Foam Surface	0.0022487
164	Acceleration Centroidal Frequency (Hz) Eyes Closed, Feet on Foam Surface	0.00222135
165	Lumbar Sagittal Range of Motion (°) mean	0.00220245
166	Leg Terminal Double Support L as Percent of Gait Cycle Time mean	0.00219286
167	Anticipatory Postural Adjustment Lateraleral Peak ((m/s2))	0.00214724
168	Acceleration Centroidal Frequency (Hz) Eyes Open, Feet on Ground	0.00214678
169	Average Stance as Percent of Gait Cycle Time	0.00209742
170	Lumbar TransverseRange of Motion (°)variance	0.0020647
171	Acceleration Range in coronal plane (m/s2) Eyes Closed, Feet on Foam Surface	0.00204984
172	Imbalance between legs in Average Toe Out Angle	0.00202144
173	Neck Right -Left Lateral.BendRange(°)variance	0.00201886
174	Average terminal Double Leg support as Percent of Gait Cycle Time	0.00201583
175	Arm Swing Velocity L(°/s) variance	0.00200262
176	Acceleration Frequency Dispersion Eyes Open, Feet on Ground	0.00199945
177	Acceleration mean velocity in sagittal plane (m/s) Eyes Open, Feet on Foam Surface	0.00198981
178	Acceleration Centroidal Frequency in Coronal Plane (Hz) Eyes Closed, Feet on Ground	0.00198717
179	Leg Single Limb Support RPercent of Gait Cycle Time mean	0.00196442
180	Acceleration 95% Ellipse Sway Area (m2/s4) Eyes Closed, Feet on Ground	0.00195417
181	Acceleration Frequency Dispersion in Coronal Plane Eyes Open, Feet on Foam Surface	0.00194495
182	Acceleration Jerk in Coronal Plane (m2/s5) Eyes Closed, Feet on Ground	0.00192241
183	Sway Angles Area Radius in coronal plane (°) Eyes Closed, Feet on Foam Surface	0.00189564
184	Turn Duration (s) mean	0.00187692
185	Leg Step Duration L (s) variance	0.00187125
186	Leg Foot Strike Angle L (°) mean	0.00184299
187	Acceleration Root Mean Square Sway (m/s2) Eyes Closed, Feet on Foam Surface	0.00183658
188	Acceleration Root Mean Square Sway (m/s2) Eyes Closed, Feet on Ground	0.00182554
189	Imabalance between legs in circumdunction	0.00182288
190	Acceleration Root Mean Square Sway in sagittal plane (m/s2) Eyes Closed, Feet on Foam Surface	0.00181869
191	Sway Angles Area Radius in coronal plane (°) Eyes Open, Feet on Foam Surface	0.00179526
192	Average Toe Out Angle	0.00173453
193	Leg Stride Length L (m) mean	0.00172099
194	Acceleration Centroidal Frequency (Hz) Eyes Open, Feet on Foam Surface	0.00168766
195	Leg Double SupportLPercent of Gait Cycle Timevariance	0.00167143
196	Leg Single Limb Support L Percent of Gait Cycle Time mean	0.00166579
197	Imbalance between limbs in Toe Off Angle	0.00164504
198	Leg Step Duration L (s) mean	0.0016443
199	Average Toe Off Angle	0.00163509
200	Acceleration Centroidal Frequency in Coronal Plane (Hz) Eyes Open, Feet on Ground	0.00157861
201	Acceleration Jerk in Sagittal Plane (m2/s5) Eyes Closed, Feet on Ground	0.0015622
202	Neck Right -Left Rotation Range(°)variance	0.00156028
203	Root Mean Square Sway Angle in sagittal plane (°) Eyes Open, Feet on Foam Surface	0.00153927
204	Lumbar Right -Left Lateral Bend Range (°) variance	0.00152985
205	Leg Foot Strike AngleL (°) variance	0.00147111
206	Average Gait Cycle Duration	0.0014675
207	Acceleration Jerk in Sagittal Plane (m2/s5) Eyes Open, Feet on Foam Surface	0.0014466
208	Leg Gait Cycle Duration R (s) mean	0.00144179
209	Acceleration Frequency Dispersion in Sagittal Plane Eyes Open, Feet on Ground	0.00142079
210	Turn Angle (°) variance	0.0013718
211	Root Mean Square Sway Angle (°) Eyes Open, Feet on Foam Surface	0.00136777
212	Average circumduction	0.00135291
213	Acceleration Range in coronal plane (m/s2) Eyes Open, Feet on Foam Surface	0.00134455
214	Imabalance between legs terminalDouble Leg support as Percent of Gait Cycle Time	0.00133491
215	Acceleration Path Length in sagittal plane (m/s2) Eyes Open, Feet on Foam Surface	0.00133461
216	Acceleration Range (m/s2) Eyes Open, Feet on Foam Surface	0.00133394
217	Acceleration 95% Ellipse Sway Area (m2/s4) Eyes Open, Feet on Foam Surface	0.00131909
218	Leg GaitSpeed L (m/s) variance	0.00130881
219	Acceleration Jerk in Coronal Plane (m2/s5) Eyes Open, Feet on Foam Surface	0.00128617
220	Acceleration Range in coronal plane (m/s2) Eyes Closed, Feet on Ground	0.00127473
221	Acceleration mean velocity (m/s) Eyes Closed, Feet on Foam Surface	0.00124471
222	Acceleration Jerk (m2/s5) Eyes Open, Feet on Foam Surface	0.0012214
223	Root Mean Square Sway Angle in sagittal plane (°) Eyes Closed, Feet on Foam Surface	0.00121745
224	Neck Right Rotation Maximum .(°)variance	0.00120359
225	Average UpperArmswingvelocity	0.00119217
226	Leg Swing L as Percent of Gait Cycle Time mean	0.00118955
227	Acceleration Centroidal Frequency in Sagittal Plane (Hz) Eyes Closed, Feet on Ground	0.00118108
228	Leg Toe Out Angle R (°) mean	0.00116658
229	Trunk Transverse Range of Motion (°)variance	0.00113136
230	Imbalance between legs Foot Strike Angle	0.00109168
231	Acceleration Path Length in coronal plane (m/s2) Eyes Open, Feet on Foam Surface	0.00107204
232	Leg Step Duration R (s) variance	0.00105575
233	Root Mean Square Sway Angle in coronal plane (°) Eyes Closed, Feet on Foam Surface	0.00104871
234	Leg Cadence Right steps minimum mean	0.00103107
235	Leg Toe Off Angle R (°) mean	0.0010296
236	Acceleration 95% Ellipse X-axis Radius (m/s2) Eyes Closed, Feet on Ground	0.00098421
237	Acceleration Range (m/s2) Eyes Closed, Feet on Foam Surface	0.000982339
238	Acceleration Range in sagittal plane (m/s2) Eyes Closed, Feet on Ground	0.000961818
239	Lumbar Flexion Extension Maximum .(°)variance	0.000947841
240	Acceleration 95% Ellipse Y-axis Radius (m/s2) Eyes Closed, Feet on Ground	0.000919972
241	Acceleration Root Mean Square Sway in coronal plane (m/s2) Eyes Closed, Feet on Ground	0.000918165
242	Anticipatory Postural Adjustment First Step Duration (s)	0.000861789
243	Leg Stance L Percent of Gait Cycle Time mean	0.000842114
244	Average upper arm Range of Motion	0.000841555
245	Acceleration Centroidal Frequency in Coronal Plane (Hz) Eyes Closed, Feet on Foam Surface	0.000833671
246	Neck Right Rotation Maximum .(°)mean	0.000795124
247	Acceleration mean velocity in coronal plane (m/s) Eyes Closed, Feet on Foam Surface	0.000793948
248	Imabalance between Double Leg support Percent of Gait Cycle Time	0.000786919
249	Average swing time as Percent of Gait Cycle Time	0.00076951
250	Acceleration Root Mean Square Sway in coronal plane (m/s2) Eyes Open, Feet on Foam Surface	0.000713471
251	Root Mean Square Sway Angle (°) Eyes Closed, Feet on Foam Surface	0.000697942
252	Sway Angles 95% Ellipse Y-axis Radius (°) Eyes Open, Feet on Foam Surface	0.000697075
253	Anticipatory Postural Adjustment Duration (s)	0.000689708
254	Sway area rotation (°) Eyes Closed, Feet on Foam Surface	0.000619804
255	Leg Gait Cycle Duration R (s) variance	0.000593549
256	Lumbar Sagittal Range of Motion (°) variance	0.00059314
257	Imabalance in gait speed	0.000539852
258	Lumbar Left Lateraleral Bend Maximum (°) variance	0.000537662
259	Acceleration Centroidal Frequency in Coronal Plane (Hz) Eyes Open, Feet on Foam Surface	0.000527241
260	Lumbar Flexion Extension Range(°)mean	0.000513566
261	Average step variability	0.000501894
262	Variance in the number of steps in turn	0.000495842
263	Acceleration 95% Ellipse Y-axis Radius (m/s2) Eyes Closed, Feet on Foam Surface	0.000491651
264	Average Foot Strike Angle	0.000471829
265	Leg Stride Length R (m) mean	0.000471111
266	Leg Foot Strike Angle R (°) mean	0.000467372
267	Sway area (°2) Eyes Open, Feet on Foam Surface	0.000403963
268	Leg Stance R Percent of Gait Cycle Time mean	0.000392593
269	Root Mean Square Sway Angle in coronal plane (°) Eyes Open, Feet on Foam Surface	0.000382212
270	Lumbar Right Lateral Bend Maximum (°) variance	0.00030814
271	Acceleration Path Length (m/s2) Eyes Open, Feet on Foam Surface	0.000296919
272	Leg GaitSpeed R (m/s) variance	0.000242791
273	Acceleration Root Mean Square Sway (m/s2) Eyes Open, Feet on Foam Surface	0.000227957
274	Root Mean Square Sway Angle in sagittal plane (°) Eyes Closed, Feet on Ground	0.000227957
275	Leg Toe Out Angle L (°) mean	0.000173983
276	Average erage Cadence	0.000134087
277	Acceleration Path Length in coronal plane (m/s2) Eyes Closed, Feet on Foam Surface	0
278	Lumbar Right -Left Rotation Range(°)variance	0
279	Sway Angles 95% Ellipse Y-axis Radius (°) Eyes Closed, Feet on Foam Surface	0
280	Acceleration Root Mean Square Sway in sagittal plane (m/s2) Eyes Closed, Feet on Ground	0
281	Acceleration mean velocity in sagittal plane (m/s) Eyes Closed, Feet on Foam Surface	0
282	Leg Gait Cycle Duration L (s) variance	0
283	Imbalance between Gait Cycle Duration	0
284	Leg Lateral Step Variability R (cm)	0
285	Imabalance between legs Step Duration	0
286	Leg Stride Length R (m) variance	0
287	Acceleration Root Mean Square Sway in sagittal plane (m/s2) Eyes Open, Feet on Foam Surface	0
288	Imbalance between legs Stride Length (%)	0
289	Acceleration mean velocity (m/s) Eyes Open, Feet on Foam Surface	0
290	Leg Toe Out Angle R (°) variance	0
291	Arm Range of Motion R (°) variance	0
292	Acceleration 95% Ellipse Rotation ation(m/s2) Eyes Open, Feet on Foam Surface	0
293	Imbalance between arms in upper arm Range of Motion	0
294	Acceleration 95% Ellipse X-axis Radius (m/s2) Eyes Open, Feet on Foam Surface	0
295	Acceleration mean velocity in coronal plane (m/s) Eyes Closed, Feet on Ground	0
296	Leg Step Duration R (s) mean	0

## Sheet: PCA Gait
	Unnamed: 0	Features	Relative Importance
0	28	PCAG29	0.0717133
1	14	PCAG15	0.0577712
2	9	PCAG10	0.0437502
3	27	PCAG28	0.0406856
4	31	PCAG32	0.0398259
5	22	PCAG23	0.0396652
6	16	PCAG17	0.0391891
7	0	PCAG1	0.0361115
8	19	PCAG20	0.0357999
9	12	PCAG13	0.0315651
10	30	PCAG31	0.0303367
11	2	PCAG3	0.0300936
12	6	PCAG7	0.029909
13	21	PCAG22	0.0269865
14	34	PCAG35	0.0262035
15	5	PCAG6	0.025589
16	17	PCAG18	0.0255595
17	25	PCAG26	0.0249909
18	18	PCAG19	0.0247738
19	8	PCAG9	0.0232461
20	4	PCAG5	0.0229099
21	32	PCAG33	0.0226516
22	3	PCAG4	0.0221527
23	13	PCAG14	0.0221194
24	29	PCAG30	0.0200235
25	33	PCAG34	0.0198691
26	35	PCAG36	0.0198381
27	11	PCAG12	0.019748
28	24	PCAG25	0.0182168
29	20	PCAG21	0.0180832
30	10	PCAG11	0.0173421
31	1	PCAG2	0.01702
32	15	PCAG16	0.0167905
33	23	PCAG24	0.0110071
34	26	PCAG27	0.0108438
35	7	PCAG8	0.00988198
36	36	PCAG37	0.0077365

## Sheet: PCA Eyes Open, Ground
	Unnamed: 0	Features	Relative Importance
0	1	PCAB1_2	0.234986
1	0	PCAB1_1	0.221263
2	2	PCAB1_3	0.187912
3	3	PCAB1_4	0.18172
4	4	PCAB1_5	0.174118

## Sheet: PCA Eyes Closed, Ground
	Unnamed: 0	Features	Relative Importance
0	3	PCAB2_4	0.260973
1	1	PCAB2_2	0.20176
2	2	PCAB2_3	0.192165
3	4	PCAB2_5	0.174404
4	0	PCAB2_1	0.170698

[truncated: 4 more sheets: PCA Eyes Open, Foam, PCA Eyes Closed, Foam, PCA All Balance Features, PCA All Features]
