# Supplementary material for: Identifying Current Feelings of Mild and Moderate to High Depression in Young, Healthy Individuals Using Gait and Balance: An Exploratory Study
Source: Sensors (Basel). 2023 Jul 23;23(14):6624. doi: 10.3390/s23146624 (PMC10384769; doi:10.3390/s23146624)
Supplement: Supplementary file 1 [file sensors-23-06624-s001.zip › FeatureImportance1v2.xlsx]

## Sheet: Gait
	Features	Relative Importance
0	Leg Toe Out Angle L (°) variance	0.0271146
1	Imbalance in step variability between legs	0.0221166
2	Leg Circumduction R (cm) mean	0.01984
3	Neck Flexion ExtensionRange(°)variance	0.0188601
4	Anticipatory Postural Adjustment Forward Peak (m/s2)	0.0184477
5	Imbalance between limb in Single Leg Support as Percent of Gait Cycle Time	0.0180577
6	Average midswing elevation	0.0169176
7	Anticipatory Postural Adjustment Lateraleral Peak ((m/s2))	0.0155344
8	Neck Left Rotation Maximum .(°)variance	0.0154309
9	Trunk Coronal Range of Motion (°)mean	0.0146475
10	Leg Toe Out Angle R (°) variance	0.0140675
11	Neck Flexion Extensionminimum .(°)mean	0.0138717
12	Turn Angle (°) mean	0.0133365
13	Imabalance between legs Step Duration	0.0131859
14	Average Toe Off Angle	0.0131033
15	Trunk Sagittal Range of Motion (°)mean	0.0128356
16	Leg Toe Off Angle L (°) mean	0.0126981
17	Arm Swing Velocity L(°/s) variance	0.0126751
18	Neck Flexion Extensionminimum .(°)variance	0.0126649
19	Neck Right -Left Rotation Range(°)variance	0.0120403
20	Anticipatory Postural Adjustment First Step Range of Motion (°)	0.011664
21	Lumbar Left Rotation Maximum .(°)variance	0.010986
22	Imbalance between legs Stride Length (%)	0.0107998
23	Imbalance between legs swing time as Percent of Gait Cycle Time	0.0106302
24	Neck Flexion ExtensionMaximum .(°)variance	0.00997288
25	Lumbar Flexion Extension minimum .(°)variance	0.0098518
26	Imbalance between legs in Average Toe Out Angle	0.00973604
27	Imabalance between legs in circumdunction	0.0097108
28	Leg Swing L as Percent of Gait Cycle Time mean	0.00965285
29	Leg Circumduction L (cm) mean	0.00959382
30	Mean number of steps in turn	0.00956008
31	Arm Swing Velocity R (°/s) variance	0.00920957
32	Cadence asymmetry	0.00871992
33	Leg Circumduction R (cm) variance	0.00863207
34	Neck Right Rotation Maximum .(°)variance	0.00842134
35	Leg Foot Strike Angle R (°) variance	0.00824189
36	Leg Double SupportLPercent of Gait Cycle Timevariance	0.00820161
37	Average Foot Strike Angle	0.00813775
38	Leg Toe Off Angle R (°) variance	0.00802633
39	Lumbar Left Rotation Maximum .(°)mean	0.00802099
40	Leg Stance L Percent of Gait Cycle Timevariance	0.00801432
41	Average circumduction	0.00798516
42	Lumbar Right Lateraleral Bend Maximum (°) mean	0.00792436
43	Average UpperArmswingvelocity	0.00791148
44	Arm Range of Motion L (°) variance	0.0078416
45	Imabalance between legs terminalDouble Leg support as Percent of Gait Cycle Time	0.00780217
46	Neck Flexion ExtensionMaximum .(°)mean	0.00762107
47	Imbalance between arms in upper arm Range of Motion	0.00736959
48	Leg Toe Out Angle R (°) mean	0.00736554
49	Arm Range of Motion R (°) mean	0.00733696
50	Imbalance between limb midswing elevation	0.00730677
51	Leg Stride Length R (m) mean	0.00727432
52	Imabalance between legs in stance as Percent of Gait Cycle Time	0.00722785
53	Lumbar TransverseRange of Motion (°)mean	0.00720958
54	Turn Velocity (°/s) mean	0.00720847
55	Lumbar Flexion Extension Range(°)mean	0.00719007
56	Lumbar Right -Left Lateral Bend Range (°) mean	0.00711391
57	Leg Lateral Step Variability R (cm)	0.00707502
58	Turn Velocity (°/s) variance	0.00707065
59	Leg GaitSpeed L (m/s) mean	0.00705242
60	Average step variability	0.00679162
61	Leg Double SupportRPercent of Gait Cycle Timevariance	0.00668234
62	Lumbar Coronal Range of Motion (°) variance	0.0066637
63	Leg Foot Strike Angle L (°) mean	0.006328
64	Average Double Leg support Percent of Gait Cycle Time	0.00623342
65	Average Toe Out Angle	0.00621194
66	Leg Elevation at Midswing L (cm) variance	0.00608174
67	Leg Gait Cycle Duration L (s) mean	0.00607983
68	Lumbar Right -Left Rotation Range(°)variance	0.00606182
69	Lumbar Right Rotation Maximum .(°)mean	0.00591999
70	Neck Right -Left Lateral.BendRange(°)variance	0.00591629
71	Leg Elevation at Midswing L (cm) mean	0.00584313
72	Lumbar Right Rotation Maximum .(°)variance	0.00570975
73	Turn Angle (°) variance	0.0056832
74	Average Single Leg support as Percent of Gait Cycle Time	0.00555385
75	Trunk Coronal Range of Motion (°)variance	0.00554617
76	Lumbar Right Lateral.BendMaximum .(°)mean	0.00552879
77	Imbalance between limbs in Toe Off Angle	0.00552656
78	Leg Single Limb Support L Percent of Gait Cycle Time mean	0.00552488
79	Lumbar Right -Left Rotation Range(°)mean	0.00549062
80	Imabalance in gait speed	0.00542877
81	Leg Single Limb Support RPercent of Gait Cycle Time mean	0.00528987
82	Average gait speed	0.00513187
83	Leg Stance R Percent of Gait Cycle Time mean	0.00511111
84	Leg Stance L Percent of Gait Cycle Time mean	0.00496326
85	Lumbar Left Lateraleral Bend Maximum (°) variance	0.00492514
86	Leg Foot Strike AngleL (°) variance	0.0047275
87	Neck Right Rotation Maximum .(°)mean	0.00456683
88	Lumbar Right -Left Lateral Bend Range (°) variance	0.00443423
89	Leg Toe Off Angle L (°) variance	0.00433557
90	Neck Flexion ExtensionRange(°)mean	0.00429321
91	Leg Elevationat Midswing R (cm) variance	0.00427151
92	Average Gait Cycle Duration	0.00420393
93	Leg Cadence L steps minimum variance	0.00419054
94	Leg GaitSpeed L (m/s) variance	0.00418873
95	Turn Duration (s) mean	0.00417621
96	Neck Right -Left Lateral.BendRange(°)mean	0.00415608
97	Leg Stride Length L (m) mean	0.00405789
98	Lumbar Flexion ExtensionRange(°)variance	0.0040541
99	Leg Gait Cycle Duration L (s) variance	0.00402975
100	Anticipatory Postural Adjustment Duration (s)	0.00398399
101	Neck Left Lateral.BendMaximum .(°)mean	0.00397364
102	Average erage Cadence	0.00394985
103	Variance in the number of steps in turn	0.00392263
104	Leg Single Limb Support L Percent of Gait Cycle Time variance	0.00392149
105	Leg Swing L as Percent of Gait Cycle Time variance	0.00389129
106	Average terminal Double Leg support as Percent of Gait Cycle Time	0.00373888
107	Arm Swing Velocity R (°/s) mean	0.00373632
108	Arm Range of Motion R (°) variance	0.00372645
109	Lumbar Sagittal Range of Motion (°) mean	0.00365115
110	Imbalance between arms in upper arm swing velocity	0.00359374
111	Lumbar Flexion Extension minimum .(°)mean	0.00357374
112	Neck Right -Left Rotation Range(°)mean	0.0035095
113	Arm Swing Velocity L (°/s) mean	0.00350416
114	Leg TerminalDouble Support L as Percent of Gait Cycle Time variance	0.00348193
115	Lumbar Flexion Extension Maximum . (°) mean	0.00335701
116	Average upper arm Range of Motion	0.00329816
117	Lumbar Right Lateral Bend Maximum (°) variance	0.00312812
118	Turn Duration (s) variance	0.00306525
119	Leg Gait Speed R (m/s) mean	0.00305538
120	Leg Circumduction L (cm) variance	0.00297284
121	Arm Range of Motion L (°) mean	0.00280377
122	Leg Double SupportRPercent of Gait Cycle Time mean	0.00272208
123	Trunk Transverse Range of Motion (°)variance	0.00271554
124	Trunk Transverse Range of Motion (°)mean	0.00271525
125	Leg Gait Cycle Duration R (s) mean	0.00267017
126	Leg Cadence Right steps minimum variance	0.00265676
127	Leg Terminal Double Support R Percent of Gait Cycle Time variance	0.00261286
128	Leg Lateral Step Variability L (cm)	0.00254068
129	Neck Left Lateral.BendMaximum .(°)variance	0.00239476
130	Leg Stride Length L (m) variance	0.00237043
131	Leg Foot Strike Angle R (°) mean	0.00234637
132	Imbalance between legs Foot Strike Angle	0.00234596
133	Neck Right Lateral.BendMaximum .(°)variance	0.00218931
134	Leg Swing R as Percent of Gait Cycle Time mean	0.00209358
135	Lumbar Coronal Range of Motion (°) mean	0.00207563
136	Leg Swing R Percent of Gait Cycle Time variance	0.00201847
137	Leg Single Limb Support R Percent of Gait Cycle Time variance	0.00192337
138	Leg Cadence Right steps minimum mean	0.00172961
139	Imabalance between Double Leg support Percent of Gait Cycle Time	0.0016869
140	Leg Gait Cycle Duration R (s) variance	0.00160378
141	Trunk Sagittal Range of Motion (°)variance	0.00152022
142	Leg Toe Out Angle L (°) mean	0.00148045
143	Lumbar Left Lateral Bend Maximum (°) mean	0.00143158
144	Number of steps	0.00139664
145	Lumbar TransverseRange of Motion (°)variance	0.00134764
146	Neck Left Rotation Maximum .(°)mean	0.00113783
147	Leg Terminal Double Support L as Percent of Gait Cycle Time mean	0.00109469
148	Leg Elevation at Midswing R (cm) mean	0.000766444
149	Leg Step Duration L (s) mean	0.000762374
150	Leg Double Support Left Percent of Gait Cycle Time mean	0.000694444
151	Leg Step Duration R (s) mean	0.000667735
152	Average Stance as Percent of Gait Cycle Time	0.000541126
153	Leg Stance R Percent of Gait Cycle Timevariance	0.000536769
154	Imbalance between Gait Cycle Duration	0.000498583
155	Leg Toe Off Angle R (°) mean	0.000494545
156	Lumbar Sagittal Range of Motion (°) variance	0.000347222
157	Anticipatory Postural Adjustment First Step Duration (s)	0
158	Average Stride Length (m)	0
159	Average swing time as Percent of Gait Cycle Time	0
160	Leg Stride Length R (m) variance	0
161	Leg Terminal Double Support R as Percent of Gait Cycle Time mean	0
162	Average Step Duration (s)	0
163	Leg Step Duration R (s) variance	0
164	Lumbar Flexion Extension Maximum .(°)variance	0
165	Leg GaitSpeed R (m/s) variance	0
166	Number of turns	0
167	Leg Step Duration L (s) variance	0
168	Leg Cadence L steps minimum mean	0

## Sheet: Eyes Open, Ground
	Features	Relative Importance
0	Acceleration Centroidal Frequency (Hz) Eyes Open, Feet on Ground	0.0510938
1	Sway area (°2)Eyes Open, Feet on Ground	0.0445567
2	Sway area rotation (°) Eyes Open, Feet on Ground	0.0426827
3	Acceleration 95% Ellipse Rotation (m/s2) Eyes Open, Feet on Ground	0.0426637
4	Acceleration 95% Ellipse Sway Area (m2/s4) Eyes Open, Feet on Ground	0.04232
5	Acceleration Jerk in Coronal Plane (m2/s5) Eyes Open, Feet on Ground	0.0395009
6	Acceleration Frequency Dispersion in Sagittal Plane Eyes Open, Feet on Ground	0.0389996
7	Acceleration Path Length in coronal plane (m/s2) Eyes Open, Feet on Ground	0.0383993
8	Acceleration Jerk in Sagittal Plane (m2/s5) Eyes Open, Feet on Ground	0.03768
9	Acceleration Centroidal Frequency in Coronal Plane (Hz) Eyes Open, Feet on Ground	0.0375644
10	Acceleration mean velocity in sagittal plane (m/s) Eyes Open, Feet on Ground	0.0371967
11	Acceleration Range (m/s2) Eyes Open, Feet on Ground	0.0371549
12	Acceleration mean velocity (m/s) Eyes Open, Feet on Ground	0.0356056
13	Acceleration Frequency Dispersion in Coronal Plane Eyes Open, Feet on Ground	0.0349958
14	Acceleration 95% Ellipse X-axis Radius (m/s2) Eyes Open, Feet on Ground	0.0327187
15	Acceleration Range in sagittal plane (m/s2) Eyes Open, Feet on Ground	0.0311609
16	Sway Angles Area Radius in coronal plane (°) Eyes Open, Feet on Ground	0.0305915
17	Acceleration Range in coronal plane (m/s2) Eyes Open, Feet on Ground	0.0303098
18	Acceleration Path Length (m/s2) Eyes Open, Feet on Ground	0.029803
19	Acceleration Centroidal Frequency in Sagittal Plane (Hz) Eyes Open, Feet on Ground	0.0297058
20	Root Mean Square Sway Angle in coronal plane (°) Eyes Open, Feet on Ground	0.0296288
21	Acceleration Jerk (m2/s5) Eyes Open, Feet on Ground	0.0281569
22	Sway Angles 95% Ellipse Y-axis Radius (°) Eyes Open, Feet on Ground	0.0264041
23	Acceleration Path Length in sagittal plane (m/s2) Eyes Open, Feet on Ground	0.0249525
24	Acceleration Root Mean Square Sway in coronal plane (m/s2) Eyes Open, Feet on Ground	0.0227569
25	Root Mean Square Sway Angle (°) Eyes Open, Feet on Ground	0.0203617
26	Acceleration Root Mean Square Sway in sagittal plane (m/s2) Eyes Open, Feet on Ground	0.0189496
27	Acceleration Root Mean Square Sway (m/s2) Eyes Open, Feet on Ground	0.0188263
28	Acceleration 95% Ellipse Y-axis Radius (m/s2) Eyes Open, Feet on Ground	0.0170563
29	Acceleration mean velocity in coronal plane (m/s) Eyes Open, Feet on Ground	0.0169046
30	Acceleration Frequency Dispersion Eyes Open, Feet on Ground	0.0158925
31	Root Mean Square Sway Angle in sagittal plane (°) Eyes Open, Feet on Ground	0.015406

## Sheet: Eyes Closed, Ground
	Features	Relative Importance
0	Acceleration mean velocity in coronal plane (m/s) Eyes Closed, Feet on Ground	0.0756876
1	Acceleration Centroidal Frequency in Coronal Plane (Hz) Eyes Closed, Feet on Ground	0.0542465
2	Acceleration 95% Ellipse X-axis Radius (m/s2) Eyes Closed, Feet on Ground	0.0460219
3	Acceleration Frequency Dispersion Eyes Closed, Feet on Ground	0.0422477
4	Sway Angles Area Radius in coronal plane (°) Eyes Closed, Feet on Ground	0.0419929
5	Acceleration Frequency Dispersion in Coronal Plane Eyes Closed, Feet on Ground	0.0417286
6	Acceleration 95% Ellipse Rotation ation(m/s2) Eyes Closed, Feet on Ground	0.0384349
7	Acceleration mean velocity in sagittal plane (m/s) Eyes Closed, Feet on Ground	0.0377021
8	Root Mean Square Sway Angle in coronal plane (°) Eyes Closed, Feet on Ground	0.0347261
9	Acceleration mean velocity (m/s) Eyes Closed, Feet on Ground	0.0342775
10	Acceleration Jerk in Coronal Plane (m2/s5) Eyes Closed, Feet on Ground	0.0341913
11	Acceleration Path Length (m/s2) Eyes Closed, Feet on Ground	0.0328328
12	Sway area rotation (°) Eyes Closed, Feet on Ground	0.0328024
13	Acceleration Root Mean Square Sway in coronal plane (m/s2) Eyes Closed, Feet on Ground	0.0325301
14	Acceleration Jerk (m2/s5) Eyes Closed, Feet on Ground	0.0320776
15	Acceleration Range in coronal plane (m/s2) Eyes Closed, Feet on Ground	0.0319848
16	Acceleration Path Length in sagittal plane (m/s2) Eyes Closed, Feet on Ground	0.0284452
17	Acceleration Path Length in coronal plane (m/s2) Eyes Closed, Feet on Ground	0.0278256
18	Acceleration Centroidal Frequency (Hz) Eyes Closed, Feet on Ground	0.0265981
19	Sway area (°2) Eyes Closed, Feet on Ground	0.0258647
20	Acceleration Jerk in Sagittal Plane (m2/s5) Eyes Closed, Feet on Ground	0.0254984
21	Acceleration Centroidal Frequency in Sagittal Plane (Hz) Eyes Closed, Feet on Ground	0.0234061
22	Acceleration Root Mean Square Sway (m/s2) Eyes Closed, Feet on Ground	0.0224376
23	Acceleration Range in sagittal plane (m/s2) Eyes Closed, Feet on Ground	0.0223507
24	Acceleration Frequency Dispersion in Sagittal Plane Eyes Closed, Feet on Ground	0.0220276
25	Acceleration Range (m/s2) Eyes Closed, Feet on Ground	0.0210735
26	Root Mean Square Sway Angle (°) Eyes Closed, Feet on Ground	0.0203762
27	Acceleration Root Mean Square Sway in sagittal plane (m/s2) Eyes Closed, Feet on Ground	0.0203702
28	Acceleration 95% Ellipse Y-axis Radius (m/s2) Eyes Closed, Feet on Ground	0.0193987
29	Acceleration 95% Ellipse Sway Area (m2/s4) Eyes Closed, Feet on Ground	0.0189771
30	Sway Angles 95% Ellipse Y-axis Radius (°) Eyes Closed, Feet on Ground	0.0169499
31	Root Mean Square Sway Angle in sagittal plane (°) Eyes Closed, Feet on Ground	0.0149156

## Sheet: Eyes Open, Foam
	Features	Relative Importance
0	Acceleration Path Length in sagittal plane (m/s2) Eyes Open, Feet on Foam Surface	0.0564618
1	Acceleration Jerk in Sagittal Plane (m2/s5) Eyes Open, Feet on Foam Surface	0.0543131
2	Acceleration Frequency Dispersion in Sagittal Plane Eyes Open, Feet on Foam Surface	0.0528873
3	Acceleration Range (m/s2) Eyes Open, Feet on Foam Surface	0.0498864
4	Sway area rotation (°) Eyes Open, Feet on Foam Surface	0.0398588
5	Acceleration Centroidal Frequency in Sagittal Plane (Hz) Eyes Open, Feet on Foam Surface	0.0392568
6	Root Mean Square Sway Angle in sagittal plane (°) Eyes Open, Feet on Foam Surface	0.0379955
7	Acceleration 95% Ellipse Sway Area (m2/s4) Eyes Open, Feet on Foam Surface	0.0379725
8	Acceleration mean velocity in coronal plane (m/s) Eyes Open, Feet on Foam Surface	0.0379516
9	Acceleration Centroidal Frequency in Coronal Plane (Hz) Eyes Open, Feet on Foam Surface	0.0346735
10	Acceleration Path Length in coronal plane (m/s2) Eyes Open, Feet on Foam Surface	0.0338666
11	Acceleration mean velocity in sagittal plane (m/s) Eyes Open, Feet on Foam Surface	0.0323591
12	Sway Angles Area Radius in coronal plane (°) Eyes Open, Feet on Foam Surface	0.03192
13	Acceleration Centroidal Frequency (Hz) Eyes Open, Feet on Foam Surface	0.030881
14	Acceleration 95% Ellipse Rotation ation(m/s2) Eyes Open, Feet on Foam Surface	0.0300807
15	Acceleration Frequency Dispersion Eyes Open, Feet on Foam Surface	0.0297885
16	Acceleration 95% Ellipse Y-axis Radius (m/s2) Eyes Open, Feet on Foam Surface	0.0270811
17	Sway Angles 95% Ellipse Y-axis Radius (°) Eyes Open, Feet on Foam Surface	0.0270792
18	Root Mean Square Sway Angle in coronal plane (°) Eyes Open, Feet on Foam Surface	0.0266615
19	Sway area (°2) Eyes Open, Feet on Foam Surface	0.0266085
20	Acceleration Frequency Dispersion in Coronal Plane Eyes Open, Feet on Foam Surface	0.0259359
21	Acceleration Root Mean Square Sway in sagittal plane (m/s2) Eyes Open, Feet on Foam Surface	0.0257649
22	Acceleration Root Mean Square Sway (m/s2) Eyes Open, Feet on Foam Surface	0.0253261
23	Acceleration Root Mean Square Sway in coronal plane (m/s2) Eyes Open, Feet on Foam Surface	0.0251997
24	Acceleration Jerk in Coronal Plane (m2/s5) Eyes Open, Feet on Foam Surface	0.0247051
25	Acceleration Jerk (m2/s5) Eyes Open, Feet on Foam Surface	0.0233776
26	Acceleration mean velocity (m/s) Eyes Open, Feet on Foam Surface	0.0232919
27	Acceleration Range in coronal plane (m/s2) Eyes Open, Feet on Foam Surface	0.0184482
28	Root Mean Square Sway Angle (°) Eyes Open, Feet on Foam Surface	0.0182527
29	Acceleration Path Length (m/s2) Eyes Open, Feet on Foam Surface	0.0177747
30	Acceleration Range in sagittal plane (m/s2) Eyes Open, Feet on Foam Surface	0.0172888
31	Acceleration 95% Ellipse X-axis Radius (m/s2) Eyes Open, Feet on Foam Surface	0.0170509

## Sheet: Eyes Closed, Foam
	Features	Relative Importance
0	Acceleration Range in coronal plane (m/s2) Eyes Closed, Feet on Foam Surface	0.0630616
1	Acceleration Root Mean Square Sway (m/s2) Eyes Closed, Feet on Foam Surface	0.0490409
2	Acceleration Path Length in sagittal plane (m/s2) Eyes Closed, Feet on Foam Surface	0.0490369
3	Acceleration Range (m/s2) Eyes Closed, Feet on Foam Surface	0.048213
4	Acceleration Root Mean Square Sway in coronal plane (m/s2) Eyes Closed, Feet on Foam Surface	0.04438
5	Root Mean Square Sway Angle in coronal plane (°) Eyes Closed, Feet on Foam Surface	0.0436126
6	Acceleration Jerk in Sagittal Plane (m2/s5) Eyes Closed, Feet on Foam Surface	0.0375204
7	Root Mean Square Sway Angle (°) Eyes Closed, Feet on Foam Surface	0.036313
8	Acceleration Range in sagittal plane (m/s2) Eyes Closed, Feet on Foam Surface	0.0362053
9	Acceleration 95% Ellipse Rotation ation(m/s2) Eyes Closed, Feet on Foam Surface	0.0360175
10	Sway area (°2) Eyes Closed, Feet on Foam Surface	0.034705
11	Sway Angles 95% Ellipse Y-axis Radius (°) Eyes Closed, Feet on Foam Surface	0.0323345
12	Acceleration Jerk in Coronal Plane (m2/s5) Eyes Closed, Feet on Foam Surface	0.0322283
13	Acceleration Path Length in coronal plane (m/s2) Eyes Closed, Feet on Foam Surface	0.0321973
14	Sway area rotation (°) Eyes Closed, Feet on Foam Surface	0.0302059
15	Acceleration mean velocity (m/s) Eyes Closed, Feet on Foam Surface	0.0288278
16	Acceleration Frequency Dispersion Eyes Closed, Feet on Foam Surface	0.0271271
17	Acceleration Jerk (m2/s5) Eyes Closed, Feet on Foam Surface	0.0263644
18	Acceleration Centroidal Frequency in Coronal Plane (Hz) Eyes Closed, Feet on Foam Surface	0.0262707
19	Acceleration 95% Ellipse Y-axis Radius (m/s2) Eyes Closed, Feet on Foam Surface	0.026236
20	Sway Angles Area Radius in coronal plane (°) Eyes Closed, Feet on Foam Surface	0.0259572
21	Acceleration Centroidal Frequency (Hz) Eyes Closed, Feet on Foam Surface	0.0258384
22	Acceleration 95% Ellipse X-axis Radius (m/s2) Eyes Closed, Feet on Foam Surface	0.0245653
23	Acceleration mean velocity in coronal plane (m/s) Eyes Closed, Feet on Foam Surface	0.0234823
24	Acceleration Frequency Dispersion in Sagittal Plane Eyes Closed, Feet on Foam Surface	0.0221761
25	Acceleration Frequency Dispersion in Coronal Plane Eyes Closed, Feet on Foam Surface	0.0219134
26	Acceleration mean velocity in sagittal plane (m/s) Eyes Closed, Feet on Foam Surface	0.0219059
27	Acceleration Centroidal Frequency in Sagittal Plane (Hz) Eyes Closed, Feet on Foam Surface	0.0217258
28	Root Mean Square Sway Angle in sagittal plane (°) Eyes Closed, Feet on Foam Surface	0.0209636
29	Acceleration Path Length (m/s2) Eyes Closed, Feet on Foam Surface	0.0190175
30	Acceleration 95% Ellipse Sway Area (m2/s4) Eyes Closed, Feet on Foam Surface	0.0173798
31	Acceleration Root Mean Square Sway in sagittal plane (m/s2) Eyes Closed, Feet on Foam Surface	0.0151766

## Sheet: All Balance Features
	Features	Relative Importance
0	Acceleration mean velocity in coronal plane (m/s) Eyes Closed, Feet on Ground	0.0335474
1	Acceleration Range in coronal plane (m/s2) Eyes Closed, Feet on Foam Surface	0.0217393
2	Acceleration Root Mean Square Sway (m/s2) Eyes Closed, Feet on Foam Surface	0.0210894
3	Acceleration Centroidal Frequency in Coronal Plane (Hz) Eyes Closed, Feet on Ground	0.02005
4	Root Mean Square Sway Angle in coronal plane (°) Eyes Closed, Feet on Foam Surface	0.0184633
5	Acceleration Frequency Dispersion in Sagittal Plane Eyes Open, Feet on Foam Surface	0.0182892
6	Acceleration Path Length in sagittal plane (m/s2) Eyes Open, Feet on Ground	0.0179624
7	Acceleration Jerk (m2/s5) Eyes Closed, Feet on Foam Surface	0.0175395
8	Acceleration Root Mean Square Sway in coronal plane (m/s2) Eyes Closed, Feet on Foam Surface	0.017493
9	Acceleration Jerk in Coronal Plane (m2/s5) Eyes Closed, Feet on Foam Surface	0.0167098
10	Acceleration Path Length in coronal plane (m/s2) Eyes Closed, Feet on Foam Surface	0.0149134
11	Acceleration Jerk in Sagittal Plane (m2/s5) Eyes Open, Feet on Foam Surface	0.0148751
12	Acceleration Jerk (m2/s5) Eyes Open, Feet on Ground	0.0148215
13	Sway area (°2)Eyes Open, Feet on Ground	0.0142996
14	Sway Angles Area Radius in coronal plane (°) Eyes Closed, Feet on Foam Surface	0.0142472
15	Acceleration 95% Ellipse X-axis Radius (m/s2) Eyes Open, Feet on Ground	0.0137159
16	Acceleration Path Length in sagittal plane (m/s2) Eyes Open, Feet on Foam Surface	0.0133453
17	Acceleration Range in sagittal plane (m/s2) Eyes Open, Feet on Ground	0.0132659
18	Acceleration 95% Ellipse Rotation ation(m/s2) Eyes Closed, Feet on Ground	0.0127441
19	Sway area (°2) Eyes Closed, Feet on Ground	0.0126213
20	Acceleration Root Mean Square Sway in coronal plane (m/s2) Eyes Closed, Feet on Ground	0.012507
21	Acceleration mean velocity (m/s) Eyes Closed, Feet on Foam Surface	0.0124289
22	Acceleration Root Mean Square Sway (m/s2) Eyes Open, Feet on Foam Surface	0.0123619
23	Acceleration Centroidal Frequency in Sagittal Plane (Hz) Eyes Open, Feet on Ground	0.0122837
24	Acceleration 95% Ellipse Sway Area (m2/s4) Eyes Closed, Feet on Foam Surface	0.0116176
25	Acceleration mean velocity in sagittal plane (m/s) Eyes Open, Feet on Foam Surface	0.0114238
26	Acceleration Jerk in Coronal Plane (m2/s5) Eyes Open, Feet on Ground	0.0113922
27	Acceleration Centroidal Frequency (Hz) Eyes Closed, Feet on Ground	0.0111605
28	Acceleration Range (m/s2) Eyes Open, Feet on Ground	0.0108308
29	Root Mean Square Sway Angle in coronal plane (°) Eyes Closed, Feet on Ground	0.010557
30	Acceleration Frequency Dispersion in Sagittal Plane Eyes Closed, Feet on Foam Surface	0.00991758
31	Acceleration mean velocity in coronal plane (m/s) Eyes Open, Feet on Ground	0.00990985
32	Acceleration Range (m/s2) Eyes Open, Feet on Foam Surface	0.00968416
33	Acceleration Centroidal Frequency (Hz) Eyes Open, Feet on Foam Surface	0.00949453
34	Acceleration Path Length (m/s2) Eyes Closed, Feet on Foam Surface	0.00942552
35	Acceleration 95% Ellipse Sway Area (m2/s4) Eyes Open, Feet on Ground	0.00941461
36	Acceleration Frequency Dispersion in Sagittal Plane Eyes Open, Feet on Ground	0.00904606
37	Acceleration Frequency Dispersion in Coronal Plane Eyes Closed, Feet on Ground	0.00861196
38	Acceleration Path Length (m/s2) Eyes Closed, Feet on Ground	0.00859013
39	Sway Angles 95% Ellipse Y-axis Radius (°) Eyes Open, Feet on Ground	0.00857882
40	Sway area (°2) Eyes Closed, Feet on Foam Surface	0.00856173
41	Sway area (°2) Eyes Open, Feet on Foam Surface	0.00847049
42	Acceleration Root Mean Square Sway (m/s2) Eyes Open, Feet on Ground	0.008426
43	Sway Angles 95% Ellipse Y-axis Radius (°) Eyes Closed, Feet on Foam Surface	0.0083741
44	Acceleration Path Length in sagittal plane (m/s2) Eyes Closed, Feet on Foam Surface	0.00835839
45	Acceleration Root Mean Square Sway in sagittal plane (m/s2) Eyes Closed, Feet on Ground	0.00794804
46	Acceleration mean velocity (m/s) Eyes Open, Feet on Ground	0.00782736
47	Acceleration Frequency Dispersion in Sagittal Plane Eyes Closed, Feet on Ground	0.00773104
48	Acceleration Frequency Dispersion in Coronal Plane Eyes Closed, Feet on Foam Surface	0.0077102
49	Sway Angles Area Radius in coronal plane (°) Eyes Open, Feet on Ground	0.00748566
50	Root Mean Square Sway Angle in coronal plane (°) Eyes Open, Feet on Foam Surface	0.00741976
51	Acceleration Frequency Dispersion Eyes Closed, Feet on Ground	0.00737324
52	Acceleration Path Length in coronal plane (m/s2) Eyes Open, Feet on Ground	0.00736884
53	Acceleration Root Mean Square Sway in sagittal plane (m/s2) Eyes Open, Feet on Ground	0.00731711
54	Acceleration 95% Ellipse Y-axis Radius (m/s2) Eyes Closed, Feet on Foam Surface	0.00727494
55	Acceleration 95% Ellipse Sway Area (m2/s4) Eyes Closed, Feet on Ground	0.00717863
56	Acceleration Path Length (m/s2) Eyes Open, Feet on Ground	0.00701854
57	Sway Angles Area Radius in coronal plane (°) Eyes Closed, Feet on Ground	0.00701003
58	Acceleration mean velocity in sagittal plane (m/s) Eyes Closed, Feet on Ground	0.00695313
59	Acceleration Centroidal Frequency in Coronal Plane (Hz) Eyes Open, Feet on Ground	0.00679882
60	Root Mean Square Sway Angle in sagittal plane (°) Eyes Closed, Feet on Foam Surface	0.00675183
61	Acceleration Frequency Dispersion Eyes Open, Feet on Ground	0.00669164
62	Acceleration Range in coronal plane (m/s2) Eyes Closed, Feet on Ground	0.00657162
63	Acceleration Path Length in coronal plane (m/s2) Eyes Closed, Feet on Ground	0.00656896
64	Acceleration mean velocity (m/s) Eyes Closed, Feet on Ground	0.00645018
65	Acceleration Centroidal Frequency in Coronal Plane (Hz) Eyes Closed, Feet on Foam Surface	0.00635041
66	Acceleration Centroidal Frequency in Sagittal Plane (Hz) Eyes Closed, Feet on Foam Surface	0.00631796
67	Sway Angles 95% Ellipse Y-axis Radius (°) Eyes Closed, Feet on Ground	0.00628155
68	Acceleration Jerk (m2/s5) Eyes Closed, Feet on Ground	0.0062777
69	Sway area rotation (°) Eyes Closed, Feet on Ground	0.00625548
70	Root Mean Square Sway Angle (°) Eyes Open, Feet on Foam Surface	0.00617805
71	Acceleration Centroidal Frequency in Sagittal Plane (Hz) Eyes Closed, Feet on Ground	0.00604968
72	Acceleration Frequency Dispersion Eyes Open, Feet on Foam Surface	0.0058224
73	Acceleration Centroidal Frequency (Hz) Eyes Open, Feet on Ground	0.00581848
74	Acceleration Frequency Dispersion Eyes Closed, Feet on Foam Surface	0.00581557
75	Acceleration Centroidal Frequency (Hz) Eyes Closed, Feet on Foam Surface	0.00573422
76	Sway area rotation (°) Eyes Closed, Feet on Foam Surface	0.00571314
77	Acceleration mean velocity in sagittal plane (m/s) Eyes Open, Feet on Ground	0.00570677
78	Acceleration Path Length in coronal plane (m/s2) Eyes Open, Feet on Foam Surface	0.00555503
79	Root Mean Square Sway Angle in sagittal plane (°) Eyes Open, Feet on Foam Surface	0.00554248
80	Sway area rotation (°) Eyes Open, Feet on Foam Surface	0.00537896
81	Acceleration Jerk in Sagittal Plane (m2/s5) Eyes Closed, Feet on Foam Surface	0.00536123
82	Sway Angles 95% Ellipse Y-axis Radius (°) Eyes Open, Feet on Foam Surface	0.00529212
83	Acceleration 95% Ellipse Rotation (m/s2) Eyes Open, Feet on Ground	0.00522348
84	Acceleration 95% Ellipse X-axis Radius (m/s2) Eyes Closed, Feet on Foam Surface	0.00520201
85	Acceleration mean velocity in sagittal plane (m/s) Eyes Closed, Feet on Foam Surface	0.00507675
86	Acceleration Jerk in Sagittal Plane (m2/s5) Eyes Closed, Feet on Ground	0.00497742
87	Acceleration Root Mean Square Sway in sagittal plane (m/s2) Eyes Closed, Feet on Foam Surface	0.00472772
88	Acceleration 95% Ellipse X-axis Radius (m/s2) Eyes Closed, Feet on Ground	0.00454839
89	Acceleration mean velocity in coronal plane (m/s) Eyes Closed, Feet on Foam Surface	0.00452881
90	Sway Angles Area Radius in coronal plane (°) Eyes Open, Feet on Foam Surface	0.00449867
91	Sway area rotation (°) Eyes Open, Feet on Ground	0.00447552
92	Acceleration Path Length (m/s2) Eyes Open, Feet on Foam Surface	0.00440879
93	Root Mean Square Sway Angle in sagittal plane (°) Eyes Open, Feet on Ground	0.00440526
94	Acceleration Range in coronal plane (m/s2) Eyes Open, Feet on Foam Surface	0.00437661
95	Root Mean Square Sway Angle (°) Eyes Closed, Feet on Ground	0.00429921
96	Acceleration Jerk in Coronal Plane (m2/s5) Eyes Closed, Feet on Ground	0.00419385
97	Acceleration Root Mean Square Sway in coronal plane (m/s2) Eyes Open, Feet on Foam Surface	0.00411874
98	Root Mean Square Sway Angle in coronal plane (°) Eyes Open, Feet on Ground	0.00409267
99	Acceleration Range (m/s2) Eyes Closed, Feet on Foam Surface	0.00403141
100	Root Mean Square Sway Angle in sagittal plane (°) Eyes Closed, Feet on Ground	0.00394567
101	Acceleration 95% Ellipse Y-axis Radius (m/s2) Eyes Open, Feet on Foam Surface	0.00390704
102	Acceleration Root Mean Square Sway in sagittal plane (m/s2) Eyes Open, Feet on Foam Surface	0.00390024
103	Acceleration 95% Ellipse Sway Area (m2/s4) Eyes Open, Feet on Foam Surface	0.00388772
104	Acceleration mean velocity (m/s) Eyes Open, Feet on Foam Surface	0.00382428
105	Acceleration Range in sagittal plane (m/s2) Eyes Open, Feet on Foam Surface	0.00370848
106	Acceleration Jerk in Sagittal Plane (m2/s5) Eyes Open, Feet on Ground	0.0036812
107	Acceleration Centroidal Frequency in Sagittal Plane (Hz) Eyes Open, Feet on Foam Surface	0.00350612
108	Root Mean Square Sway Angle (°) Eyes Closed, Feet on Foam Surface	0.00347654
109	Root Mean Square Sway Angle (°) Eyes Open, Feet on Ground	0.00347619
110	Acceleration Jerk (m2/s5) Eyes Open, Feet on Foam Surface	0.00345802
111	Acceleration 95% Ellipse Y-axis Radius (m/s2) Eyes Open, Feet on Ground	0.00341613
112	Acceleration Range in coronal plane (m/s2) Eyes Open, Feet on Ground	0.00330811
113	Acceleration 95% Ellipse Rotation ation(m/s2) Eyes Closed, Feet on Foam Surface	0.00307708
114	Acceleration Centroidal Frequency in Coronal Plane (Hz) Eyes Open, Feet on Foam Surface	0.00307411
115	Acceleration 95% Ellipse Rotation ation(m/s2) Eyes Open, Feet on Foam Surface	0.00300897
116	Acceleration Range in sagittal plane (m/s2) Eyes Closed, Feet on Ground	0.00293289
117	Acceleration Path Length in sagittal plane (m/s2) Eyes Closed, Feet on Ground	0.00281716
118	Acceleration Frequency Dispersion in Coronal Plane Eyes Open, Feet on Foam Surface	0.00273409
119	Acceleration Frequency Dispersion in Coronal Plane Eyes Open, Feet on Ground	0.00252354
120	Acceleration Root Mean Square Sway (m/s2) Eyes Closed, Feet on Ground	0.00227547
121	Acceleration Range in sagittal plane (m/s2) Eyes Closed, Feet on Foam Surface	0.00220538
122	Acceleration 95% Ellipse X-axis Radius (m/s2) Eyes Open, Feet on Foam Surface	0.00204405
123	Acceleration Root Mean Square Sway in coronal plane (m/s2) Eyes Open, Feet on Ground	0.00200893
124	Acceleration Jerk in Coronal Plane (m2/s5) Eyes Open, Feet on Foam Surface	0.00175824
125	Acceleration mean velocity in coronal plane (m/s) Eyes Open, Feet on Foam Surface	0.00151004
126	Acceleration 95% Ellipse Y-axis Radius (m/s2) Eyes Closed, Feet on Ground	0.00128845
127	Acceleration Range (m/s2) Eyes Closed, Feet on Ground	0

## Sheet: All features
	Features	Relative Importance
0	Acceleration Root Mean Square Sway in coronal plane (m/s2) Eyes Closed, Feet on Foam Surface	0.0224348
1	Anticipatory Postural Adjustment Forward Peak (m/s2)	0.0203621
2	Neck Flexion Extensionminimum .(°)variance	0.014112
3	Trunk Coronal Range of Motion (°)mean	0.0139061
4	Acceleration 95% Ellipse Sway Area (m2/s4) Eyes Closed, Feet on Foam Surface	0.0138928
5	Turn Velocity (°/s) variance	0.0124443
6	Anticipatory Postural Adjustment Lateraleral Peak ((m/s2))	0.0122076
7	Trunk Sagittal Range of Motion (°)mean	0.0122051
8	Acceleration 95% Ellipse Sway Area (m2/s4) Eyes Open, Feet on Ground	0.0120051
9	Acceleration mean velocity in coronal plane (m/s) Eyes Closed, Feet on Ground	0.0113953
10	Acceleration Jerk in Sagittal Plane (m2/s5) Eyes Closed, Feet on Foam Surface	0.0107632
11	Leg GaitSpeed L (m/s) mean	0.010607
12	Acceleration Frequency Dispersion in Sagittal Plane Eyes Open, Feet on Foam Surface	0.00996384
13	Acceleration Root Mean Square Sway in sagittal plane (m/s2) Eyes Closed, Feet on Foam Surface	0.00952433
14	Lumbar Right -Left Rotation Range(°)mean	0.00911442
15	Acceleration Jerk in Sagittal Plane (m2/s5) Eyes Closed, Feet on Ground	0.00893517
16	Leg Cadence Right steps minimum variance	0.0087908
17	Acceleration Root Mean Square Sway (m/s2) Eyes Closed, Feet on Foam Surface	0.00868563
18	Leg Lateral Step Variability R (cm)	0.0083565
19	Acceleration 95% Ellipse Rotation ation(m/s2) Eyes Closed, Feet on Foam Surface	0.0083534
20	Acceleration Root Mean Square Sway in coronal plane (m/s2) Eyes Closed, Feet on Ground	0.00829741
21	Root Mean Square Sway Angle in sagittal plane (°) Eyes Open, Feet on Foam Surface	0.008272
22	Acceleration Range in coronal plane (m/s2) Eyes Closed, Feet on Foam Surface	0.0081966
23	Leg Toe Out Angle L (°) variance	0.0081255
24	Sway Angles 95% Ellipse Y-axis Radius (°) Eyes Closed, Feet on Foam Surface	0.00805255
25	Acceleration Path Length in coronal plane (m/s2) Eyes Closed, Feet on Foam Surface	0.00803163
26	Acceleration Centroidal Frequency in Coronal Plane (Hz) Eyes Open, Feet on Ground	0.00793616
27	Leg Toe Out Angle R (°) mean	0.00769054
28	Acceleration 95% Ellipse X-axis Radius (m/s2) Eyes Closed, Feet on Ground	0.00762586
29	Root Mean Square Sway Angle (°) Eyes Closed, Feet on Foam Surface	0.00748436
30	Acceleration Centroidal Frequency (Hz) Eyes Open, Feet on Foam Surface	0.00747383
31	Imabalance between legs Step Duration	0.00745703
32	Variance in the number of steps in turn	0.00718391
33	Imabalance between legs in stance as Percent of Gait Cycle Time	0.00716911
34	Leg Toe Out Angle R (°) variance	0.00695919
35	Acceleration Centroidal Frequency in Coronal Plane (Hz) Eyes Closed, Feet on Ground	0.00695171
36	Imabalance between legs in circumdunction	0.00693337
37	Leg Foot Strike Angle L (°) mean	0.00680955
38	Leg Stride Length R (m) mean	0.00678722
39	Imbalance between arms in upper arm Range of Motion	0.00672357
40	Leg Gait Cycle Duration L (s) mean	0.00669863
41	Root Mean Square Sway Angle in coronal plane (°) Eyes Closed, Feet on Foam Surface	0.00664555
42	Arm Swing Velocity L(°/s) variance	0.00663405
43	Average step variability	0.00656707
44	Imbalance between legs in Average Toe Out Angle	0.00643058
45	Imbalance between legs swing time as Percent of Gait Cycle Time	0.00642907
46	Leg Toe Off Angle R (°) mean	0.00622403
47	Root Mean Square Sway Angle in coronal plane (°) Eyes Open, Feet on Ground	0.00621015
48	Sway area (°2) Eyes Closed, Feet on Foam Surface	0.0061169
49	Acceleration mean velocity in sagittal plane (m/s) Eyes Closed, Feet on Ground	0.00611681
50	Acceleration 95% Ellipse X-axis Radius (m/s2) Eyes Open, Feet on Ground	0.00604913
51	Leg Terminal Double Support R as Percent of Gait Cycle Time mean	0.00603991
52	Acceleration Jerk in Coronal Plane (m2/s5) Eyes Closed, Feet on Foam Surface	0.0060235
53	Leg Stance R Percent of Gait Cycle Timevariance	0.00602059
54	Acceleration Path Length in sagittal plane (m/s2) Eyes Open, Feet on Foam Surface	0.00600132
55	Acceleration Centroidal Frequency in Sagittal Plane (Hz) Eyes Open, Feet on Ground	0.00595185
56	Average gait speed	0.00592132
57	Turn Duration (s) mean	0.0059092
58	Acceleration Range (m/s2) Eyes Closed, Feet on Foam Surface	0.00587817
59	Turn Angle (°) variance	0.0057792
60	Acceleration mean velocity in coronal plane (m/s) Eyes Closed, Feet on Foam Surface	0.00562366
61	Mean number of steps in turn	0.0055947
62	Neck Flexion ExtensionRange(°)mean	0.0054494
63	Acceleration Range in sagittal plane (m/s2) Eyes Open, Feet on Ground	0.00540661
64	Acceleration Frequency Dispersion in Coronal Plane Eyes Closed, Feet on Foam Surface	0.00522517
65	Acceleration Jerk (m2/s5) Eyes Closed, Feet on Ground	0.00519192
66	Sway Angles Area Radius in coronal plane (°) Eyes Closed, Feet on Ground	0.00519071
67	Acceleration Path Length (m/s2) Eyes Closed, Feet on Ground	0.00508877
68	Neck Flexion ExtensionRange(°)variance	0.00504511
69	Lumbar Sagittal Range of Motion (°) mean	0.00499994
70	Imbalance between limb midswing elevation	0.004958
71	Sway Angles Area Radius in coronal plane (°) Eyes Closed, Feet on Foam Surface	0.0049309
72	Neck Left Lateral.BendMaximum .(°)variance	0.00486912
73	Lumbar Right Rotation Maximum .(°)mean	0.0048265
74	Root Mean Square Sway Angle in coronal plane (°) Eyes Closed, Feet on Ground	0.00478019
75	Average Toe Off Angle	0.00474113
76	Acceleration Range in coronal plane (m/s2) Eyes Open, Feet on Foam Surface	0.00470148
77	Sway Angles 95% Ellipse Y-axis Radius (°) Eyes Open, Feet on Foam Surface	0.00463047
78	Acceleration Jerk in Coronal Plane (m2/s5) Eyes Open, Feet on Ground	0.0046042
79	Acceleration mean velocity (m/s) Eyes Closed, Feet on Ground	0.00458406
80	Acceleration Centroidal Frequency (Hz) Eyes Closed, Feet on Ground	0.00456515
81	Sway area (°2) Eyes Closed, Feet on Ground	0.00441754
82	Acceleration Path Length in coronal plane (m/s2) Eyes Open, Feet on Ground	0.00441539
83	Sway area rotation (°) Eyes Closed, Feet on Ground	0.00438258
84	Leg Swing R as Percent of Gait Cycle Time mean	0.00421257
85	Anticipatory Postural Adjustment First Step Range of Motion (°)	0.00409178
86	Acceleration Centroidal Frequency (Hz) Eyes Open, Feet on Ground	0.00406372
87	Neck Right -Left Lateral.BendRange(°)variance	0.00402728
88	Lumbar Right -Left Rotation Range(°)variance	0.00396517
89	Acceleration Frequency Dispersion in Coronal Plane Eyes Closed, Feet on Ground	0.00396391
90	Acceleration Frequency Dispersion in Sagittal Plane Eyes Open, Feet on Ground	0.0039586
91	Leg Cadence L steps minimum mean	0.00395728
92	Leg Foot Strike Angle R (°) variance	0.00394784
93	Neck Right Rotation Maximum .(°)variance	0.00393172
94	Acceleration 95% Ellipse Rotation ation(m/s2) Eyes Open, Feet on Foam Surface	0.00387918
95	Number of steps	0.00385711
96	Sway area (°2) Eyes Open, Feet on Foam Surface	0.00377484
97	Acceleration mean velocity in sagittal plane (m/s) Eyes Open, Feet on Ground	0.00375524
98	Imbalance between limbs in Toe Off Angle	0.00372505
99	Acceleration Path Length in sagittal plane (m/s2) Eyes Closed, Feet on Ground	0.00371452
100	Root Mean Square Sway Angle (°) Eyes Closed, Feet on Ground	0.00367031
101	Acceleration Path Length in sagittal plane (m/s2) Eyes Closed, Feet on Foam Surface	0.0036332
102	Leg Circumduction R (cm) mean	0.00356878
103	Imbalance in step variability between legs	0.00351883
104	Sway area rotation (°) Eyes Closed, Feet on Foam Surface	0.00348694
105	Acceleration 95% Ellipse X-axis Radius (m/s2) Eyes Closed, Feet on Foam Surface	0.00347919
106	Sway Angles 95% Ellipse Y-axis Radius (°) Eyes Closed, Feet on Ground	0.00347353
107	Leg Step Duration R (s) mean	0.00346634
108	Leg Double SupportLPercent of Gait Cycle Timevariance	0.00345586
109	Acceleration Jerk (m2/s5) Eyes Closed, Feet on Foam Surface	0.0034398
110	Acceleration Root Mean Square Sway in coronal plane (m/s2) Eyes Open, Feet on Foam Surface	0.0034201
111	Acceleration mean velocity in sagittal plane (m/s) Eyes Closed, Feet on Foam Surface	0.00340278
112	Lumbar Left Rotation Maximum .(°)variance	0.00338367
113	Leg Swing R Percent of Gait Cycle Time variance	0.00337589
114	Lumbar Sagittal Range of Motion (°) variance	0.00337589
115	Leg Stance R Percent of Gait Cycle Time mean	0.003344
116	Neck Right Lateral.BendMaximum .(°)variance	0.00334122
117	Leg Circumduction L (cm) variance	0.0033348
118	Acceleration Range in sagittal plane (m/s2) Eyes Closed, Feet on Foam Surface	0.00331246
119	Leg Stride Length R (m) variance	0.00330015
120	Average Gait Cycle Duration	0.0032998
121	Acceleration Frequency Dispersion Eyes Open, Feet on Ground	0.00329692
122	Acceleration mean velocity in coronal plane (m/s) Eyes Open, Feet on Foam Surface	0.0032917
123	Lumbar Flexion Extension Maximum .(°)variance	0.00327552
124	Root Mean Square Sway Angle in sagittal plane (°) Eyes Closed, Feet on Foam Surface	0.00326667
125	Sway area (°2)Eyes Open, Feet on Ground	0.00323748
126	Neck Flexion ExtensionMaximum .(°)mean	0.00316933
127	Imabalance between Double Leg support Percent of Gait Cycle Time	0.0031078
128	Average Stance as Percent of Gait Cycle Time	0.00310585
129	Leg Stride Length L (m) mean	0.00310186
130	Arm Swing Velocity R (°/s) mean	0.00308257
131	Lumbar TransverseRange of Motion (°)mean	0.00305476
132	Acceleration Range in sagittal plane (m/s2) Eyes Closed, Feet on Ground	0.00303317
133	Acceleration Path Length (m/s2) Eyes Open, Feet on Ground	0.00303136
134	Leg Foot Strike Angle R (°) mean	0.0030146
135	Acceleration 95% Ellipse Y-axis Radius (m/s2) Eyes Open, Feet on Ground	0.00300442
136	Acceleration mean velocity (m/s) Eyes Open, Feet on Foam Surface	0.0029968
137	Leg Circumduction R (cm) variance	0.00296504
138	Acceleration 95% Ellipse Sway Area (m2/s4) Eyes Closed, Feet on Ground	0.00295223
139	Acceleration Jerk in Sagittal Plane (m2/s5) Eyes Open, Feet on Foam Surface	0.00290622
140	Acceleration Frequency Dispersion Eyes Open, Feet on Foam Surface	0.0028789
141	Acceleration Centroidal Frequency in Sagittal Plane (Hz) Eyes Open, Feet on Foam Surface	0.00284783
142	Acceleration Root Mean Square Sway in coronal plane (m/s2) Eyes Open, Feet on Ground	0.00280607
143	Leg Circumduction L (cm) mean	0.00276062
144	Acceleration Path Length (m/s2) Eyes Closed, Feet on Foam Surface	0.00275865
145	Leg Cadence Right steps minimum mean	0.00275548
146	Leg Gait Speed R (m/s) mean	0.00268878
147	Leg Swing L as Percent of Gait Cycle Time mean	0.00265935
148	Acceleration Jerk in Sagittal Plane (m2/s5) Eyes Open, Feet on Ground	0.00265043
149	Acceleration Centroidal Frequency in Coronal Plane (Hz) Eyes Open, Feet on Foam Surface	0.00260812
150	Lumbar Right Rotation Maximum .(°)variance	0.00260417
151	Acceleration Centroidal Frequency in Sagittal Plane (Hz) Eyes Closed, Feet on Ground	0.00257336
152	Trunk Coronal Range of Motion (°)variance	0.0025133
153	Sway Angles 95% Ellipse Y-axis Radius (°) Eyes Open, Feet on Ground	0.00251204
154	Turn Angle (°) mean	0.0024977
155	Arm Swing Velocity R (°/s) variance	0.00240832
156	Acceleration 95% Ellipse Rotation (m/s2) Eyes Open, Feet on Ground	0.00240626
157	Leg Elevation at Midswing L (cm) variance	0.00234916
158	Neck Right -Left Rotation Range(°)variance	0.00230692
159	Acceleration Path Length in coronal plane (m/s2) Eyes Closed, Feet on Ground	0.00230352
160	Lumbar Flexion Extension Range(°)mean	0.00226733
161	Imbalance between legs Foot Strike Angle	0.00224778
162	Neck Left Lateral.BendMaximum .(°)mean	0.00222488
163	Acceleration Range in sagittal plane (m/s2) Eyes Open, Feet on Foam Surface	0.00220215
164	Acceleration Centroidal Frequency in Sagittal Plane (Hz) Eyes Closed, Feet on Foam Surface	0.00217843
165	Acceleration 95% Ellipse Sway Area (m2/s4) Eyes Open, Feet on Foam Surface	0.00217743
166	Acceleration Path Length in coronal plane (m/s2) Eyes Open, Feet on Foam Surface	0.00214032
167	Acceleration Frequency Dispersion Eyes Closed, Feet on Foam Surface	0.00213567
168	Leg Single Limb Support L Percent of Gait Cycle Time variance	0.00212896
169	Anticipatory Postural Adjustment First Step Duration (s)	0.0021256
170	Acceleration 95% Ellipse Rotation ation(m/s2) Eyes Closed, Feet on Ground	0.00210382
171	Imbalance between arms in upper arm swing velocity	0.00209086
172	Acceleration mean velocity in coronal plane (m/s) Eyes Open, Feet on Ground	0.00206345
173	Lumbar Left Rotation Maximum .(°)mean	0.0020578
174	Acceleration 95% Ellipse X-axis Radius (m/s2) Eyes Open, Feet on Foam Surface	0.00200154
175	Average upper arm Range of Motion	0.0019959
176	Acceleration Root Mean Square Sway (m/s2) Eyes Open, Feet on Ground	0.00199305
177	Average Step Duration (s)	0.00198926
178	Neck Flexion ExtensionMaximum .(°)variance	0.0019811
179	Acceleration 95% Ellipse Y-axis Radius (m/s2) Eyes Closed, Feet on Foam Surface	0.00197262
180	Lumbar Right Lateraleral Bend Maximum (°) mean	0.0019488
181	Acceleration Range (m/s2) Eyes Closed, Feet on Ground	0.00190187
182	Leg Single Limb Support RPercent of Gait Cycle Time mean	0.00189394
183	Acceleration Root Mean Square Sway in sagittal plane (m/s2) Eyes Open, Feet on Ground	0.00184783
184	Leg GaitSpeed L (m/s) variance	0.00183512
185	Leg Toe Off Angle R (°) variance	0.00177227
186	Lumbar Coronal Range of Motion (°) variance	0.00176853
187	Root Mean Square Sway Angle in coronal plane (°) Eyes Open, Feet on Foam Surface	0.00174769
188	Average Toe Out Angle	0.00172665
189	Leg Lateral Step Variability L (cm)	0.00169468
190	Imbalance between Gait Cycle Duration	0.00167224
191	Arm Range of Motion R (°) mean	0.0016652
192	Leg Elevation at Midswing L (cm) mean	0.00161031
193	Number of turns	0.00159524
194	Leg TerminalDouble Support L as Percent of Gait Cycle Time variance	0.0015807
195	Lumbar Left Lateraleral Bend Maximum (°) variance	0.00155351
196	Acceleration Range (m/s2) Eyes Open, Feet on Foam Surface	0.00154925
197	Acceleration Jerk in Coronal Plane (m2/s5) Eyes Open, Feet on Foam Surface	0.00153898
198	Sway area rotation (°) Eyes Open, Feet on Ground	0.0015274
199	Sway Angles Area Radius in coronal plane (°) Eyes Open, Feet on Foam Surface	0.00151187
200	Acceleration Root Mean Square Sway (m/s2) Eyes Open, Feet on Foam Surface	0.00148386
201	Neck Flexion Extensionminimum .(°)mean	0.00148083
202	Neck Left Rotation Maximum .(°)variance	0.00144855
203	Acceleration Frequency Dispersion in Coronal Plane Eyes Open, Feet on Ground	0.00144738
204	Leg Toe Off Angle L (°) mean	0.00143678
205	Neck Right -Left Lateral.BendRange(°)mean	0.0014359
206	Lumbar Right Lateral.BendMaximum .(°)mean	0.00142857
207	Leg Toe Out Angle L (°) mean	0.00142581
208	Lumbar Right Lateral Bend Maximum (°) variance	0.00141454
209	Root Mean Square Sway Angle in sagittal plane (°) Eyes Open, Feet on Ground	0.00136046
210	Leg Toe Off Angle L (°) variance	0.00128915
211	Leg Elevation at Midswing R (cm) mean	0.00128
212	Imabalance between legs terminalDouble Leg support as Percent of Gait Cycle Time	0.00126671
213	Neck Right -Left Rotation Range(°)mean	0.00126211
214	Average midswing elevation	0.00125
215	Average terminal Double Leg support as Percent of Gait Cycle Time	0.00120773
216	Leg Cadence L steps minimum variance	0.00120605
217	Acceleration 95% Ellipse Y-axis Radius (m/s2) Eyes Closed, Feet on Ground	0.0011988
218	Acceleration Frequency Dispersion in Coronal Plane Eyes Open, Feet on Foam Surface	0.0010881
219	Neck Left Rotation Maximum .(°)mean	0.000996169
220	Neck Right Rotation Maximum .(°)mean	0.000941088
221	Turn Duration (s) variance	0.000913104
222	Leg Foot Strike AngleL (°) variance	0.000878431
223	Average swing time as Percent of Gait Cycle Time	0.000878349
224	Acceleration Jerk (m2/s5) Eyes Open, Feet on Foam Surface	0.000878349
225	Acceleration Path Length (m/s2) Eyes Open, Feet on Foam Surface	0.000803571
226	Leg Stance L Percent of Gait Cycle Time mean	0.000802139
227	Anticipatory Postural Adjustment Duration (s)	0.000793651
228	Trunk Sagittal Range of Motion (°)variance	0.000787037
229	Leg GaitSpeed R (m/s) variance	0.000771605
230	Lumbar Flexion Extension minimum .(°)variance	0.000771104
231	Leg Elevationat Midswing R (cm) variance	0.000768555
232	Acceleration mean velocity (m/s) Eyes Closed, Feet on Foam Surface	0.000763942
233	Acceleration mean velocity (m/s) Eyes Open, Feet on Ground	0.000754148
234	Average Stride Length (m)	0.00075
235	Lumbar Flexion Extension Maximum . (°) mean	0.000747863
236	Acceleration Jerk (m2/s5) Eyes Open, Feet on Ground	0.000742857
237	Acceleration Range in coronal plane (m/s2) Eyes Open, Feet on Ground	0.000734509
238	Average Single Leg support as Percent of Gait Cycle Time	0.000729794
239	Arm Swing Velocity L (°/s) mean	0.000721154
240	Arm Range of Motion L (°) mean	0.000704509
241	Acceleration Range in coronal plane (m/s2) Eyes Closed, Feet on Ground	0.000690131
242	Leg Gait Cycle Duration L (s) variance	0.000684182
243	Root Mean Square Sway Angle (°) Eyes Open, Feet on Ground	0.000680378
244	Arm Range of Motion L (°) variance	0.000666667
245	Acceleration Frequency Dispersion in Sagittal Plane Eyes Closed, Feet on Foam Surface	0.00065641
246	Sway area rotation (°) Eyes Open, Feet on Foam Surface	0.000612745
247	Lumbar Flexion ExtensionRange(°)variance	0.000416667
248	Leg Step Duration L (s) mean	0.0004
249	Acceleration Range (m/s2) Eyes Open, Feet on Ground	0.000346667
250	Acceleration Path Length in sagittal plane (m/s2) Eyes Open, Feet on Ground	0
251	Average circumduction	0
252	Imabalance in gait speed	0
253	Acceleration 95% Ellipse Y-axis Radius (m/s2) Eyes Open, Feet on Foam Surface	0
254	Acceleration Frequency Dispersion in Sagittal Plane Eyes Closed, Feet on Ground	0
255	Leg Gait Cycle Duration R (s) variance	0
256	Leg Gait Cycle Duration R (s) mean	0
257	Root Mean Square Sway Angle in sagittal plane (°) Eyes Closed, Feet on Ground	0
258	Leg Double SupportRPercent of Gait Cycle Timevariance	0
259	Average Double Leg support Percent of Gait Cycle Time	0
260	Leg Single Limb Support L Percent of Gait Cycle Time mean	0
261	Leg Double SupportRPercent of Gait Cycle Time mean	0
262	Leg Double Support Left Percent of Gait Cycle Time mean	0
263	Cadence asymmetry	0
264	Average erage Cadence	0
265	Acceleration Jerk in Coronal Plane (m2/s5) Eyes Closed, Feet on Ground	0
266	Lumbar Flexion Extension minimum .(°)mean	0
267	Acceleration Root Mean Square Sway (m/s2) Eyes Closed, Feet on Ground	0
268	Lumbar Right -Left Lateral Bend Range (°) variance	0
269	Lumbar Right -Left Lateral Bend Range (°) mean	0
270	Lumbar Left Lateral Bend Maximum (°) mean	0
271	Average Foot Strike Angle	0
272	Acceleration Centroidal Frequency (Hz) Eyes Closed, Feet on Foam Surface	0
273	Leg Single Limb Support R Percent of Gait Cycle Time variance	0
274	Acceleration Centroidal Frequency in Coronal Plane (Hz) Eyes Closed, Feet on Foam Surface	0
275	Arm Range of Motion R (°) variance	0
276	Average UpperArmswingvelocity	0
277	Acceleration mean velocity in sagittal plane (m/s) Eyes Open, Feet on Foam Surface	0
278	Trunk Transverse Range of Motion (°)variance	0
279	Trunk Transverse Range of Motion (°)mean	0
280	Sway Angles Area Radius in coronal plane (°) Eyes Open, Feet on Ground	0
281	Lumbar TransverseRange of Motion (°)variance	0
282	Lumbar Coronal Range of Motion (°) mean	0
283	Acceleration Root Mean Square Sway in sagittal plane (m/s2) Eyes Open, Feet on Foam Surface	0
284	Leg Terminal Double Support R Percent of Gait Cycle Time variance	0
285	Leg Terminal Double Support L as Percent of Gait Cycle Time mean	0
286	Leg Swing L as Percent of Gait Cycle Time variance	0
287	Imbalance between legs Stride Length (%)	0
288	Leg Stride Length L (m) variance	0
289	Acceleration Root Mean Square Sway in sagittal plane (m/s2) Eyes Closed, Feet on Ground	0
290	Leg Step Duration R (s) variance	0
291	Leg Step Duration L (s) variance	0
292	Leg Stance L Percent of Gait Cycle Timevariance	0
293	Imbalance between limb in Single Leg Support as Percent of Gait Cycle Time	0
294	Acceleration Frequency Dispersion Eyes Closed, Feet on Ground	0
295	Turn Velocity (°/s) mean	0
296	Root Mean Square Sway Angle (°) Eyes Open, Feet on Foam Surface	0

## Sheet: PCA Gait
	Unnamed: 0	Features	Relative Importance
0	21	PCAG22	0.0459022
1	2	PCAG3	0.0456878
2	34	PCAG35	0.0452352
3	25	PCAG26	0.0436569
4	1	PCAG2	0.0377392
5	22	PCAG23	0.0369678
6	20	PCAG21	0.0368557
7	4	PCAG5	0.0360779
8	6	PCAG7	0.0358904
9	16	PCAG17	0.0340523
10	27	PCAG28	0.0331742
11	12	PCAG13	0.0330453
12	19	PCAG20	0.0317793
13	30	PCAG31	0.0301824
14	5	PCAG6	0.028711
15	24	PCAG25	0.028642
16	9	PCAG10	0.0282469
17	15	PCAG16	0.0281266
18	32	PCAG33	0.0276433
19	11	PCAG12	0.0255266
20	35	PCAG36	0.0240537
21	31	PCAG32	0.0232119
22	29	PCAG30	0.0224761
23	28	PCAG29	0.0220758
24	23	PCAG24	0.0216417
25	13	PCAG14	0.0204803
26	18	PCAG19	0.0199919
27	26	PCAG27	0.0197189
28	36	PCAG37	0.0195806
29	14	PCAG15	0.0180615
30	3	PCAG4	0.0167328
31	0	PCAG1	0.016698
32	7	PCAG8	0.0162759
33	8	PCAG9	0.0120322
34	33	PCAG34	0.0120138
35	17	PCAG18	0.0112002
36	10	PCAG11	0.0106116

## Sheet: PCA Eyes Open, Ground
	Unnamed: 0	Features	Relative Importance
0	0	PCAB1_1	0.239271
1	1	PCAB1_2	0.227139
2	2	PCAB1_3	0.206019
3	3	PCAB1_4	0.178057
4	4	PCAB1_5	0.149514

## Sheet: PCA Eyes Closed, Ground
	Unnamed: 0	Features	Relative Importance
0	4	PCAB2_5	0.226731
1	2	PCAB2_3	0.224619
2	3	PCAB2_4	0.203738
3	1	PCAB2_2	0.192803
4	0	PCAB2_1	0.152109

[truncated: 4 more sheets: PCA Eyes Open, Foam, PCA Eyes Closed, Foam, PCA All Balance Features, PCA All Features]
