# Supplementary material for: Identifying Current Feelings of Mild and Moderate to High Depression in Young, Healthy Individuals Using Gait and Balance: An Exploratory Study
Source: Sensors (Basel). 2023 Jul 23;23(14):6624. doi: 10.3390/s23146624 (PMC10384769; doi:10.3390/s23146624)
Supplement: Supplementary file 1 [file sensors-23-06624-s001.zip › Feature_relative_importance_Classifiers_0v1.xlsx]

## Sheet: Gait
	Features	Relative Importance
34	G35	0.0253041
55	G56	0.0200573
129	G130	0.0148575
78	G79	0.01458
10	G11	0.0144423
76	G77	0.0138038
74	G75	0.0131084
52	G53	0.0122724
111	G112	0.0121258
12	G13	0.011679
131	G132	0.0115766
46	G47	0.0115285
58	G59	0.0115063
53	G54	0.0114838
3	G4	0.0107745
137	G138	0.0107108
15	G16	0.0104105
69	G70	0.0103133
26	G27	0.010103
105	G106	0.00994875
152	G153	0.00988673
123	G124	0.00985151
36	G37	0.00947679
59	G60	0.00944118
114	G115	0.0093161
6	G7	0.00915892
99	G100	0.00907528
65	G66	0.00899576
117	G118	0.0089674
97	G98	0.00894201
33	G34	0.00881913
142	G143	0.0085972
32	G33	0.00844122
102	G103	0.00842782
45	G46	0.00837697
88	G89	0.00835289
145	G146	0.00828946
132	G133	0.00818293
29	G30	0.00815389
49	G50	0.00806564
158	G159	0.00789315
163	G164	0.00772319
93	G94	0.00769655
143	G144	0.00762889
139	G140	0.00760611
164	G165	0.00753723
125	G126	0.00744126
150	G151	0.00742077
151	G152	0.0074154
4	G5	0.00740433
41	G42	0.00739417
25	G26	0.00708005
80	G81	0.00702204
9	G10	0.00687119
84	G85	0.0068695
23	G24	0.00677234
101	G102	0.00675424
44	G45	0.00669403
167	G168	0.00667285
48	G49	0.00662123
162	G163	0.00660556
103	G104	0.00654756
16	G17	0.00654072
90	G91	0.00651537
156	G157	0.00634516
128	G129	0.00634342
13	G14	0.00624495
118	G119	0.00618762
87	G88	0.00612557
20	G21	0.0060326
72	G73	0.00602917
127	G128	0.00599699
83	G84	0.00597357
63	G64	0.00595472
75	G76	0.00587573
160	G161	0.0058119
54	G55	0.00572944
155	G156	0.00571054
166	G167	0.00564258
8	G9	0.00561825
60	G61	0.00556794
7	G8	0.00545534
50	G51	0.0054473
140	G141	0.0054004
17	G18	0.00530559
85	G86	0.00528832
79	G80	0.0051836
146	G147	0.00507865
67	G68	0.00505292
31	G32	0.00503135
110	G111	0.00501728
71	G72	0.00501326
19	G20	0.00498332
86	G87	0.00497687
147	G148	0.00484779
141	G142	0.00483779
154	G155	0.00475376
168	G169	0.00472597
135	G136	0.00470739
24	G25	0.00470397
18	G19	0.00465418
35	G36	0.00457154
92	G93	0.00455344
38	G39	0.00445234
39	G40	0.00442935
159	G160	0.00442037
82	G83	0.00438313
5	G6	0.00436026
28	G29	0.00430983
43	G44	0.00416708
149	G150	0.00407878
70	G71	0.00403001
27	G28	0.00398148
94	G95	0.00392171
14	G15	0.00381213
77	G78	0.00376876
104	G105	0.00374086
37	G38	0.00372831
112	G113	0.00370465
148	G149	0.0036698
11	G12	0.0036543
57	G58	0.00362008
100	G101	0.00358785
62	G63	0.00358618
81	G82	0.00356069
30	G31	0.00354745
0	G1	0.0034593
89	G90	0.00344808
124	G125	0.00341702
116	G117	0.00339942
1	G2	0.00335996
138	G139	0.00328156
91	G92	0.00315935
42	G43	0.00312323
119	G120	0.00311027
121	G122	0.00303894
130	G131	0.00302418
40	G41	0.00297034
161	G162	0.00286172
96	G97	0.00279979
144	G145	0.00275819
51	G52	0.00267422
21	G22	0.00264712
68	G69	0.00245936
95	G96	0.0024135
133	G134	0.0023971
126	G127	0.00230548
106	G107	0.00229397
2	G3	0.00228896
61	G62	0.00228365
122	G123	0.00209908
165	G166	0.00202513
73	G74	0.00199138
120	G121	0.00187752
153	G154	0.00176628
98	G99	0.00157146
56	G57	0.00148806
157	G158	0.00141409
115	G116	0.00117028
22	G23	0.00115304
134	G135	0.00092917
109	G110	0.000828347
47	G48	0.000826711
136	G137	0.000700345
64	G65	0.00069687
108	G109	0.000535633
113	G114	0.000272904
66	G67	0.000250447
107	G108	0

## Sheet: Eyes Open, Ground
	Features	Relative Importance
17	B1_18	0.0526801
4	B1_5	0.0481078
11	B1_12	0.0452794
2	B1_3	0.044974
9	B1_10	0.0439627
7	B1_8	0.0435848
26	B1_27	0.0383103
5	B1_6	0.035806
27	B1_28	0.0354226
28	B1_29	0.0332221
6	B1_7	0.032446
31	B1_32	0.0320106
8	B1_9	0.0310598
29	B1_30	0.0310155
16	B1_17	0.0302069
15	B1_16	0.0286667
10	B1_11	0.0285614
13	B1_14	0.0283317
19	B1_20	0.0277731
23	B1_24	0.0276544
22	B1_23	0.0274253
24	B1_25	0.0272699
21	B1_22	0.0272616
30	B1_31	0.0261158
20	B1_21	0.0255919
12	B1_13	0.0245182
25	B1_26	0.0239597
3	B1_4	0.0222476
1	B1_2	0.0203638
0	B1_1	0.0195614
18	B1_19	0.0188761
14	B1_15	0.0177328

## Sheet: Eyes Closed, Ground
	Features	Relative Importance
23	B2_24	0.0530231
9	B2_10	0.0484256
7	B2_8	0.0473983
8	B2_9	0.0426786
5	B2_6	0.0425301
6	B2_7	0.0368558
26	B2_27	0.0362118
4	B2_5	0.0356354
1	B2_2	0.0348758
16	B2_17	0.0329131
14	B2_15	0.0328996
11	B2_12	0.0328732
29	B2_30	0.0304101
25	B2_26	0.0303405
27	B2_28	0.0300853
10	B2_11	0.0298443
22	B2_23	0.0297859
31	B2_32	0.0282413
12	B2_13	0.0277125
18	B2_19	0.0275313
17	B2_18	0.0274371
24	B2_25	0.026609
19	B2_20	0.0265305
21	B2_22	0.026157
15	B2_16	0.0260716
3	B2_4	0.0254939
28	B2_29	0.0238613
2	B2_3	0.0236012
0	B2_1	0.0234994
20	B2_21	0.0214584
30	B2_31	0.0197493
13	B2_14	0.0192597

## Sheet: Eyes Open, Foam
	Features	Relative Importance
23	B3_24	0.0517728
5	B3_6	0.0488943
9	B3_10	0.0483537
6	B3_7	0.0469593
14	B3_15	0.0463766
2	B3_3	0.0450199
7	B3_8	0.0437597
8	B3_9	0.0425383
27	B3_28	0.0396784
4	B3_5	0.0337711
12	B3_13	0.0323171
3	B3_4	0.0309709
25	B3_26	0.0308312
17	B3_18	0.0290705
15	B3_16	0.0284729
30	B3_31	0.0281251
26	B3_27	0.027261
24	B3_25	0.0271249
18	B3_19	0.0268556
20	B3_21	0.0267219
10	B3_11	0.0263179
11	B3_12	0.0257656
28	B3_29	0.0256598
16	B3_17	0.0252343
22	B3_23	0.0235461
13	B3_14	0.023471
21	B3_22	0.0232284
31	B3_32	0.0228846
19	B3_20	0.0204763
0	B3_1	0.0191143
29	B3_30	0.016825
1	B3_2	0.0126015

## Sheet: Eyes Closed, Foam
	Features	Relative Importance
23	B4_24	0.0538223
8	B4_9	0.0469571
10	B4_11	0.044561
14	B4_15	0.0445062
7	B4_8	0.0395324
16	B4_17	0.0375083
26	B4_27	0.0363275
5	B4_6	0.0359805
1	B4_2	0.0356603
24	B4_25	0.0353252
22	B4_23	0.0330923
0	B4_1	0.0326714
21	B4_22	0.0307594
4	B4_5	0.0301926
25	B4_26	0.0295271
18	B4_19	0.0293429
28	B4_29	0.028932
17	B4_18	0.0288799
12	B4_13	0.0280071
2	B4_3	0.0274016
11	B4_12	0.0273272
9	B4_10	0.0271327
15	B4_16	0.0270813
13	B4_14	0.0261296
6	B4_7	0.0255698
30	B4_31	0.0255061
27	B4_28	0.0237858
29	B4_30	0.0226574
31	B4_32	0.0226569
19	B4_20	0.0217767
3	B4_4	0.0211264
20	B4_21	0.0202631

## Sheet: All Balance
	Features	Relative Importance
16	B1_5	0.0211637
94	B3_24	0.020311
36	B1_10	0.0155934
24	B1_7	0.0153251
59	B4_15	0.0152174
51	B4_13	0.0150002
38	B3_10	0.0142807
95	B4_24	0.0142632
104	B1_27	0.0140512
7	B4_2	0.0135841
97	B2_25	0.0129048
107	B4_27	0.0127229
26	B3_7	0.0121319
124	B1_32	0.0119062
44	B1_12	0.0117683
68	B1_18	0.0116699
116	B1_30	0.0115365
32	B1_9	0.0115125
85	B2_22	0.0114131
10	B3_3	0.0114035
8	B1_3	0.0112696
19	B4_5	0.011128
127	B4_32	0.0110723
111	B4_28	0.0110687
18	B3_5	0.0110542
28	B1_8	0.0110485
20	B1_6	0.011027
110	B3_28	0.0109649
15	B4_4	0.010963
77	B2_20	0.0109457
43	B4_11	0.0108029
58	B3_15	0.0107056
49	B2_13	0.0105899
61	B2_16	0.0105874
50	B3_13	0.0105355
74	B3_19	0.0105263
84	B1_22	0.0104827
87	B4_22	0.0101974
75	B4_19	0.0101655
123	B4_31	0.00999274
47	B4_12	0.00985141
22	B3_6	0.00976653
67	B4_17	0.00958382
57	B2_15	0.00947336
108	B1_28	0.00902675
56	B1_15	0.0090014
17	B2_5	0.00897741
42	B3_11	0.00894266
81	B2_21	0.00893911
21	B2_6	0.00891198
91	B4_23	0.00850815
33	B2_9	0.00849556
25	B2_7	0.00837092
62	B3_16	0.0080946
71	B4_18	0.00780367
12	B1_4	0.00771183
29	B2_8	0.0076708
46	B3_12	0.00765049
119	B4_30	0.00746871
30	B3_8	0.00740403
117	B2_30	0.00739265
27	B4_7	0.00735292
121	B2_31	0.00723345
14	B3_4	0.00721739
9	B2_3	0.00720687
55	B4_14	0.00703631
35	B4_9	0.00699125
89	B2_23	0.00693123
34	B3_9	0.0068997
37	B2_10	0.00668017
101	B2_26	0.00657976
69	B2_18	0.00657495
122	B3_31	0.00648596
11	B4_3	0.00647337
60	B1_16	0.00644017
120	B1_31	0.00642534
23	B4_6	0.00638464
112	B1_29	0.00629947
48	B1_13	0.00624083
103	B4_26	0.00622738
109	B2_28	0.00618153
5	B2_2	0.00613288
31	B4_8	0.00606011
82	B3_21	0.00589276
96	B1_25	0.00578773
45	B2_12	0.00574471
86	B3_22	0.00574362
83	B4_21	0.00573303
39	B4_10	0.00555397
105	B2_27	0.00554293
4	B1_2	0.00553485
2	B3_1	0.00553209
40	B1_11	0.0054825
93	B2_24	0.0054694
41	B2_11	0.00539637
3	B4_1	0.00522999
63	B4_16	0.00521035
73	B2_19	0.00491299
106	B3_27	0.00485919
90	B3_23	0.00482714
113	B2_29	0.00478468
52	B1_14	0.00476755
1	B2_1	0.00448214
125	B2_32	0.00445597
126	B3_32	0.00433638
54	B3_14	0.00410051
53	B2_14	0.00388872
6	B3_2	0.00388038
102	B3_26	0.00372317
78	B3_20	0.00362908
76	B1_20	0.00355631
114	B3_29	0.00346441
0	B1_1	0.00331288
115	B4_29	0.00329709
92	B1_24	0.00319432
100	B1_26	0.00302806
65	B2_17	0.00286791
72	B1_19	0.00280985
80	B1_21	0.00272052
88	B1_23	0.00259325
70	B3_18	0.00253757
79	B4_20	0.00251571
118	B3_30	0.00235687
99	B4_25	0.00229089
13	B2_4	0.00227914
98	B3_25	0.0020408
64	B1_17	0.00137191
66	B3_17	0.00127102

## Sheet: All features
	Features	Relative Importance
78	G79	0.0159557
34	G35	0.0157922
177	B1_9	0.0157773
32	G33	0.013388
143	G144	0.0132678
58	G59	0.0129968
52	G53	0.0118378
283	B4_19	0.0115415
173	B1_5	0.0113376
55	G56	0.0113211
256	B3_24	0.0109975
65	G66	0.0108353
3	G4	0.0103406
291	B4_27	0.00942949
208	B2_8	0.00921455
242	B3_10	0.00878542
137	G138	0.00765676
105	G106	0.00765585
12	G13	0.00757038
178	B1_10	0.00748069
224	B2_24	0.00737795
277	B4_13	0.00735448
69	G70	0.0073081
1	G2	0.00693485
15	G16	0.00688303
129	G130	0.00673734
195	B1_27	0.00669123
125	G126	0.00649254
103	G104	0.00647719
150	G151	0.00635341
231	B2_31	0.00635008
127	G128	0.00626197
132	G133	0.00625899
81	G82	0.00617644
275	B4_11	0.00604847
112	G113	0.0059589
209	B2_9	0.00591321
97	G98	0.00579351
74	G75	0.0057852
219	B2_19	0.00568381
232	B2_32	0.0056365
76	G77	0.0056221
176	B1_8	0.00562188
200	B1_32	0.00557917
37	G38	0.00550441
48	G49	0.00544705
276	B4_12	0.00540194
254	B3_22	0.00537949
80	G81	0.00536395
175	B1_7	0.00536132
266	B4_2	0.00536031
4	G5	0.00527137
164	G165	0.00518866
119	G120	0.00514182
111	G112	0.00502299
270	B4_6	0.00497582
264	B3_32	0.00493064
202	B2_2	0.00492525
273	B4_9	0.00482727
77	G78	0.00473325
123	G124	0.00469422
30	G31	0.00469332
84	G85	0.00468252
83	G84	0.00467838
33	G34	0.00462862
131	G132	0.00461899
139	G140	0.00458836
27	G28	0.00458145
145	G146	0.00457712
108	G109	0.00456166
282	B4_18	0.00452925
19	G20	0.00449376
26	G27	0.00444477
281	B4_17	0.00442638
244	B3_12	0.00437486
59	G60	0.00436582
235	B3_3	0.00434034
71	G72	0.004235
61	G62	0.00422757
163	G164	0.00415869
238	B3_6	0.00411641
60	G61	0.0041093
142	G143	0.00410018
117	G118	0.00408743
136	G137	0.00403204
240	B3_8	0.00402099
28	G29	0.00399515
207	B2_7	0.00396766
31	G32	0.00396463
135	G136	0.00393333
121	G122	0.0039306
50	G51	0.00390609
118	G119	0.0038627
222	B2_22	0.00383905
0	G1	0.00379452
110	G111	0.00376196
199	B1_31	0.00367116
22	G23	0.00365493
122	G123	0.00365487
280	B4_16	0.00365112
286	B4_22	0.00363591
226	B2_26	0.00362749
237	B3_5	0.00362407
114	G115	0.00359802
87	G88	0.00359685
147	G148	0.00359626
190	B1_22	0.00357017
166	G167	0.00356327
156	G157	0.00353183
2	G3	0.00351995
180	B1_12	0.00350037
35	G36	0.00348963
211	B2_11	0.00344269
168	G169	0.00342506
44	G45	0.00341081
170	B1_2	0.00339289
62	G63	0.00338344
253	B3_21	0.00337712
154	G155	0.0033719
38	G39	0.00335983
186	B1_18	0.0033292
126	G127	0.00332712
133	G134	0.00324202
13	G14	0.00323802
181	B1_13	0.00323713
29	G30	0.00321144
100	G101	0.00320633
94	G95	0.00311727
86	G87	0.00311698
218	B2_18	0.00311636
25	G26	0.0031
191	B1_23	0.00308368
225	B2_25	0.00308326
7	G8	0.00308121
196	B1_28	0.0030662
23	G24	0.00306248
185	B1_17	0.00303665
14	G15	0.00296767
183	B1_15	0.00295541
257	B3_25	0.00295407
17	G18	0.00295311
46	G47	0.00293252
192	B1_24	0.00291921
213	B2_13	0.00291891
160	G161	0.0029054
107	G108	0.00290092
134	G135	0.00289331
102	G103	0.00289284
217	B2_17	0.00288306
91	G92	0.00286454
93	G94	0.00284092
5	G6	0.00283185
210	B2_10	0.00281572
16	G17	0.00278309
228	B2_28	0.00277455
227	B2_27	0.00267835
287	B4_23	0.00266188
10	G11	0.00264235
179	B1_11	0.00264074
279	B4_15	0.00255793
88	G89	0.00253136
205	B2_5	0.00251033
278	B4_14	0.00249945
230	B2_30	0.00249451
36	G37	0.00248869
99	G100	0.00247619
255	B3_23	0.0024636
141	G142	0.00243649
101	G102	0.00243437
106	G107	0.00241772
92	G93	0.00241527
146	G147	0.00241301
233	B3_1	0.00240958
271	B4_7	0.00238535
9	G10	0.00236871
252	B3_20	0.0023678
144	G145	0.00235961
54	G55	0.0023105
79	G80	0.00230733
263	B3_31	0.00227096
96	G97	0.00226296
243	B3_11	0.00224465
265	B4_1	0.00224302
152	G153	0.0022362
261	B3_29	0.00223097
285	B4_21	0.00220927
124	G125	0.00220521
165	G166	0.00219513
70	G71	0.00216018
172	B1_4	0.00214241
258	B3_26	0.00212351
24	G25	0.002121
161	G162	0.00209376
269	B4_5	0.00208558
198	B1_30	0.00207188
293	B4_29	0.00206242
260	B3_28	0.00205671
251	B3_19	0.00204592
294	B4_30	0.00200981
47	G48	0.00200195
284	B4_20	0.00196786
89	G90	0.00192158
43	G44	0.00188555
229	B2_29	0.00185062
239	B3_7	0.00175245
148	G149	0.00173892
140	G141	0.00169986
234	B3_2	0.00169862
128	G129	0.00168749
167	G168	0.00167374
11	G12	0.00163855
159	G160	0.00160114
174	B1_6	0.00159958
216	B2_16	0.00159897
149	G150	0.0015867
120	G121	0.00155872
184	B1_16	0.00155709
188	B1_20	0.00154832
272	B4_8	0.001529
189	B1_21	0.00150525
75	G76	0.00148826
72	G73	0.00146042
246	B3_14	0.00143241
151	G152	0.00142741
295	B4_31	0.00140837
39	G40	0.0014007
169	B1_1	0.00136278
194	B1_26	0.00132732
292	B4_28	0.00130698
288	B4_24	0.00130694
204	B2_4	0.001272
66	G67	0.00125652
197	B1_29	0.00124938
113	G114	0.00124533
236	B3_4	0.00124515
245	B3_13	0.00124393
193	B1_25	0.00124283
203	B2_3	0.00123314
268	B4_4	0.00122647
63	G64	0.00121565
247	B3_15	0.00120118
6	G7	0.00117774
215	B2_15	0.00117372
56	G57	0.00113844
290	B4_26	0.00113645
115	G116	0.00111784
90	G91	0.00111582
157	G158	0.00110096
162	G163	0.00109714
289	B4_25	0.00109388
73	G74	0.00101235
57	G58	0.00100069
250	B3_18	0.000966702
187	B1_19	0.000926916
158	G159	0.000913043
42	G43	0.00086738
201	B2_1	0.000866107
262	B3_30	0.000859807
249	B3_17	0.000859713
41	G42	0.000842512
223	B2_23	0.000837036
85	G86	0.000836601
51	G52	0.000794413
104	G105	0.000744495
248	B3_16	0.000741924
171	B1_3	0.000736962
82	G83	0.00072767
116	G117	0.000727046
182	B1_14	0.000712793
153	G154	0.000629863
138	G139	0.000616307
214	B2_14	0.000608484
267	B4_3	0.000604593
220	B2_20	0.000566355
8	G9	0.00056517
296	B4_32	0.00047103
155	G156	0.000441919
241	B3_9	0.000434289
68	G69	0.000429338
49	G50	0.000418872
274	B4_10	0.000393712
21	G22	0.000386207
259	B3_27	0.000379605
109	G110	0.000250447
45	G46	0.000246341
98	G99	0
212	B2_12	0
221	B2_21	0
130	G131	0
20	G21	0
95	G96	0
18	G19	0
53	G54	0
40	G41	0
67	G68	0
64	G65	0
206	B2_6	0

## Sheet: PCA Gait
	Features	Relative Importance
20	PCAG21	0.0556402
28	PCAG29	0.0511711
14	PCAG15	0.0494818
12	PCAG13	0.0445769
2	PCAG3	0.0398125
0	PCAG1	0.0366893
10	PCAG11	0.0360209
15	PCAG16	0.0358329
21	PCAG22	0.0357777
11	PCAG12	0.0325723
29	PCAG30	0.0309068
1	PCAG2	0.0297717
5	PCAG6	0.0292896
24	PCAG25	0.0284299
9	PCAG10	0.0275043
33	PCAG34	0.0267936
17	PCAG18	0.0262845
8	PCAG9	0.0250354
32	PCAG33	0.0244627
19	PCAG20	0.0242203
26	PCAG27	0.0242149
22	PCAG23	0.0232472
18	PCAG19	0.0230579
30	PCAG31	0.0228936
34	PCAG35	0.0226633
6	PCAG7	0.0213016
31	PCAG32	0.0203823
3	PCAG4	0.0193454
35	PCAG36	0.0189191
25	PCAG26	0.0188176
27	PCAG28	0.0183988
36	PCAG37	0.0154601
16	PCAG17	0.0140931
7	PCAG8	0.013068
13	PCAG14	0.012796
23	PCAG24	0.0106321
4	PCAG5	0.0104345

## Sheet: PCA Eyes Open, Ground
	Features	Relative Importance
4	PCAB1_5	0.251497
1	PCAB1_2	0.211206
3	PCAB1_4	0.200749
0	PCAB1_1	0.184083
2	PCAB1_3	0.152464

## Sheet: PCA Eyes Closed, Groud
	Features	Relative Importance
1	PCAB2_2	0.21682
2	PCAB2_3	0.214507
3	PCAB2_4	0.213629
0	PCAB2_1	0.187135
4	PCAB2_5	0.167909

[truncated: 4 more sheets: PCA Eyes Open, Foam, PCA Eyes Closed, Foam, PCA All variables, PCA All Balance Variables]
