# Supplementary material for: Identifying Current Feelings of Mild and Moderate to High Depression in Young, Healthy Individuals Using Gait and Balance: An Exploratory Study
Source: Sensors (Basel). 2023 Jul 23;23(14):6624. doi: 10.3390/s23146624 (PMC10384769; doi:10.3390/s23146624)
Supplement: Supplementary file 1 [file sensors-23-06624-s001.zip › Feature_relative_importance_Classifiers_0v2.xlsx]

## Sheet: Gait
	Features	Relative Importance
123	G124	0.0225736
11	G12	0.022287
5	G6	0.0218977
155	G156	0.0175674
137	G138	0.0174409
54	G55	0.0160246
148	G149	0.01577
74	G75	0.0155644
58	G59	0.0153659
50	G51	0.0151896
160	G161	0.0143586
2	G3	0.0138759
131	G132	0.0135345
26	G27	0.0133629
56	G57	0.0126718
119	G120	0.0118268
76	G77	0.0114784
105	G106	0.0111696
142	G143	0.0111332
8	G9	0.0108862
101	G102	0.010823
38	G39	0.0107009
57	G58	0.0106844
13	G14	0.0104733
129	G130	0.0102305
95	G96	0.010125
55	G56	0.0101237
156	G157	0.010041
121	G122	0.00999521
21	G22	0.00987387
144	G145	0.0098202
28	G29	0.00974708
46	G47	0.00971477
25	G26	0.00966414
49	G50	0.00956901
140	G141	0.00914632
136	G137	0.00885473
90	G91	0.00885206
52	G53	0.00874637
166	G167	0.00858579
3	G4	0.00857864
63	G64	0.00833839
42	G43	0.00816674
69	G70	0.00802606
91	G92	0.00799599
116	G117	0.00792265
80	G81	0.00757493
30	G31	0.00745054
24	G25	0.00695504
163	G164	0.00678246
23	G24	0.00672329
7	G8	0.00671544
14	G15	0.00664969
120	G121	0.00657491
75	G76	0.0065477
39	G40	0.00649551
127	G128	0.00644
32	G33	0.00630354
125	G126	0.00629137
167	G168	0.00621527
37	G38	0.00610153
93	G94	0.00597321
132	G133	0.00580201
149	G150	0.00569465
9	G10	0.00568422
133	G134	0.00566893
146	G147	0.00553472
15	G16	0.00535572
159	G160	0.00534202
164	G165	0.00530024
20	G21	0.00525025
51	G52	0.00522291
134	G135	0.00518621
4	G5	0.00518248
103	G104	0.00517924
29	G30	0.00498388
35	G36	0.00495196
18	G19	0.00495048
43	G44	0.00493048
92	G93	0.00490459
84	G85	0.00475399
161	G162	0.00470298
17	G18	0.00466836
143	G144	0.00463512
12	G13	0.00459414
99	G100	0.00458218
94	G95	0.00455477
45	G46	0.00453351
34	G35	0.00448433
53	G54	0.00445214
117	G118	0.00437318
153	G154	0.00435943
108	G109	0.0043239
168	G169	0.00431177
139	G140	0.00431053
165	G166	0.00424905
44	G45	0.00415971
72	G73	0.00414834
6	G7	0.0041335
40	G41	0.00408937
19	G20	0.00398629
47	G48	0.00397667
85	G86	0.00389034
96	G97	0.00387374
138	G139	0.00383095
122	G123	0.00377013
78	G79	0.00372839
73	G74	0.00368949
48	G49	0.00367255
104	G105	0.00358839
82	G83	0.00349974
62	G63	0.00340221
106	G107	0.00337004
118	G119	0.00333473
147	G148	0.00329241
97	G98	0.00325252
71	G72	0.00324691
126	G127	0.00321569
157	G158	0.00314383
130	G131	0.00305622
27	G28	0.00304248
107	G108	0.00304119
81	G82	0.00303031
22	G23	0.00301334
154	G155	0.00299491
150	G151	0.0029233
0	G1	0.00292114
141	G142	0.00286613
98	G99	0.00261532
79	G80	0.00259203
100	G101	0.00259022
151	G152	0.00245457
36	G37	0.00243849
66	G67	0.00243389
60	G61	0.00241803
89	G90	0.00240911
70	G71	0.00234551
152	G153	0.00231833
88	G89	0.00229966
115	G116	0.00224046
124	G125	0.00222515
158	G159	0.00220438
145	G146	0.00218383
41	G42	0.00215334
31	G32	0.00204692
61	G62	0.0019965
1	G2	0.00188373
86	G87	0.00177533
83	G84	0.00176392
65	G66	0.00172721
114	G115	0.00169378
110	G111	0.00169246
67	G68	0.00162629
102	G103	0.00158703
128	G129	0.00156043
33	G34	0.00151543
10	G11	0.00143225
87	G88	0.00140406
111	G112	0.00120102
77	G78	0.00115025
109	G110	0.000864131
16	G17	0.000560476
59	G60	0.000547521
135	G136	0.000442881
112	G113	0.000382395
113	G114	0.000269309
162	G163	0.000181635
64	G65	0
68	G69	0

## Sheet: Eyes Open, Ground
	Features	Relative Importance
15	B1_16	0.0689408
19	B1_20	0.0487313
24	B1_25	0.0483735
29	B1_30	0.0472796
11	B1_12	0.0456597
13	B1_14	0.0417191
26	B1_27	0.0415499
22	B1_23	0.0408671
21	B1_22	0.0382878
1	B1_2	0.036699
28	B1_29	0.0340636
2	B1_3	0.0340444
17	B1_18	0.0320364
3	B1_4	0.0318716
31	B1_32	0.0306481
9	B1_10	0.0274849
12	B1_13	0.0273008
25	B1_26	0.0260982
8	B1_9	0.0258623
27	B1_28	0.0253629
20	B1_21	0.0243961
5	B1_6	0.0235865
30	B1_31	0.0220286
18	B1_19	0.0219876
7	B1_8	0.0214892
10	B1_11	0.0209369
14	B1_15	0.0205778
4	B1_5	0.0203305
23	B1_24	0.0195473
0	B1_1	0.0187829
6	B1_7	0.018116
16	B1_17	0.0153397

## Sheet: Eyes Closed, Ground
	Features	Relative Importance
15	B2_16	0.0662262
27	B2_28	0.0621474
10	B2_11	0.0446406
7	B2_8	0.0432317
2	B2_3	0.0422362
28	B2_29	0.0414456
13	B2_14	0.0399761
14	B2_15	0.0387671
23	B2_24	0.0384358
16	B2_17	0.036879
12	B2_13	0.0367374
4	B2_5	0.0339982
18	B2_19	0.0326564
0	B2_1	0.0302933
6	B2_7	0.0301598
20	B2_21	0.0295051
30	B2_31	0.0289609
17	B2_18	0.0284144
25	B2_26	0.0276893
3	B2_4	0.027489
1	B2_2	0.0232565
26	B2_27	0.0226726
22	B2_23	0.0221897
24	B2_25	0.0214889
5	B2_6	0.0203159
19	B2_20	0.0202127
9	B2_10	0.0199536
29	B2_30	0.0196175
21	B2_22	0.0186789
11	B2_12	0.0177832
31	B2_32	0.0174637
8	B2_9	0.0164772

## Sheet: Eyes Open, Foam
	Features	Relative Importance
7	B3_8	0.0595969
2	B3_3	0.0507766
27	B3_28	0.0432895
8	B3_9	0.04069
6	B3_7	0.0402494
15	B3_16	0.0391057
4	B3_5	0.0383619
31	B3_32	0.0372523
14	B3_15	0.0353388
26	B3_27	0.0351831
13	B3_14	0.0337845
1	B3_2	0.033537
5	B3_6	0.0323497
0	B3_1	0.0313112
12	B3_13	0.0305271
23	B3_24	0.0303227
29	B3_30	0.0291158
9	B3_10	0.0291128
25	B3_26	0.028362
18	B3_19	0.0266251
20	B3_21	0.0262571
10	B3_11	0.0258649
11	B3_12	0.0250236
24	B3_25	0.0248179
28	B3_29	0.0241964
17	B3_18	0.0239128
22	B3_23	0.022539
21	B3_22	0.0222219
3	B3_4	0.0217588
19	B3_20	0.0195972
16	B3_17	0.0194688
30	B3_31	0.0194496

## Sheet: Eyes Closed, Foam
	Features	Relative Importance
8	B4_9	0.0551307
24	B4_25	0.0423705
7	B4_8	0.0423025
27	B4_28	0.0418775
3	B4_4	0.0412438
28	B4_29	0.0404269
6	B4_7	0.0385429
29	B4_30	0.0376141
18	B4_19	0.0366427
25	B4_26	0.0363713
12	B4_13	0.0341516
19	B4_20	0.0329763
10	B4_11	0.0328709
4	B4_5	0.0325497
23	B4_24	0.0301032
20	B4_21	0.0293716
9	B4_10	0.0292045
26	B4_27	0.0287539
11	B4_12	0.0285347
30	B4_31	0.0284203
13	B4_14	0.0273124
2	B4_3	0.0266256
15	B4_16	0.0265291
0	B4_1	0.0240162
14	B4_15	0.0235395
1	B4_2	0.0234427
16	B4_17	0.0226775
5	B4_6	0.0222701
21	B4_22	0.0221843
22	B4_23	0.0216595
31	B4_32	0.0203852
17	B4_18	0.0198986

## Sheet: All Balance
	Features	Relative Importance
52	B1_14	0.029027
60	B1_16	0.0241038
30	B3_8	0.0237621
88	B1_23	0.0236176
112	B1_29	0.0216641
44	B1_12	0.0191992
12	B1_4	0.0187591
109	B2_28	0.0184892
116	B1_30	0.0181384
96	B1_25	0.0172933
27	B4_7	0.0169968
104	B1_27	0.01611
61	B2_16	0.0161043
84	B1_22	0.0150757
4	B1_2	0.0146768
106	B3_27	0.0143783
9	B2_3	0.0138496
25	B2_7	0.013806
92	B1_24	0.0131903
76	B1_20	0.0131832
57	B2_15	0.012886
29	B2_8	0.0124462
113	B2_29	0.0118919
35	B4_9	0.0110796
31	B4_8	0.0110091
108	B1_28	0.0102995
48	B1_13	0.0102487
53	B2_14	0.00968302
111	B4_28	0.0095771
8	B1_3	0.00923955
17	B2_5	0.0091544
40	B1_11	0.00900113
68	B1_18	0.00894575
6	B3_2	0.00870879
95	B4_24	0.00868369
19	B4_5	0.00860833
97	B2_25	0.00849346
39	B4_10	0.00842853
87	B4_22	0.00841659
2	B3_1	0.00837093
74	B3_19	0.00835471
117	B2_30	0.00830538
73	B2_19	0.00815555
93	B2_24	0.00810959
18	B3_5	0.00791051
72	B1_19	0.00786997
124	B1_32	0.00786696
26	B3_7	0.00776316
65	B2_17	0.00770075
14	B3_4	0.00762696
37	B2_10	0.00759358
34	B3_9	0.00737719
71	B4_18	0.00734033
32	B1_9	0.00720273
78	B3_20	0.00703393
42	B3_11	0.0068524
86	B3_22	0.00679592
0	B1_1	0.00678955
50	B3_13	0.0067583
38	B3_10	0.00674266
63	B4_16	0.00669071
69	B2_18	0.00660625
51	B4_13	0.00645715
102	B3_26	0.00644061
33	B2_9	0.00638752
100	B1_26	0.00622199
75	B4_19	0.0061895
55	B4_14	0.00612293
10	B3_3	0.00611485
36	B1_10	0.00605004
47	B4_12	0.0059583
13	B2_4	0.00591657
16	B1_5	0.00581241
115	B4_29	0.00577195
90	B3_23	0.00567597
23	B4_6	0.00559138
81	B2_21	0.0055469
64	B1_17	0.00553867
91	B4_23	0.00547252
103	B4_26	0.00541671
41	B2_11	0.00536158
120	B1_31	0.00535679
5	B2_2	0.00535024
46	B3_12	0.00534637
119	B4_30	0.00532334
126	B3_32	0.00532243
21	B2_6	0.00508475
1	B2_1	0.00487834
20	B1_6	0.004763
85	B2_22	0.00473716
49	B2_13	0.00471242
98	B3_25	0.00471047
56	B1_15	0.00462116
59	B4_15	0.00456864
99	B4_25	0.00453611
122	B3_31	0.00450144
45	B2_12	0.0043996
7	B4_2	0.00423013
43	B4_11	0.00420185
118	B3_30	0.00419162
114	B3_29	0.00410447
70	B3_18	0.00395378
121	B2_31	0.00379986
77	B2_20	0.00379363
3	B4_1	0.0037455
24	B1_7	0.00370047
94	B3_24	0.00361509
79	B4_20	0.00360469
54	B3_14	0.00353706
80	B1_21	0.00346974
67	B4_17	0.00334517
110	B3_28	0.00312643
22	B3_6	0.00294952
107	B4_27	0.00285023
66	B3_17	0.00283668
11	B4_3	0.00281594
101	B2_26	0.00281534
105	B2_27	0.00270286
62	B3_16	0.0026247
125	B2_32	0.00253233
82	B3_21	0.00216856
83	B4_21	0.00190515
123	B4_31	0.00185068
127	B4_32	0.00179125
15	B4_4	0.00134109
58	B3_15	0.000990286
89	B2_23	0.000840776
28	B1_8	0.00026116

## Sheet: All features
	Features	Relative Importance
195	B1_27	0.0167613
228	B2_28	0.0160724
21	G22	0.0156275
191	B1_23	0.0154665
11	G12	0.0130005
153	G154	0.0125098
5	G6	0.0123629
160	G161	0.0119303
182	B1_14	0.0115596
193	B1_25	0.0113152
163	G164	0.0110382
2	G3	0.0108613
58	G59	0.0108159
148	G149	0.00928417
74	G75	0.00925779
190	B1_22	0.00900978
188	B1_20	0.00889925
184	B1_16	0.00855149
39	G40	0.00851501
17	G18	0.00847434
172	B1_4	0.00836785
197	B1_29	0.00824635
44	G45	0.00816355
273	B4_9	0.00806377
205	B2_5	0.00805413
274	B4_10	0.00798052
166	G167	0.00756016
91	G92	0.00752783
186	B1_18	0.00751352
123	G124	0.00731444
267	B4_3	0.00722165
155	G156	0.00721438
200	B1_32	0.00706767
164	G165	0.0069489
13	G14	0.00692548
69	G70	0.00691801
46	G47	0.0067924
229	B2_29	0.00659016
170	B1_2	0.00658604
34	G35	0.00655932
283	B4_19	0.00652108
42	G43	0.00644669
30	G31	0.00633344
167	G168	0.00633082
29	G30	0.00630647
131	G132	0.00629229
71	G72	0.0062628
31	G32	0.00623599
187	B1_19	0.00618072
54	G55	0.0061803
240	B3_8	0.00605644
198	B1_30	0.00590384
196	B1_28	0.00578198
32	G33	0.0057707
105	G106	0.00574203
143	G144	0.00564612
180	B1_12	0.00562561
216	B2_16	0.00558398
26	G27	0.00558344
217	B2_17	0.00552922
142	G143	0.00552795
192	B1_24	0.00542202
95	G96	0.0054166
56	G57	0.00526672
38	G39	0.00500523
14	G15	0.00496801
53	G54	0.00490469
223	B2_23	0.00487478
103	G104	0.00486624
76	G77	0.00483647
150	G151	0.00483559
85	G86	0.00478556
136	G137	0.00475503
165	G166	0.00467884
23	G24	0.00465936
272	B4_8	0.00463368
189	B1_21	0.00460244
194	B1_26	0.00455126
57	G58	0.00448335
181	B1_13	0.00447152
119	G120	0.00443734
154	G155	0.00443661
98	G99	0.00439199
75	G76	0.00437347
25	G26	0.00426216
121	G122	0.00425641
140	G141	0.00424302
203	B2_3	0.00422287
227	B2_27	0.00417906
234	B3_2	0.00406738
289	B4_25	0.00401895
59	G60	0.00396995
179	B1_11	0.00394299
177	B1_9	0.00392325
210	B2_10	0.00387165
144	G145	0.00383906
271	B4_7	0.00383764
218	B2_18	0.00380927
97	G98	0.00372479
276	B4_12	0.00363196
50	G51	0.00356437
171	B1_3	0.00352966
7	G8	0.00350398
199	B1_31	0.0034527
27	G28	0.00338689
81	G82	0.00337627
67	G68	0.00334475
127	G128	0.00331769
49	G50	0.00326595
230	B2_30	0.00325085
55	G56	0.00322722
3	G4	0.0032197
65	G66	0.0032195
19	G20	0.00319997
211	B2_11	0.00318448
33	G34	0.0031698
47	G48	0.00316757
110	G111	0.0031499
41	G42	0.00313748
125	G126	0.00305258
20	G21	0.00301656
231	B2_31	0.0029833
113	G114	0.00294934
175	B1_7	0.00294078
146	G147	0.00293253
24	G25	0.00293001
281	B4_17	0.00289798
214	B2_14	0.00287367
88	G89	0.00287137
209	B2_9	0.00285464
169	B1_1	0.0028304
156	G157	0.00282349
89	G90	0.00279436
137	G138	0.00278904
183	B1_15	0.00277723
51	G52	0.00274805
126	G127	0.00272618
226	B2_26	0.00270699
18	G19	0.00269729
185	B1_17	0.00266531
116	G117	0.00263377
145	G146	0.00263161
120	G121	0.00261249
239	B3_7	0.0025832
208	B2_8	0.00257043
99	G100	0.00256835
242	B3_10	0.00254886
247	B3_15	0.00254002
260	B3_28	0.00253469
268	B4_4	0.00252187
265	B4_1	0.00251999
78	G79	0.00249588
16	G17	0.0024586
277	B4_13	0.00244382
257	B3_25	0.00243217
77	G78	0.002424
101	G102	0.00240797
9	G10	0.00231932
275	B4_11	0.00231495
219	B2_19	0.00230483
285	B4_21	0.00227573
151	G152	0.00227472
37	G38	0.00226506
293	B4_29	0.0022487
269	B4_5	0.00222135
138	G139	0.00220245
124	G125	0.00219286
4	G5	0.00214724
173	B1_5	0.00214678
104	G105	0.00209742
141	G142	0.0020647
288	B4_24	0.00204984
135	G136	0.00202144
28	G29	0.00201886
128	G129	0.00201583
149	G150	0.00200262
176	B1_8	0.00199945
248	B3_16	0.00198981
206	B2_6	0.00198717
96	G97	0.00196442
204	B2_4	0.00195417
241	B3_9	0.00194495
212	B2_12	0.00192241
290	B4_26	0.00189564
162	G163	0.00187692
107	G108	0.00187125
82	G83	0.00184299
284	B4_20	0.00183658
220	B2_20	0.00182554
80	G81	0.00182288
286	B4_22	0.00181869
258	B3_26	0.00179526
134	G135	0.00173453
112	G113	0.00172099
237	B3_5	0.00168766
48	G49	0.00167143
94	G95	0.00166579
93	G94	0.00164504
106	G107	0.0016443
92	G93	0.00163509
174	B1_6	0.00157861
213	B2_13	0.0015622
40	G41	0.00156028
264	B3_32	0.00153927
10	G11	0.00152985
83	G84	0.00147111
63	G64	0.0014675
245	B3_13	0.0014466
61	G62	0.00144179
178	B1_10	0.00142079
161	G162	0.0013718
262	B3_30	0.00136777
79	G80	0.00135291
256	B3_24	0.00134455
129	G130	0.00133491
251	B3_19	0.00133461
255	B3_23	0.00133394
236	B3_4	0.00131909
66	G67	0.00130881
244	B3_12	0.00128617
224	B2_24	0.00127473
278	B4_14	0.00124471
243	B3_11	0.0012214
296	B4_32	0.00121745
36	G37	0.00120359
152	G153	0.00119217
118	G119	0.00118955
207	B2_7	0.00118108
132	G133	0.00116658
147	G148	0.00113136
87	G88	0.00109168
250	B3_18	0.00107204
109	G110	0.00105575
295	B4_31	0.00104871
43	G44	0.00103107
90	G91	0.0010296
201	B2_1	0.00098421
287	B4_23	0.000982339
225	B2_25	0.000961818
12	G13	0.000947841
202	B2_2	0.000919972
221	B2_21	0.000918165
1	G2	0.000861789
100	G101	0.000842114
158	G159	0.000841555
270	B4_6	0.000833671
35	G36	0.000795124
279	B4_15	0.000793948
52	G53	0.000786919
122	G123	0.00076951
253	B3_21	0.000713471
294	B4_30	0.000697942
259	B3_27	0.000697075
0	G1	0.000689708
292	B4_28	0.000619804
62	G63	0.000593549
139	G140	0.00059314
70	G71	0.000539852
8	G9	0.000537662
238	B3_6	0.000527241
15	G16	0.000513566
73	G74	0.000501894
168	G169	0.000495842
266	B4_2	0.000491651
86	G87	0.000471829
114	G115	0.000471111
84	G85	0.000467372
261	B3_29	0.000403963
102	G103	0.000392593
263	B3_31	0.000382212
6	G7	0.00030814
249	B3_17	0.000296919
68	G69	0.000242791
252	B3_20	0.000227957
232	B2_32	0.000227957
130	G131	0.000173983
45	G46	0.000134087
282	B4_18	0
22	G23	0
291	B4_27	0
222	B2_22	0
280	B4_16	0
60	G61	0
64	G65	0
72	G73	0
111	G112	0
115	G116	0
254	B3_22	0
117	G118	0
246	B3_14	0
133	G134	0
157	G158	0
235	B3_3	0
159	G160	0
233	B3_1	0
215	B2_15	0
108	G109	0

## Sheet: PCA Gait
	Features	Relative Importance
28	PCAG29	0.0717133
14	PCAG15	0.0577712
9	PCAG10	0.0437502
27	PCAG28	0.0406856
31	PCAG32	0.0398259
22	PCAG23	0.0396652
16	PCAG17	0.0391891
0	PCAG1	0.0361115
19	PCAG20	0.0357999
12	PCAG13	0.0315651
30	PCAG31	0.0303367
2	PCAG3	0.0300936
6	PCAG7	0.029909
21	PCAG22	0.0269865
34	PCAG35	0.0262035
5	PCAG6	0.025589
17	PCAG18	0.0255595
25	PCAG26	0.0249909
18	PCAG19	0.0247738
8	PCAG9	0.0232461
4	PCAG5	0.0229099
32	PCAG33	0.0226516
3	PCAG4	0.0221527
13	PCAG14	0.0221194
29	PCAG30	0.0200235
33	PCAG34	0.0198691
35	PCAG36	0.0198381
11	PCAG12	0.019748
24	PCAG25	0.0182168
20	PCAG21	0.0180832
10	PCAG11	0.0173421
1	PCAG2	0.01702
15	PCAG16	0.0167905
23	PCAG24	0.0110071
26	PCAG27	0.0108438
7	PCAG8	0.00988198
36	PCAG37	0.0077365

## Sheet: PCA Eyes Open, Ground
	Features	Relative Importance
1	PCAB1_2	0.234986
0	PCAB1_1	0.221263
2	PCAB1_3	0.187912
3	PCAB1_4	0.18172
4	PCAB1_5	0.174118

## Sheet: PCA Eyes Closed, Groud
	Features	Relative Importance
3	PCAB2_4	0.260973
1	PCAB2_2	0.20176
2	PCAB2_3	0.192165
4	PCAB2_5	0.174404
0	PCAB2_1	0.170698

[truncated: 4 more sheets: PCA Eyes Open, Foam, PCA Eyes Closed, Foam, PCA All variables, PCA All Balance Variables]
