# Supplementary material for: Identifying Current Feelings of Mild and Moderate to High Depression in Young, Healthy Individuals Using Gait and Balance: An Exploratory Study
Source: Sensors (Basel). 2023 Jul 23;23(14):6624. doi: 10.3390/s23146624 (PMC10384769; doi:10.3390/s23146624)
Supplement: Supplementary file 1 [file sensors-23-06624-s001.zip › Feature_relative_importance_Classifiers_1v2.xlsx]

## Sheet: Gait
	Features	Relative Importance
131	G132	0.0271146
74	G75	0.0221166
77	G78	0.01984
34	G35	0.0188601
3	G4	0.0184477
99	G100	0.0180577
57	G58	0.0169176
4	G5	0.0155344
38	G39	0.0154309
142	G143	0.0146475
133	G134	0.0140675
31	G32	0.0138717
160	G161	0.0133365
111	G112	0.0131859
92	G93	0.0131033
144	G145	0.0128356
88	G89	0.0126981
149	G150	0.0126751
32	G33	0.0126649
40	G41	0.0120403
2	G3	0.011664
20	G21	0.010986
117	G118	0.0107998
123	G124	0.0106302
30	G31	0.00997288
14	G15	0.0098518
135	G136	0.00973604
80	G81	0.0097108
118	G119	0.00965285
75	G76	0.00959382
167	G168	0.00956008
151	G152	0.00920957
46	G47	0.00871992
78	G79	0.00863207
36	G37	0.00842134
85	G86	0.00824189
48	G49	0.00820161
86	G87	0.00813775
91	G92	0.00802633
19	G20	0.00802099
101	G102	0.00801432
79	G80	0.00798516
5	G6	0.00792436
152	G153	0.00791148
155	G156	0.0078416
129	G130	0.00780217
29	G30	0.00762107
159	G160	0.00736959
132	G133	0.00736554
156	G157	0.00733696
58	G59	0.00730677
114	G115	0.00727432
105	G106	0.00722785
140	G141	0.00720958
165	G166	0.00720847
15	G16	0.00719007
9	G10	0.00711391
72	G73	0.00707502
166	G167	0.00707065
65	G66	0.00705242
73	G74	0.00679162
50	G51	0.00668234
137	G138	0.0066637
82	G83	0.006328
51	G52	0.00623342
134	G135	0.00621194
54	G55	0.00608174
59	G60	0.00607983
22	G23	0.00606182
17	G18	0.00591999
28	G29	0.00591629
53	G54	0.00584313
18	G19	0.00570975
161	G162	0.0056832
98	G99	0.00555385
143	G144	0.00554617
23	G24	0.00552879
93	G94	0.00552656
94	G95	0.00552488
21	G22	0.00549062
70	G71	0.00542877
96	G97	0.00528987
69	G70	0.00513187
102	G103	0.00511111
100	G101	0.00496326
8	G9	0.00492514
83	G84	0.0047275
35	G36	0.00456683
10	G11	0.00443423
89	G90	0.00433557
33	G34	0.00429321
56	G57	0.00427151
63	G64	0.00420393
42	G43	0.00419054
66	G67	0.00418873
162	G163	0.00417621
27	G28	0.00415608
112	G113	0.00405789
16	G17	0.0040541
60	G61	0.00402975
0	G1	0.00398399
25	G26	0.00397364
45	G46	0.00394985
168	G169	0.00392263
95	G96	0.00392149
119	G120	0.00389129
128	G129	0.00373888
150	G151	0.00373632
157	G158	0.00372645
138	G139	0.00365115
153	G154	0.00359374
13	G14	0.00357374
39	G40	0.0035095
148	G149	0.00350416
125	G126	0.00348193
11	G12	0.00335701
158	G159	0.00329816
6	G7	0.00312812
163	G164	0.00306525
67	G68	0.00305538
76	G77	0.00297284
154	G155	0.00280377
49	G50	0.00272208
147	G148	0.00271554
146	G147	0.00271525
61	G62	0.00267017
44	G45	0.00265676
127	G128	0.00261286
71	G72	0.00254068
26	G27	0.00239476
113	G114	0.00237043
84	G85	0.00234637
87	G88	0.00234596
24	G25	0.00218931
120	G121	0.00209358
136	G137	0.00207563
121	G122	0.00201847
97	G98	0.00192337
43	G44	0.00172961
52	G53	0.0016869
62	G63	0.00160378
145	G146	0.00152022
130	G131	0.00148045
7	G8	0.00143158
81	G82	0.00139664
141	G142	0.00134764
37	G38	0.00113783
124	G125	0.00109469
55	G56	0.000766444
106	G107	0.000762374
47	G48	0.000694444
108	G109	0.000667735
104	G105	0.000541126
103	G104	0.000536769
64	G65	0.000498583
90	G91	0.000494545
139	G140	0.000347222
1	G2	0
116	G117	0
122	G123	0
115	G116	0
126	G127	0
110	G111	0
109	G110	0
12	G13	0
68	G69	0
164	G165	0
107	G108	0
41	G42	0

## Sheet: Eyes Open, Ground
	Features	Relative Importance
4	B1_5	0.0510938
28	B1_29	0.0445567
27	B1_28	0.0426827
2	B1_3	0.0426637
3	B1_4	0.04232
11	B1_12	0.0395009
9	B1_10	0.0389996
17	B1_18	0.0383993
12	B1_13	0.03768
5	B1_6	0.0375644
15	B1_16	0.0371967
22	B1_23	0.0371549
13	B1_14	0.0356056
8	B1_9	0.0349958
0	B1_1	0.0327187
24	B1_25	0.0311609
25	B1_26	0.0305915
23	B1_24	0.0303098
16	B1_17	0.029803
6	B1_7	0.0297058
30	B1_31	0.0296288
10	B1_11	0.0281569
26	B1_27	0.0264041
18	B1_19	0.0249525
20	B1_21	0.0227569
29	B1_30	0.0203617
21	B1_22	0.0189496
19	B1_20	0.0188263
1	B1_2	0.0170563
14	B1_15	0.0169046
7	B1_8	0.0158925
31	B1_32	0.015406

## Sheet: Eyes Closed, Ground
	Features	Relative Importance
14	B2_15	0.0756876
5	B2_6	0.0542465
0	B2_1	0.0460219
7	B2_8	0.0422477
25	B2_26	0.0419929
8	B2_9	0.0417286
2	B2_3	0.0384349
15	B2_16	0.0377021
30	B2_31	0.0347261
13	B2_14	0.0342775
11	B2_12	0.0341913
16	B2_17	0.0328328
27	B2_28	0.0328024
20	B2_21	0.0325301
10	B2_11	0.0320776
23	B2_24	0.0319848
18	B2_19	0.0284452
17	B2_18	0.0278256
4	B2_5	0.0265981
28	B2_29	0.0258647
12	B2_13	0.0254984
6	B2_7	0.0234061
19	B2_20	0.0224376
24	B2_25	0.0223507
9	B2_10	0.0220276
22	B2_23	0.0210735
29	B2_30	0.0203762
21	B2_22	0.0203702
1	B2_2	0.0193987
3	B2_4	0.0189771
26	B2_27	0.0169499
31	B2_32	0.0149156

## Sheet: Eyes Open, Foam
	Features	Relative Importance
18	B3_19	0.0564618
12	B3_13	0.0543131
9	B3_10	0.0528873
22	B3_23	0.0498864
27	B3_28	0.0398588
6	B3_7	0.0392568
31	B3_32	0.0379955
3	B3_4	0.0379725
14	B3_15	0.0379516
5	B3_6	0.0346735
17	B3_18	0.0338666
15	B3_16	0.0323591
25	B3_26	0.03192
4	B3_5	0.030881
2	B3_3	0.0300807
7	B3_8	0.0297885
1	B3_2	0.0270811
26	B3_27	0.0270792
30	B3_31	0.0266615
28	B3_29	0.0266085
8	B3_9	0.0259359
21	B3_22	0.0257649
19	B3_20	0.0253261
20	B3_21	0.0251997
11	B3_12	0.0247051
10	B3_11	0.0233776
13	B3_14	0.0232919
23	B3_24	0.0184482
29	B3_30	0.0182527
16	B3_17	0.0177747
24	B3_25	0.0172888
0	B3_1	0.0170509

## Sheet: Eyes Closed, Foam
	Features	Relative Importance
23	B4_24	0.0630616
19	B4_20	0.0490409
18	B4_19	0.0490369
22	B4_23	0.048213
20	B4_21	0.04438
30	B4_31	0.0436126
12	B4_13	0.0375204
29	B4_30	0.036313
24	B4_25	0.0362053
2	B4_3	0.0360175
28	B4_29	0.034705
26	B4_27	0.0323345
11	B4_12	0.0322283
17	B4_18	0.0321973
27	B4_28	0.0302059
13	B4_14	0.0288278
7	B4_8	0.0271271
10	B4_11	0.0263644
5	B4_6	0.0262707
1	B4_2	0.026236
25	B4_26	0.0259572
4	B4_5	0.0258384
0	B4_1	0.0245653
14	B4_15	0.0234823
9	B4_10	0.0221761
8	B4_9	0.0219134
15	B4_16	0.0219059
6	B4_7	0.0217258
31	B4_32	0.0209636
16	B4_17	0.0190175
3	B4_4	0.0173798
21	B4_22	0.0151766

## Sheet: All Balance
	Features	Relative Importance
57	B2_15	0.0335474
95	B4_24	0.0217393
79	B4_20	0.0210894
21	B2_6	0.02005
123	B4_31	0.0184633
38	B3_10	0.0182892
72	B1_19	0.0179624
43	B4_11	0.0175395
83	B4_21	0.017493
47	B4_12	0.0167098
71	B4_18	0.0149134
50	B3_13	0.0148751
40	B1_11	0.0148215
112	B1_29	0.0142996
103	B4_26	0.0142472
0	B1_1	0.0137159
74	B3_19	0.0133453
96	B1_25	0.0132659
9	B2_3	0.0127441
113	B2_29	0.0126213
81	B2_21	0.012507
55	B4_14	0.0124289
78	B3_20	0.0123619
24	B1_7	0.0122837
15	B4_4	0.0116176
62	B3_16	0.0114238
44	B1_12	0.0113922
17	B2_5	0.0111605
88	B1_23	0.0108308
121	B2_31	0.010557
39	B4_10	0.00991758
56	B1_15	0.00990985
90	B3_23	0.00968416
18	B3_5	0.00949453
67	B4_17	0.00942552
12	B1_4	0.00941461
36	B1_10	0.00904606
33	B2_9	0.00861196
65	B2_17	0.00859013
104	B1_27	0.00857882
115	B4_29	0.00856173
114	B3_29	0.00847049
76	B1_20	0.008426
107	B4_27	0.0083741
75	B4_19	0.00835839
85	B2_22	0.00794804
52	B1_14	0.00782736
37	B2_10	0.00773104
35	B4_9	0.0077102
100	B1_26	0.00748566
122	B3_31	0.00741976
29	B2_8	0.00737324
68	B1_18	0.00736884
84	B1_22	0.00731711
7	B4_2	0.00727494
13	B2_4	0.00717863
64	B1_17	0.00701854
101	B2_26	0.00701003
61	B2_16	0.00695313
20	B1_6	0.00679882
127	B4_32	0.00675183
28	B1_8	0.00669164
93	B2_24	0.00657162
69	B2_18	0.00656896
53	B2_14	0.00645018
23	B4_6	0.00635041
27	B4_7	0.00631796
105	B2_27	0.00628155
41	B2_11	0.0062777
109	B2_28	0.00625548
118	B3_30	0.00617805
25	B2_7	0.00604968
30	B3_8	0.0058224
16	B1_5	0.00581848
31	B4_8	0.00581557
19	B4_5	0.00573422
111	B4_28	0.00571314
60	B1_16	0.00570677
70	B3_18	0.00555503
126	B3_32	0.00554248
110	B3_28	0.00537896
51	B4_13	0.00536123
106	B3_27	0.00529212
8	B1_3	0.00522348
3	B4_1	0.00520201
63	B4_16	0.00507675
49	B2_13	0.00497742
87	B4_22	0.00472772
1	B2_1	0.00454839
59	B4_15	0.00452881
102	B3_26	0.00449867
108	B1_28	0.00447552
66	B3_17	0.00440879
124	B1_32	0.00440526
94	B3_24	0.00437661
117	B2_30	0.00429921
45	B2_12	0.00419385
82	B3_21	0.00411874
120	B1_31	0.00409267
91	B4_23	0.00403141
125	B2_32	0.00394567
6	B3_2	0.00390704
86	B3_22	0.00390024
14	B3_4	0.00388772
54	B3_14	0.00382428
98	B3_25	0.00370848
48	B1_13	0.0036812
26	B3_7	0.00350612
119	B4_30	0.00347654
116	B1_30	0.00347619
42	B3_11	0.00345802
4	B1_2	0.00341613
92	B1_24	0.00330811
11	B4_3	0.00307708
22	B3_6	0.00307411
10	B3_3	0.00300897
97	B2_25	0.00293289
73	B2_19	0.00281716
34	B3_9	0.00273409
32	B1_9	0.00252354
77	B2_20	0.00227547
99	B4_25	0.00220538
2	B3_1	0.00204405
80	B1_21	0.00200893
46	B3_12	0.00175824
58	B3_15	0.00151004
5	B2_2	0.00128845
89	B2_23	0

## Sheet: All features
	Features	Relative Importance
285	B4_21	0.0224348
3	G4	0.0203621
32	G33	0.014112
142	G143	0.0139061
268	B4_4	0.0138928
166	G167	0.0124443
4	G5	0.0122076
144	G145	0.0122051
172	B1_4	0.0120051
215	B2_15	0.0113953
277	B4_13	0.0107632
65	G66	0.010607
242	B3_10	0.00996384
286	B4_22	0.00952433
21	G22	0.00911442
213	B2_13	0.00893517
44	G45	0.0087908
284	B4_20	0.00868563
72	G73	0.0083565
267	B4_3	0.0083534
221	B2_21	0.00829741
264	B3_32	0.008272
288	B4_24	0.0081966
131	G132	0.0081255
291	B4_27	0.00805255
282	B4_18	0.00803163
174	B1_6	0.00793616
132	G133	0.00769054
201	B2_1	0.00762586
294	B4_30	0.00748436
237	B3_5	0.00747383
111	G112	0.00745703
168	G169	0.00718391
105	G106	0.00716911
133	G134	0.00695919
206	B2_6	0.00695171
80	G81	0.00693337
82	G83	0.00680955
114	G115	0.00678722
159	G160	0.00672357
59	G60	0.00669863
295	B4_31	0.00664555
149	G150	0.00663405
73	G74	0.00656707
135	G136	0.00643058
123	G124	0.00642907
90	G91	0.00622403
199	B1_31	0.00621015
293	B4_29	0.0061169
216	B2_16	0.00611681
169	B1_1	0.00604913
126	G127	0.00603991
276	B4_12	0.0060235
103	G104	0.00602059
251	B3_19	0.00600132
175	B1_7	0.00595185
69	G70	0.00592132
162	G163	0.0059092
287	B4_23	0.00587817
161	G162	0.0057792
279	B4_15	0.00562366
167	G168	0.0055947
33	G34	0.0054494
193	B1_25	0.00540661
273	B4_9	0.00522517
211	B2_11	0.00519192
226	B2_26	0.00519071
217	B2_17	0.00508877
34	G35	0.00504511
138	G139	0.00499994
58	G59	0.004958
290	B4_26	0.0049309
26	G27	0.00486912
17	G18	0.0048265
231	B2_31	0.00478019
92	G93	0.00474113
256	B3_24	0.00470148
259	B3_27	0.00463047
180	B1_12	0.0046042
214	B2_14	0.00458406
205	B2_5	0.00456515
229	B2_29	0.00441754
186	B1_18	0.00441539
228	B2_28	0.00438258
120	G121	0.00421257
2	G3	0.00409178
173	B1_5	0.00406372
28	G29	0.00402728
22	G23	0.00396517
209	B2_9	0.00396391
178	B1_10	0.0039586
41	G42	0.00395728
85	G86	0.00394784
36	G37	0.00393172
235	B3_3	0.00387918
81	G82	0.00385711
261	B3_29	0.00377484
184	B1_16	0.00375524
93	G94	0.00372505
219	B2_19	0.00371452
230	B2_30	0.00367031
283	B4_19	0.0036332
77	G78	0.00356878
74	G75	0.00351883
292	B4_28	0.00348694
265	B4_1	0.00347919
227	B2_27	0.00347353
108	G109	0.00346634
48	G49	0.00345586
275	B4_11	0.0034398
253	B3_21	0.0034201
280	B4_16	0.00340278
20	G21	0.00338367
121	G122	0.00337589
139	G140	0.00337589
102	G103	0.003344
24	G25	0.00334122
76	G77	0.0033348
289	B4_25	0.00331246
115	G116	0.00330015
63	G64	0.0032998
176	B1_8	0.00329692
247	B3_15	0.0032917
12	G13	0.00327552
296	B4_32	0.00326667
197	B1_29	0.00323748
29	G30	0.00316933
52	G53	0.0031078
104	G105	0.00310585
112	G113	0.00310186
150	G151	0.00308257
140	G141	0.00305476
225	B2_25	0.00303317
185	B1_17	0.00303136
84	G85	0.0030146
170	B1_2	0.00300442
246	B3_14	0.0029968
78	G79	0.00296504
204	B2_4	0.00295223
245	B3_13	0.00290622
240	B3_8	0.0028789
239	B3_7	0.00284783
189	B1_21	0.00280607
75	G76	0.00276062
281	B4_17	0.00275865
43	G44	0.00275548
67	G68	0.00268878
118	G119	0.00265935
181	B1_13	0.00265043
238	B3_6	0.00260812
18	G19	0.00260417
207	B2_7	0.00257336
143	G144	0.0025133
195	B1_27	0.00251204
160	G161	0.0024977
151	G152	0.00240832
171	B1_3	0.00240626
54	G55	0.00234916
40	G41	0.00230692
218	B2_18	0.00230352
15	G16	0.00226733
87	G88	0.00224778
25	G26	0.00222488
257	B3_25	0.00220215
271	B4_7	0.00217843
236	B3_4	0.00217743
250	B3_18	0.00214032
272	B4_8	0.00213567
95	G96	0.00212896
1	G2	0.0021256
203	B2_3	0.00210382
153	G154	0.00209086
183	B1_15	0.00206345
19	G20	0.0020578
233	B3_1	0.00200154
158	G159	0.0019959
188	B1_20	0.00199305
110	G111	0.00198926
30	G31	0.0019811
266	B4_2	0.00197262
5	G6	0.0019488
223	B2_23	0.00190187
96	G97	0.00189394
190	B1_22	0.00184783
66	G67	0.00183512
91	G92	0.00177227
137	G138	0.00176853
263	B3_31	0.00174769
134	G135	0.00172665
71	G72	0.00169468
64	G65	0.00167224
156	G157	0.0016652
53	G54	0.00161031
164	G165	0.00159524
125	G126	0.0015807
8	G9	0.00155351
255	B3_23	0.00154925
244	B3_12	0.00153898
196	B1_28	0.0015274
258	B3_26	0.00151187
252	B3_20	0.00148386
31	G32	0.00148083
38	G39	0.00144855
177	B1_9	0.00144738
88	G89	0.00143678
27	G28	0.0014359
23	G24	0.00142857
130	G131	0.00142581
6	G7	0.00141454
200	B1_32	0.00136046
89	G90	0.00128915
55	G56	0.00128
129	G130	0.00126671
39	G40	0.00126211
57	G58	0.00125
128	G129	0.00120773
42	G43	0.00120605
202	B2_2	0.0011988
241	B3_9	0.0010881
37	G38	0.000996169
35	G36	0.000941088
163	G164	0.000913104
83	G84	0.000878431
122	G123	0.000878349
243	B3_11	0.000878349
249	B3_17	0.000803571
100	G101	0.000802139
0	G1	0.000793651
145	G146	0.000787037
68	G69	0.000771605
14	G15	0.000771104
56	G57	0.000768555
278	B4_14	0.000763942
182	B1_14	0.000754148
116	G117	0.00075
11	G12	0.000747863
179	B1_11	0.000742857
192	B1_24	0.000734509
98	G99	0.000729794
148	G149	0.000721154
154	G155	0.000704509
224	B2_24	0.000690131
60	G61	0.000684182
198	B1_30	0.000680378
155	G156	0.000666667
274	B4_10	0.00065641
260	B3_28	0.000612745
16	G17	0.000416667
106	G107	0.0004
191	B1_23	0.000346667
187	B1_19	0
79	G80	0
70	G71	0
234	B3_2	0
210	B2_10	0
62	G63	0
61	G62	0
232	B2_32	0
50	G51	0
51	G52	0
94	G95	0
49	G50	0
47	G48	0
46	G47	0
45	G46	0
212	B2_12	0
13	G14	0
220	B2_20	0
10	G11	0
9	G10	0
7	G8	0
86	G87	0
269	B4_5	0
97	G98	0
270	B4_6	0
157	G158	0
152	G153	0
248	B3_16	0
147	G148	0
146	G147	0
194	B1_26	0
141	G142	0
136	G137	0
254	B3_22	0
127	G128	0
124	G125	0
119	G120	0
117	G118	0
113	G114	0
222	B2_22	0
109	G110	0
107	G108	0
101	G102	0
99	G100	0
208	B2_8	0
165	G166	0
262	B3_30	0

## Sheet: PCA Gait
	Features	Relative Importance
21	PCAG22	0.0459022
2	PCAG3	0.0456878
34	PCAG35	0.0452352
25	PCAG26	0.0436569
1	PCAG2	0.0377392
22	PCAG23	0.0369678
20	PCAG21	0.0368557
4	PCAG5	0.0360779
6	PCAG7	0.0358904
16	PCAG17	0.0340523
27	PCAG28	0.0331742
12	PCAG13	0.0330453
19	PCAG20	0.0317793
30	PCAG31	0.0301824
5	PCAG6	0.028711
24	PCAG25	0.028642
9	PCAG10	0.0282469
15	PCAG16	0.0281266
32	PCAG33	0.0276433
11	PCAG12	0.0255266
35	PCAG36	0.0240537
31	PCAG32	0.0232119
29	PCAG30	0.0224761
28	PCAG29	0.0220758
23	PCAG24	0.0216417
13	PCAG14	0.0204803
18	PCAG19	0.0199919
26	PCAG27	0.0197189
36	PCAG37	0.0195806
14	PCAG15	0.0180615
3	PCAG4	0.0167328
0	PCAG1	0.016698
7	PCAG8	0.0162759
8	PCAG9	0.0120322
33	PCAG34	0.0120138
17	PCAG18	0.0112002
10	PCAG11	0.0106116

## Sheet: PCA Eyes Open, Ground
	Features	Relative Importance
0	PCAB1_1	0.239271
1	PCAB1_2	0.227139
2	PCAB1_3	0.206019
3	PCAB1_4	0.178057
4	PCAB1_5	0.149514

## Sheet: PCA Eyes Closed, Groud
	Features	Relative Importance
4	PCAB2_5	0.226731
2	PCAB2_3	0.224619
3	PCAB2_4	0.203738
1	PCAB2_2	0.192803
0	PCAB2_1	0.152109

[truncated: 4 more sheets: PCA Eyes Open, Foam, PCA Eyes Closed, Foam, PCA All variables, PCA All Balance Variables]
