# Supplementary material for: Identifying Current Feelings of Mild and Moderate to High Depression in Young, Healthy Individuals Using Gait and Balance: An Exploratory Study
Source: Sensors (Basel). 2023 Jul 23;23(14):6624. doi: 10.3390/s23146624 (PMC10384769; doi:10.3390/s23146624)
Supplement: Supplementary file 1 [file sensors-23-06624-s001.zip › PCA_components.xlsx]

## Sheet: Gait PCA
	Gait variables	PCAG1	PCAG2	PCAG3	PCAG4	PCAG5	PCAG6	PCAG7	PCAG8	PCAG9	PCAG10	PCAG11	PCAG12	PCAG13	PCAG14	PCAG15	PCAG16	PCAG17	PCAG18	PCAG19	PCAG20	PCAG21	PCAG22	PCAG23	PCAG24	PCAG25	PCAG26	PCAG27	PCAG28	PCAG29	PCAG30	PCAG31	PCAG32	PCAG33	PCAG34	PCAG35	PCAG36	PCAG37	PCAG38	PCAG39	PCAG40	PCAG41
0	G1	-0.00637203	0.0196229	-0.0216668	-0.0342904	-0.0313077	-0.0562697	0.0434926	-0.045148	-0.0202152	-0.15458	0.0871054	0.123904	-0.0585675	0.0808545	0.0630543	0.0138018	0.0509377	0.187389	-0.18061	-0.11858	-0.0128322	0.131738	-0.0217031	-0.0024135	0.083618	-0.0275623	0.142607	0.0625498	0.105826	0.292376	0.0804707	-0.0453937	0.183802	0.030006	-0.00163992	0.143077	0.00219791	-0.186168	-0.0811799	-0.0717061	0.234298
1	G2	-0.038675	0.0443305	-0.0654797	0.0313548	-0.104126	-0.0473534	0.0386574	-0.0585884	0.0151134	-0.00595866	0.19269	0.110841	-0.0573756	0.170333	0.0937003	0.0340233	0.0110648	0.0391489	-0.0938802	-0.0256637	0.00243741	0.038904	-0.0515446	0.0806427	0.178598	0.115021	-0.0615496	0.0113294	0.0585813	-0.0775211	0.106295	-0.0506608	0.0925774	0.0985486	-0.161886	-0.118571	-0.0157883	-0.09972	-0.0626114	-0.186637	-0.0405495
2	G3	0.0261673	-0.0159433	0.0229274	0.120505	-0.0135142	0.0671712	-0.0550074	0.00504204	0.0292544	-0.0378833	0.029631	-0.0239611	-0.00572925	0.0443056	-0.0305329	-0.0611552	-0.0939454	0.136016	0.0388035	0.106375	0.0555336	0.144594	0.117125	0.12467	0.146788	-0.0507226	-0.00301388	-0.14122	0.0175013	0.20452	0.191367	-0.350303	-0.190897	0.00419772	0.0455183	0.0116138	-0.00988616	0.105882	0.0478418	0.0653947	-0.0464996
3	G4	0.000562698	-0.00278808	0.00560994	0.0316641	0.0492458	-0.142589	0.0948559	0.0667283	0.0681657	-0.0631333	0.0207567	0.153627	-0.00463127	-0.0690788	0.025569	-0.0176629	-0.0960748	0.0559458	-0.117764	0.0915243	0.123825	0.147269	0.0675468	0.127035	0.106829	-0.202972	0.185405	-0.0246667	-0.0823907	0.00987353	0.00112276	-0.0111468	-0.109551	-0.146218	-0.0713173	0.0974499	0.16077	0.07716	0.0186898	0.0490733	0.048926
4	G5	0.0339745	0.0098967	-0.0157132	-0.0285816	0.0422887	-0.0948214	0.0662855	0.0230659	-0.0203775	-0.123317	0.0795729	0.155833	-0.0623188	0.0271441	0.0906815	0.135284	0.158065	0.131881	-0.0833344	0.0406974	0.155438	0.147335	-0.00676081	-0.028484	-0.0455202	0.0193453	0.186352	0.248282	0.137552	-0.0271913	-0.0225896	0.123633	-0.0866584	0.0450419	-0.0838952	0.0315017	-0.0309924	-0.0411379	0.0421551	0.124395	-0.0880471
5	G6	0.0577479	0.0592229	0.0620885	-0.0165308	0.0596134	-0.0979897	0.0149617	0.122625	-0.0404665	-0.113113	-0.0960782	-0.019549	-0.0570423	0.034532	0.0199154	-0.0362642	-0.0221923	0.0291066	0.175669	-0.132272	-0.117076	0.0689971	-0.134653	0.107295	0.0742065	0.153205	0.018548	-0.00221477	-0.129314	0.0699679	0.00801626	0.0699889	-0.108456	-0.16724	-0.222971	-0.0143862	-0.0514269	0.183197	-0.0777271	-0.0457988	-0.0604845
6	G7	0.0513325	0.0846606	0.0825382	0.013017	-0.113446	0.0694196	0.0801868	0.113719	0.0567191	0.107069	0.106152	-0.0198096	-0.0684497	-0.0636035	0.0838202	0.0491393	-0.0150328	0.00229842	0.108819	0.137802	0.0606577	-0.146336	0.047382	-0.0711781	-0.00186116	0.00386488	0.079581	-0.113822	0.00847871	0.0662793	0.0434165	0.0618572	0.129823	-0.0293206	0.11577	0.0219663	0.00810943	0.122366	-0.0432727	0.145082	0.0789561
7	G8	0.014129	-0.00116038	0.0752799	0.0665736	-0.0171073	0.0812841	-0.0410498	-0.0714002	0.121075	0.00407944	-0.00446123	-0.0943106	-0.177584	-0.0926755	0.20315	-0.0445073	-0.085415	0.0476022	-0.188146	0.0262131	0.179738	0.0779319	0.0504483	-0.164792	-0.102598	-0.0268892	-0.0138501	-0.158977	-0.0331824	-0.0753645	-0.0577181	0.0650991	-0.0147675	0.0649592	0.226522	0.0662629	0.0107528	-0.191781	0.0165618	-0.00759833	0.079074
8	G9	0.0538231	0.103364	0.0945234	0.0214477	-0.129885	0.0696096	0.0640319	0.102826	0.0545553	0.113093	0.0886633	0.00643773	-0.0977123	-0.0340121	0.0809265	0.0305951	-0.0817036	0.0217722	-0.00174713	0.1313	0.0206235	-0.0513452	0.00615384	-0.0630627	-0.0129186	0.00782414	0.0359511	-0.10734	0.0470082	0.0315894	0.0467861	-0.0458618	0.0974316	-0.0231166	0.0359616	0.0694905	0.0226694	0.0788898	0.0547686	0.090997	-0.0564514
9	G10	0.0604043	0.0477028	0.120071	0.0474454	0.0334131	-0.00603023	-0.0252381	0.0353008	0.0778535	-0.0891983	-0.0828791	-0.102512	-0.209677	-0.0566521	0.202879	-0.0706604	-0.0964138	0.0674772	-0.0279946	-0.0847632	0.0687764	0.128091	-0.0644822	-0.0630338	-0.0330325	0.101238	0.00252096	-0.147298	-0.136861	-0.0116392	-0.0464234	0.117332	-0.10261	-0.0780697	0.0241167	0.0490815	-0.0325073	-0.025522	-0.0487028	-0.0445266	0.0229627
10	G11	0.0603541	0.148026	0.0898569	-0.0167267	-0.0679987	0.00594	-0.0503439	0.0812185	0.0534493	0.0010665	0.118636	0.0157186	-0.0372468	-0.100791	0.062144	-0.0323189	-0.0834652	0.0543868	0.0150359	-0.0161609	-0.0637973	-0.0279061	-0.0619473	-0.0548225	0.0933946	0.0839798	0.0727366	-0.0412789	0.0151128	0.037989	0.0699314	-0.110423	-0.0311302	0.00376827	-0.0548928	0.0402354	-0.103168	0.075388	0.0898503	0.0367589	0.0676203
11	G12	0.022808	-0.0391725	0.0041761	0.0408614	-0.105361	0.0228541	-0.00624159	0.0323094	0.0219861	0.154672	-0.0582553	-0.212108	-0.00974563	0.170093	0.0131204	0.0160816	0.195274	0.0663202	-0.149106	-0.0422844	-0.0309096	-0.174331	0.0903145	-0.00957154	-0.13308	-0.204579	0.0280598	-0.00356251	-0.0165279	0.152582	0.152766	0.0925264	-0.0962957	0.0220842	-0.0648043	-0.0467109	-0.143498	0.0677427	-0.113015	-0.0891351	0.0158205
12	G13	0.0748797	0.0585437	0.0596618	0.00325884	-0.000148986	-0.113321	0.0811494	-0.0420604	0.211019	0.00367685	0.131268	-0.00785699	0.0467915	-0.0446097	-0.163087	-0.0246664	-0.0223793	0.0297844	-0.0545369	-0.0126183	-0.0892748	-0.124941	-0.0312353	0.0247725	0.0932475	0.0675809	-0.0566789	-0.0479195	-0.0780433	0.0106831	-0.114448	0.0237834	-0.00425988	0.0148224	0.177595	-0.00620309	0.0382581	-0.0611807	-0.0769963	-0.0515706	-0.0233026
13	G14	-0.00547445	-0.0520054	-0.0440264	0.0137789	-0.115164	0.0377611	-0.0673146	0.0669004	-0.0770585	0.144374	-0.0261763	-0.210364	-0.00960199	0.144237	0.0249017	0.0118384	0.209395	0.023848	-0.167785	-0.0289464	-0.0164524	-0.156321	0.102377	0.00169466	-0.0866133	-0.167854	0.037253	-0.00107288	0.0269774	0.103193	0.126415	0.0852615	-0.0892146	-0.0404299	-0.00547341	-0.0279951	-0.120106	0.102272	-0.150716	-0.0900405	0.0190081
14	G15	0.0552838	0.0308098	0.0436585	-0.0138064	-0.0365978	-0.0636384	0.0665154	-0.0391117	0.181609	0.0120819	0.152785	0.000520414	0.0170667	-0.0652516	-0.146955	-0.00989276	0.00472688	0.0451849	-0.173225	0.0181128	-0.19408	-0.205518	-0.0439436	0.0691165	0.0523571	0.0562752	-0.063776	-0.145407	-0.104471	-0.0272253	-0.142002	0.0377212	-0.0231424	-0.00631625	0.0712051	0.109963	0.0124377	-0.0414205	-0.0030107	0.0541566	-0.034913
15	G16	0.0632699	0.0313609	0.110006	0.0595004	0.0293415	-0.0360797	0.139928	-0.0820783	0.225304	0.0140334	-0.0704192	0.00940085	0.000481667	0.0484421	-0.0279022	0.00881995	-0.0446476	0.0927396	0.0509987	-0.0296852	-0.0327829	-0.0286306	-0.0336105	-0.0235047	-0.098133	-0.0715415	-0.0244834	-0.00550102	-0.0989857	0.102333	0.0512221	0.011105	-0.0109766	0.143099	-0.131758	-0.0383667	-0.0441253	-0.0838226	0.093487	0.00448709	-0.00884156
16	G17	0.0569908	0.0683305	0.0779338	-0.00945337	-0.0350532	-0.0627901	0.10645	0.0303992	0.260777	0.0443707	0.0609549	0.0286755	-0.00268637	0.0203024	-0.097433	-0.116679	-0.0237231	0.0674092	0.00454211	-0.00664132	-0.0682392	-0.137848	-0.0109853	-0.0521202	-0.0241058	-0.0430381	0.00150742	0.0155047	-0.0445239	-0.0741385	-0.0917277	0.0653964	-0.0509006	-0.101686	-0.00664959	-0.0647188	-0.00776925	0.0396042	-0.05823	0.0558277	-0.0021166
17	G18	0.00582797	-0.0126505	0.0095975	-0.0378537	0.0328167	0.174722	0.0559881	-0.0532431	0.0685488	-0.032345	-0.17772	-0.0251186	0.0512759	-0.185531	-0.0279034	0.23583	-0.0324455	-0.0758582	-0.110317	0.190227	-0.0942699	0.0071453	-0.214554	-0.0747795	0.00276081	-0.104405	-0.0351256	0.0670676	0.0570275	0.0489628	0.0614068	0.0207418	-0.122826	-0.063015	-0.104142	0.100468	0.0174962	-0.0572617	0.0237643	0.108788	0.0902049
18	G19	0.0117772	0.00123399	0.055581	-0.000483133	-0.164521	0.175085	0.0291876	0.0897146	0.0598278	0.0624982	0.0447823	0.237187	0.0233016	-0.00244603	0.0792646	0.0607362	0.0890758	0.0118693	0.0452946	0.00335468	-0.203557	-0.00840289	-0.0696989	0.139272	-0.0414583	0.00753428	-0.0718893	-0.139171	0.0585756	-0.0301821	0.0802816	-0.0308072	-0.0148526	-0.00903913	-0.121692	-0.041633	-0.0517831	-0.00464554	-0.100299	-0.0822507	0.0301005
19	G20	0.0137278	0.0136718	0.0113551	0.0646603	-0.0312481	-0.164401	-0.0310399	0.0613968	-0.0752135	0.0299637	0.148779	-0.0155789	-0.0734395	0.199855	0.0581997	-0.210029	0.0203928	0.106584	0.114503	-0.191814	0.110854	0.00455417	0.183197	0.0815319	0.00345869	0.103244	0.0140672	-0.073475	-0.0494943	-0.042899	-0.0881956	-0.00628316	0.120457	0.0784515	0.0920595	-0.133869	-0.00154274	0.040552	-0.0566798	-0.1266	-0.0880829
20	G21	0.0117833	-0.00401306	0.0455789	-0.00566213	-0.157626	0.176108	0.0253968	0.0868994	0.0620694	0.0733434	0.047028	0.246165	0.0161015	-0.00598309	0.0759553	0.0396541	0.100426	0.0108447	0.0758433	-0.00284985	-0.188399	-0.00790057	-0.0669213	0.143483	-0.0482473	0.0196475	-0.0767847	-0.141916	0.0537452	-0.0433332	0.0780165	-0.0259255	-0.0134675	-0.0256053	-0.117872	-0.0425444	-0.0593371	0.000323103	-0.104552	-0.0869354	0.0347479
21	G22	0.0776124	0.00318762	0.0834471	0.103387	0.00835482	0.0524588	0.102306	0.028801	-0.0216911	-0.0114676	-0.126117	-0.16249	-0.0841239	0.0442701	0.117919	0.117754	-0.0497812	0.116329	0.00918983	0.00628823	0.0591759	0.0467578	-0.138223	0.0218534	0.0246138	-0.0116379	-0.085554	-0.0209681	0.0338158	0.0272457	-0.101586	0.058531	-0.0174545	0.0569997	-0.0546229	-0.12509	0.0641251	-0.0697075	-0.12841	-0.0631504	0.0143107
22	G23	0.0552645	0.140853	0.0808535	0.0269345	-0.0368636	0.0272764	0.00240709	0.0157893	0.00802875	-0.0178505	0.0128457	-0.115529	0.0615797	-0.135554	-0.00982404	0.100454	-0.0621804	0.104292	0.0245276	0.0757576	0.0184264	-0.0953603	-0.0749188	-0.0112346	0.095645	-0.0840837	0.00403759	0.122538	0.0504262	0.00825628	0.0253526	-0.0556473	0.0686666	-0.0360027	0.0541245	-0.176388	0.0373446	-0.026213	-0.116662	0.0240542	0.0722933
23	G24	0.0146658	-0.00059027	0.0397385	-0.0334122	0.0118554	-0.14364	0.138531	-0.0173147	0.110366	-0.0578019	0.0848291	0.0196869	-0.0679709	0.126395	0.0925107	0.0294667	0.185148	-0.00857081	0.263642	-0.0110035	0.050772	-0.192579	-0.09881	-0.0342681	0.075965	-0.0537981	-0.0451703	0.0600734	0.00692808	0.0419616	0.0772394	0.129171	-0.0577035	0.17832	-0.0393229	0.0941735	0.126359	0.0815288	0.0702369	0.167364	-0.021399
24	G25	0.0749754	0.0550411	0.11583	-0.0249704	-0.134794	-0.110634	-0.051683	0.00148245	0.000841862	0.0708384	-0.0286481	-0.0134897	-0.0794617	-0.0402418	-0.0458993	-0.0678519	0.0383179	-0.230946	0.142044	0.0306974	0.0444353	-0.0198391	0.054566	0.0424387	-0.0576402	-0.0172727	0.0166596	0.0650574	0.0195502	0.0275928	0.0149587	0.0199855	0.0470616	-0.119622	-0.0426154	0.0921209	0.0772319	-0.0810212	-0.108029	-0.0379733	-0.0194833
25	G26	0.0482448	0.0419699	0.036726	0.029267	-0.0691978	0.10783	-0.145048	0.0222378	-0.0920492	0.0281894	-0.150572	-0.0181744	0.0330811	-0.0646411	-0.122625	-0.0875912	-0.12398	-0.0562254	-0.198145	0.0187383	-0.0945676	0.211761	0.0435496	-0.0399224	-0.0879476	0.0584942	0.156893	-0.0395846	-0.0568709	-0.0141527	-0.0192465	-0.103901	0.0890873	-0.188342	-0.0202192	-0.0512529	-0.13003	-0.0905449	-0.0732658	-0.0962784	0.00687669
26	G27	0.0668234	0.0622144	0.101479	-0.00198523	-0.136588	-0.0666075	-0.0638537	0.0233227	-0.00286422	0.0538683	-0.0348288	-0.00906106	-0.130047	-0.0432496	-0.0268624	-0.0118256	0.145418	-0.229433	0.119968	0.024548	0.0415965	0.0211294	0.0837529	-0.0247136	0.0511831	-0.0555519	0.0761727	0.107424	0.0600049	-0.0525207	0.0126302	-0.0108417	0.0264934	-0.0661192	-0.0358561	0.0328796	0.0522678	-0.0807537	-0.0229402	0.0358564	-0.0502686
27	G28	0.0982873	0.067222	0.115396	-0.00091456	-0.0934545	-0.0338741	-0.0306279	0.0114053	0.0122247	-0.038937	-0.117828	-0.000569673	-0.0457684	0.0794937	-0.061674	-0.0981745	0.0699824	-0.102019	0.0660862	0.0156608	-0.0764135	0.0570724	-0.0740415	-0.115588	-0.0303706	0.0163486	0.186209	0.0227275	-0.0801615	0.0384604	0.0818859	0.0205114	0.0605531	-0.0436623	-0.0884012	0.0498358	-0.0262486	-0.0286558	-0.0159067	0.0930804	-0.0177245
28	G29	0.0632475	0.0452449	0.116908	-0.035048	-0.153183	-0.0969127	-0.129276	-0.00382007	0.00300635	0.0020827	-0.00377244	0.00341654	-0.0687132	0.0401973	-0.0389331	-0.0500242	-0.0237441	-0.160983	-0.0458054	0.0563544	-0.0489865	0.0399479	0.00169689	0.00348774	-0.0301055	-0.0201886	-0.0156757	0.113441	0.0261522	0.0674299	0.0919682	0.0981393	0.0155453	0.00147481	-0.0179695	0.138785	0.102454	-0.084839	-0.00804306	-0.113496	-0.0811673
29	G30	-0.00447068	-0.0463272	0.0562646	0.000240695	0.00848098	0.104189	0.106368	-0.0769624	-0.0470053	-0.105135	0.0545229	-0.181126	0.0784719	0.0555391	-0.0390464	-0.329133	0.0310708	-0.0429351	0.082011	0.00688552	-0.013705	-0.034245	-0.0335472	-0.0650457	-0.0820181	-0.107025	0.0803542	-0.1059	0.0368689	-0.0776837	0.071168	-0.218698	-0.108229	-0.0378487	-0.0979097	0.0900429	0.159149	-0.0976609	-0.0358009	-0.0147949	-0.018578
30	G31	0.0733801	0.0157026	0.0342201	-0.0346114	-0.15186	-0.0629648	-0.167911	-0.111957	-0.00050014	0.0401027	-0.00602968	0.0519415	-0.116296	0.113247	-0.0541151	0.0355325	0.0422843	-0.0848212	-0.109424	0.0456123	0.0688141	0.0573517	0.0557595	0.0788966	0.0583453	-0.0300988	-0.183609	0.0796785	-0.143542	-0.00533135	-0.124712	-0.0408965	-0.104281	-0.0158547	-0.0192267	0.102933	-0.00128148	0.00798188	-0.0378348	0.0186944	0.153647
31	G32	-0.039359	-0.0627334	0.0309518	0.00596818	0.0549358	0.10461	0.12378	-0.0688471	-0.0769135	-0.0707446	0.0885649	-0.199569	0.121335	-0.017064	-0.0224904	-0.298746	0.0177982	-0.0268183	0.0561079	-0.0322068	-0.0279007	-0.0287988	-0.0279578	-0.0233745	-0.0492508	-0.100526	0.0883746	-0.0729352	0.0858952	-0.0542203	0.0646753	-0.150759	-0.0943333	-0.0774528	-0.0969011	0.113609	0.113335	-0.0913763	-0.0855151	-0.0343879	-0.0172795
32	G33	0.044816	0.0062581	0.0463557	-0.0236316	-0.141659	-0.0475377	-0.178533	-0.130072	0.00284143	0.0190944	-0.00784655	0.0371948	-0.143037	0.049559	-0.0646685	0.0742141	0.0905465	-0.083921	-0.140235	-0.0290949	0.000611975	0.0557556	-0.00813768	0.0971712	0.0750949	-0.115628	-0.220608	-0.0141078	-0.205537	-0.043073	-0.0872342	-0.0710386	-0.0904179	-0.0237936	-0.0942446	0.0763336	-0.0561007	0.0342034	-0.019456	-0.0307115	0.0782996
33	G34	0.0925164	0.0520753	0.0549585	-0.0151076	-0.122432	-0.019379	-0.0636951	-0.00554001	0.0865179	-0.0711564	-0.0985908	0.0817849	-0.126111	0.179792	-0.0353444	-0.0198795	0.0285926	-0.0342888	0.054646	0.10403	0.041647	-0.0106096	-0.00840921	-0.0996437	-0.0706047	0.00387082	-0.0339778	-0.0651909	-0.133922	-0.0467107	0.00486936	-0.13717	-0.0148154	0.109848	0.0161151	-0.0820277	0.0898028	-0.00127907	0.136047	0.0586046	0.00169818
34	G35	0.0840058	0.0670324	0.0238843	-0.0528479	-0.111897	-0.0108408	-0.0755417	0.021271	0.063215	0.023275	-0.0538469	0.0804945	-0.0450261	0.160462	-0.103225	-0.0519682	0.0693926	0.00490936	0.0151354	0.211287	0.101448	-0.0542763	0.08297	-0.0252015	-0.0880315	0.000187493	0.0013169	0.119809	-0.0510246	-0.0840361	-0.132983	-0.045126	-0.119021	-0.0226737	0.0611327	-0.00106129	-0.0156185	0.121334	0.121049	-0.0541702	0.100363
35	G36	0.0282768	0.00301784	0.0249816	0.00609657	-0.0354601	-0.139621	0.0797781	0.175021	-0.0805333	0.0944429	-0.0335304	-0.0266047	0.0168652	0.0293332	-0.0280128	0.0671656	-0.0402719	-0.09175	-0.170443	-0.327212	0.0619324	-0.127338	-0.0914827	-0.197063	0.0253176	0.11685	-0.00452435	0.0286547	0.00180502	-0.0199166	0.00722775	-0.157011	-0.111493	-0.0321602	-0.0670216	0.0780146	-0.0742029	-0.0254559	0.0685825	0.093938	-0.0391538
36	G37	0.0353259	0.00597569	0.0412748	0.0423544	-0.0806532	0.135814	0.185029	0.123863	-0.0449395	0.16672	0.0952245	-0.0462483	-0.00807753	0.0234792	0.0722207	0.0261181	-0.0380551	-0.0239866	0.0187618	-0.0212696	-0.0681954	0.103879	-0.0991375	0.121071	-0.202221	0.0504838	-0.119968	0.111476	0.0278905	0.0315383	-0.12688	-0.0602243	0.106032	-0.0730698	0.0281892	0.0863928	0.107677	0.0779201	0.141152	-0.10048	0.0610434
37	G38	-0.0173218	0.00302513	-0.0107806	-0.00851427	0.0153392	0.130705	-0.0880098	-0.183113	0.0783977	-0.108642	0.0167851	0.0257084	-0.00577512	-0.0304966	0.0359974	-0.0836702	0.0522884	0.0975934	0.18734	0.315407	-0.0692631	0.143018	0.0664806	0.193074	-0.0229975	-0.134463	0.00330679	-0.0170314	0.00769529	0.0115573	-0.0101504	0.152901	0.103754	0.0294985	0.0766545	-0.0945629	0.0773773	0.0365932	-0.0819858	-0.0801443	0.030156
38	G39	0.0339483	-0.000574814	0.0373846	0.0495642	-0.0969344	0.140227	0.172287	0.116251	-0.0824334	0.161228	0.0990342	-0.0445704	-0.0185221	0.00193729	0.0939225	0.0169106	-0.00556797	-0.0199939	0.00482623	-0.0516852	-0.0988299	0.137125	-0.0859945	0.079593	-0.167325	0.00478516	-0.104747	0.0894283	0.0462635	0.0483553	-0.110909	-0.0564751	0.117036	-0.0433335	0.060603	0.0877466	0.13342	0.114912	0.16527	-0.0510376	0.0316423
39	G40	0.0755981	0.0407207	0.0978968	-0.0159657	-0.138767	-0.0693123	-0.0513677	-0.0455207	-0.019372	-0.0896602	-0.115553	-0.00826788	0.075639	-0.00616778	0.052827	-0.106846	0.078806	0.0341633	0.102556	-0.101555	-0.0470716	0.0991367	-0.175619	-0.0373614	0.0175053	-0.113239	-0.00988974	0.0794675	0.0637128	-0.0578782	-0.0189971	-0.0367156	-0.0598614	-0.0203694	0.0604963	-0.105984	0.0180485	0.0744691	-0.086767	0.0972949	-0.0646993
40	G41	0.0107618	0.00988274	0.0395551	-0.0195818	-0.190902	-0.0149887	-0.114835	-0.0333044	-0.100685	-0.0377342	-0.0433322	0.0227187	-0.0479656	-0.0533135	0.0410086	-0.0830967	0.135797	0.0362352	-0.0456213	-0.152726	-0.13901	0.0858361	0.00333088	-0.0957839	0.0868863	-0.180063	0.000848408	-0.0689392	0.0890644	0.0196827	-0.0450454	0.00510461	-0.0270856	0.0412635	0.158102	0.0356179	0.142667	0.0965289	0.0734673	0.193381	-0.0902051
41	G42	0.133538	-0.0804515	0.0829176	-0.0860911	0.149848	-0.0285587	-0.0459058	0.0569124	-0.0184082	0.0323668	0.0393776	0.0252737	0.0295383	-0.0253782	0.0473539	-0.0340795	0.0430362	-0.0258598	-0.0235103	0.032696	-0.0164003	-0.00101113	-0.00113189	-0.0215766	0.00330186	-0.0233261	-0.0461786	-0.00677829	-0.00940148	0.00408948	0.0284928	-0.019053	0.0289013	-0.0157339	0.00642925	-0.0168069	-0.0228019	-0.00475641	-0.00711265	-0.00550981	-0.00755956
42	G43	0.0440017	0.157711	-0.0634152	-0.0622549	0.0979188	0.0268675	0.0505294	-0.0838094	-0.050373	0.0768749	0.0663975	0.0472431	0.0322308	0.0618549	0.0997381	-0.0427521	-0.04264	-0.183525	-0.0671587	0.0148328	-0.014826	0.056696	-0.0888426	0.0358227	0.0440196	-0.0113196	0.0341846	0.0372374	0.0193646	0.0798311	0.00458017	0.0302738	-0.108107	0.072596	0.056613	-0.0284243	-0.0398691	-0.00543337	-0.0148492	-0.0284878	-0.00411373
43	G44	0.130152	-0.0848297	0.0854568	-0.0876266	0.148041	-0.0364213	-0.0494979	0.0512151	-0.0207096	0.0299912	0.0504362	0.0230019	0.0300956	-0.0266211	0.0497839	-0.0337222	0.0379738	-0.0306998	-0.0247465	0.0357091	-0.0112602	-0.00542052	-0.0105027	-0.0147131	0.00285468	-0.0264516	-0.0569697	-0.0113791	-0.000115294	0.00565335	0.0293611	-0.0225358	0.0208221	-0.0203274	0.00325136	-0.0236177	-0.0229024	-0.00782623	-0.00466519	-0.00404923	0.000723801
44	G45	0.0430719	0.164499	-0.0870895	-0.075253	0.0838727	0.0466123	0.0483685	-0.0186226	-0.0652755	0.0353311	0.0516214	0.0489475	0.0469517	0.0843207	0.0634491	-0.0864242	-0.0198307	-0.134206	-0.0416404	0.054066	-0.0221039	0.027938	-0.0542699	-0.019442	0.0721661	-0.0137575	0.0341165	0.0541554	-0.0203018	0.06489	-0.00665374	0.0935901	-0.0798678	-0.0450088	0.0833877	-0.00720406	-0.0839686	-0.00507865	-0.0279296	-0.00484146	0.0133658
45	G46	0.131926	-0.0826579	0.0842146	-0.0868926	0.149025	-0.0324654	-0.0477063	0.0541188	-0.0195565	0.0312061	0.0448719	0.024161	0.0298284	-0.0260058	0.0485798	-0.0339189	0.0405503	-0.0282686	-0.0241336	0.0342035	-0.0138631	-0.00319483	-0.00577218	-0.0181886	0.00308203	-0.0248848	-0.0515437	-0.00905954	-0.00480814	0.00486576	0.0289364	-0.0207866	0.0249149	-0.0180158	0.00485887	-0.0201872	-0.0228626	-0.00627864	-0.00590426	-0.00478928	-0.00346186
46	G47	0.0802226	0.0579872	-0.0147964	-0.0104672	0.0872597	0.0996545	0.0397135	0.120017	-0.0163117	0.0726989	-0.167954	0.0667698	-0.00854342	0.0402154	-0.0580218	0.0127548	0.112137	0.0867394	0.031147	-0.0119116	-0.123417	0.0804774	0.112712	-0.137099	0.0207172	-0.00288123	0.180366	0.0961998	-0.172633	-0.0255345	0.00751363	0.0621688	0.0957377	0.114406	0.0686083	0.108508	0.0460396	0.0639281	-0.000652271	-0.0606566	-0.091747
47	G48	-0.145017	0.0510641	0.1363	0.103323	0.0721509	-0.0150416	-0.0106036	-0.000630642	-0.0211251	0.0204932	0.00928604	0.0390959	-0.00779726	-0.00821899	-0.0073734	0.00734199	0.0360361	-0.0432775	-0.0134712	0.0139787	-0.00421939	-0.00915883	-0.0171511	-0.00128906	-0.00966136	-0.0158977	-0.00900112	-0.000368731	-0.00411092	0.0130663	0.00323789	-0.0135763	0.00746577	0.00761534	0.00736333	-0.0117248	-0.0105127	0.00225972	0.00286854	-0.000730611	-0.00880159
48	G49	0.0365548	0.145636	-0.108575	-0.0335559	0.108832	-0.0534198	-0.0331588	-0.0517018	-0.00676237	0.0353867	-0.0617882	0.0290203	0.0283767	0.0618	-0.0310523	-0.0133561	0.0878444	-0.0151483	-0.108712	0.00562886	0.048773	0.109291	-0.0684828	0.0590131	-0.118171	0.0586327	-0.022644	-0.0990763	0.00641434	0.0666122	0.0761334	-0.0820984	0.0605571	0.0490026	-0.0416192	-0.0511595	0.110598	0.0390619	-0.0553615	0.0455172	-0.00920495
49	G50	-0.14464	0.0496403	0.136133	0.102951	0.0755276	-0.0098404	-0.00613634	0.000502005	-0.0198382	0.0222425	0.00408956	0.0464903	-0.0142822	-0.0168592	-0.0108902	0.00312353	0.0507497	-0.0340152	-0.0227483	-0.00158878	-0.0115079	-0.00754484	-0.00236332	-0.00266883	-0.00442641	-0.0201156	-0.000388486	0.00376008	-0.0171236	0.0123236	0.000851334	-0.00935337	0.011951	0.0103794	0.0101787	0.00768395	0.00396945	0.0141673	-0.0126508	-0.0126688	-0.00458668
50	G51	0.0368316	0.163416	-0.0998896	-0.027125	0.118579	-0.0318064	-0.04577	-0.033918	-0.0256433	-0.00569262	-0.0436676	-0.0223015	0.0146851	-0.0427339	-0.0227704	-0.0333733	0.142997	0.0280023	0.0438702	-0.019242	-0.00538707	0.0679648	0.00341714	0.0418673	-0.0171796	0.0187798	-0.0545254	-0.111816	0.0102678	-0.0195481	0.0467657	-0.0161942	0.0234326	0.0221862	-0.0439185	0.0420328	0.0460735	-0.00574516	-0.0108017	-0.107892	0.0875011
51	G52	-0.144961	0.0504029	0.136341	0.103232	0.0738945	-0.0124705	-0.0083932	-6.83438e-05	-0.0205048	0.0213811	0.00671207	0.0428061	-0.0110271	-0.0125202	-0.0091278	0.00525229	0.0433808	-0.0387139	-0.0180937	0.00625512	-0.00784528	-0.00836507	-0.00981786	-0.00197591	-0.00706861	-0.0180082	-0.00472923	0.00168275	-0.0105813	0.0127091	0.00205483	-0.01149	0.00970151	0.00899585	0.00876912	-0.00209024	-0.00332533	0.00817925	-0.0048412	-0.00666396	-0.00671498
52	G53	0.0725835	-0.0267915	-0.0666662	0.0276564	0.0244153	0.0673419	0.0232957	0.033798	0.0434052	0.0471788	-0.0827205	0.115758	-0.113698	-0.112039	-0.0427578	-0.00998725	0.0827115	0.0733947	-0.04008	-0.132636	-0.106989	0.00257181	0.196046	0.019785	0.0427031	-0.107569	0.189887	-0.0624586	-0.0457042	0.048273	-0.164908	-0.0857444	0.0125388	0.0620578	-0.042855	0.147235	0.129873	0.113419	-0.116023	-0.0489384	0.0919981
53	G54	0.00745431	-0.021603	-0.123145	0.156834	0.0273007	-0.0137927	-0.0886949	-0.0414646	0.0310311	0.0399556	-0.024506	0.112915	0.0101396	0.00459833	0.176285	-0.0466024	-0.0224322	0.0293675	0.0758395	-0.0343119	-0.0574212	-0.00527348	0.0795087	0.0304976	-0.11073	-0.0183051	-0.0737204	0.185546	-0.121701	0.0694448	0.0426497	-0.13079	-0.0389095	-0.0917659	0.03221	0.00157903	-0.11882	-0.129115	0.0510186	0.164543	-0.0522321
54	G55	-0.0192683	0.0424748	-0.116585	0.0721704	-0.00604182	-0.0161858	-0.0725805	-0.0413892	-0.0408857	0.150113	-0.105087	0.0289983	0.0164156	0.00274335	0.159221	-0.0308056	-0.0375643	0.0843556	0.0425852	0.0690976	-0.0275625	-0.182903	0.0495635	0.00405431	0.0887161	0.0817245	-0.00154637	0.186847	-0.134024	-0.0577523	0.106934	-0.0686549	-0.024806	0.00473256	-0.128221	0.0654444	0.110881	-0.124703	0.0165246	-0.0512989	-0.036565
55	G56	0.0143599	-0.0151891	-0.128048	0.159221	0.0018035	-0.0763738	-0.109528	0.02013	0.013087	0.0719931	-0.0207873	0.0893478	0.128388	-0.133259	0.164851	-0.0514981	-0.0388108	0.0600436	0.0326589	-0.0172716	-0.102765	-0.0719748	-0.0043593	-0.0672493	-0.0199226	-0.0262732	-0.0925147	-0.0232061	-0.145463	0.0506395	0.0428837	0.00816988	-0.0647488	-0.06642	-0.0451653	-0.00633896	0.0674815	0.00814471	0.0649647	0.00293384	0.0486354
56	G57	0.0178791	0.0160017	-0.127086	0.132311	-0.0579586	-0.0825131	-0.0658078	0.0237933	0.00847648	-0.0150611	0.0320437	0.0691833	0.121302	-0.0673383	0.205393	0.0163504	-0.0412018	0.0385052	-0.020399	-0.0481357	-0.040096	-0.0866795	-0.00764042	-0.0165444	-0.0458017	-0.0515964	-0.00277288	0.0104384	-0.0497878	-0.0905669	0.0764965	0.0481613	-0.119391	0.0194673	0.0191815	0.0925618	0.168721	0.0383894	-0.123529	-0.0742611	0.0281519
57	G58	0.0124748	-0.0199914	-0.139316	0.175071	0.0146282	-0.0535399	-0.110923	-0.00823172	0.0233768	0.0638224	-0.0248533	0.110581	0.0835393	-0.0792172	0.18815	-0.0545815	-0.0348482	0.0512691	0.0575449	-0.0275613	-0.0912936	-0.046629	0.0367241	-0.0260175	-0.0670416	-0.0251361	-0.0931001	0.0777311	-0.149251	0.065373	0.0473551	-0.0597992	-0.0588739	-0.0860819	-0.0116636	-0.00309433	-0.0175971	-0.058985	0.0650049	0.0833117	0.00386642
58	G59	-0.0317897	0.0354547	0.0403943	0.0281872	0.0547675	0.0209413	0.0393694	0.0732737	0.0409596	0.0198852	0.0308273	-0.0380854	0.114271	0.11654	-0.188391	0.0466181	-0.0318047	0.0286634	-0.0270467	-0.133095	0.101136	0.0767315	0.0557565	-0.00423506	0.15978	-0.0281455	0.0116704	-0.205903	-0.0495278	-0.0861616	0.11559	0.137763	-0.114442	-0.0639105	-0.107419	-0.0585285	0.167372	0.0163518	0.145789	0.041327	0.272534
59	G60	-0.129868	0.0882327	-0.0905939	0.0824613	-0.146112	0.0282514	0.0489784	-0.0628578	0.022805	-0.0206217	-0.0392663	-0.0297596	-0.0181841	0.0283138	-0.0463246	0.0354112	-0.044058	0.0179816	0.0299013	-0.035463	0.0181747	-0.00284463	-0.00239976	0.0141968	-0.00226282	0.0333719	0.0456778	0.0102748	0.00277784	-0.0095723	-0.0157446	0.0124363	-0.0220834	-0.00529662	-0.000136788	0.00933315	0.0154508	-0.0183425	-0.000173114	0.0120013	0.00246251
60	G61	-0.0150892	0.162617	-0.0862762	-0.0327581	0.0206317	0.042332	0.084586	-0.115319	-0.0326051	0.0629714	0.0676613	0.0436784	0.0180242	0.0513837	0.0914858	-0.0377055	-0.0772407	-0.195988	-0.0526027	0.0118756	-0.048841	0.00525214	-0.0469584	0.00839561	0.0581	-0.00804649	0.023896	-0.00728954	0.00244445	0.0445523	0.00636122	0.0562237	-0.168631	0.0732073	0.0287459	-0.061251	-0.0448858	-0.0130068	-0.0363035	-0.0403681	0.0049344
61	G62	-0.127801	0.09132	-0.0912428	0.0835915	-0.141863	0.0385598	0.0541316	-0.0563703	0.0248098	-0.0191094	-0.0539156	-0.0286422	-0.0206955	0.026037	-0.0490782	0.0362989	-0.0366216	0.0271108	0.0342698	-0.0384773	0.0129697	0.000614534	0.00710038	0.00880812	-0.00744099	0.0346729	0.0531816	0.0140305	-0.00400914	-0.0152624	-0.0192364	0.0166195	-0.0120459	-0.00659464	0.00425491	0.0190786	0.0132264	-0.011894	0.00369317	0.00826886	0.00186922
62	G63	-0.014909	0.175561	-0.109816	-0.0468138	0.0141851	0.0554627	0.0787377	-0.0313199	-0.0599844	0.0306955	0.0402661	0.0343323	0.0212551	0.0590191	0.0554516	-0.0679401	-0.0368717	-0.128203	-0.0199548	0.0512962	-0.0264821	0.00615712	-0.022215	-0.0273546	0.0864629	-0.0366565	0.0246754	-0.00864665	-0.026245	0.0396136	-0.017375	0.126459	-0.0857074	-0.0629771	0.0692014	-0.0414295	-0.102402	-0.0442265	-0.00969194	0.0485045	0.0220127
63	G64	-0.128925	0.0898251	-0.0909756	0.0830769	-0.144095	0.0333946	0.0515722	-0.0596736	0.0238165	-0.0198833	-0.0465747	-0.0292235	-0.0194445	0.0272004	-0.0477237	0.0358756	-0.0403898	0.0225318	0.0320926	-0.0369846	0.0155989	-0.00112679	0.00232159	0.0115271	-0.00483858	0.0340405	0.0494381	0.0121486	-0.000594438	-0.0124073	-0.0174908	0.014524	-0.0171077	-0.00594538	0.00204642	0.0141841	0.014355	-0.0151487	0.00174886	0.0101536	0.00216917
64	G65	0.0599449	0.0339102	0.00156296	-0.0144916	0.124799	0.130565	0.0890516	0.0931992	-0.00823146	0.0554908	-0.118096	0.0555953	-0.0343617	0.0246225	-0.0455465	-0.0120011	0.134076	0.0832594	0.086802	-0.0216064	-0.128905	0.0206354	0.0345402	-0.076074	-0.0327972	0.0424001	0.182789	0.0640879	-0.158341	-0.0539652	0.0210482	0.0861767	-0.00678452	0.0826381	0.138963	0.0332078	-0.0641367	0.174505	0.0753974	-0.0980111	0.0650163
65	G66	0.154421	-0.0757283	-0.00919833	0.0978341	0.0850558	-0.00851127	-0.00674514	0.0379644	-0.0470917	0.00305533	0.0409822	0.0647218	-0.0476776	0.00198432	-0.0563815	-0.0144925	0.00516386	-0.0360154	0.007885	-3.59039e-05	0.0318122	-0.0189907	-0.0601458	0.00439007	-0.0108352	-0.0655685	-0.036702	-0.0155313	0.017082	0.0245643	0.046598	0.0028654	-0.00648695	0.00355927	0.0556939	-0.0443143	0.0163921	0.00257809	-0.0333991	-0.0190837	0.0315963
66	G67	0.0727195	0.144958	-0.0745249	-0.00519246	0.0884842	0.0530214	0.0306039	-0.00962766	-0.0753306	0.0269891	0.138511	0.0647644	-0.0144927	0.00140491	0.0854028	-0.00774826	-0.0333419	-0.115273	0.0536853	-0.0193677	0.0487217	0.0725258	-0.0410489	-0.0723337	-0.00276738	-0.0613593	0.0671249	0.00201051	-0.0167266	0.0437846	-0.089643	-0.0217641	-0.05443	0.0538078	-0.0917312	-0.0664567	-0.0248463	0.104079	-0.0318583	0.0350115	-0.0267804
67	G68	0.151828	-0.0818175	-0.00780028	0.0980715	0.0823773	-0.0243541	-0.0233933	0.0265406	-0.0429261	0.00573988	0.0609017	0.0430244	-0.0363081	0.0061524	-0.0403686	-0.00633234	0.0238958	-0.0443771	0.00615134	0.00622091	0.0352171	-0.0228427	-0.0987124	0.0182674	-0.0172836	-0.050932	-0.00178116	-0.023786	0.0151355	0.0420268	0.0278796	-0.00572624	-0.00840443	0.00792547	0.063221	-0.0553689	0.0217178	-0.00232614	-0.0262389	-0.0242485	0.0372578
68	G69	0.0714919	0.15155	-0.0827915	0.00647356	0.0838189	0.0646036	0.0114258	0.0264212	-0.0746319	-0.035746	0.114633	0.0547232	0.0131103	0.0393264	0.0553662	-0.0131016	0.0502563	-0.0178811	0.0340273	0.0173804	-0.0132497	0.0365903	-0.0132898	-0.0787327	0.0375858	-0.115798	-0.040891	-0.0211935	-0.0561421	0.0464303	-0.114663	0.0138485	-0.0209527	-0.0538093	-0.0841701	0.0112987	-0.12083	0.0634374	-0.0293746	0.0494582	0.00920718
69	G70	0.153545	-0.0788929	-0.00853888	0.0981971	0.0839626	-0.016269	-0.0148916	0.0324819	-0.0451765	0.00437393	0.0508126	0.0542902	-0.0422462	0.00402464	-0.0487046	-0.0105444	0.0143239	-0.0401895	0.00705835	0.00301927	0.0335552	-0.0209196	-0.0791301	0.0111776	-0.0140114	-0.0585869	-0.0197425	-0.0196013	0.0161746	0.0331535	0.0375753	-0.00132274	-0.00743965	0.00570032	0.0595101	-0.0498243	0.0190341	0.000189816	-0.0299871	-0.0216539	0.0344407
70	G71	0.0481351	0.0247316	-0.0045812	0.0193847	0.0547442	0.121715	0.100664	0.0833427	0.000444297	-0.0360967	-0.1166	0.15201	-0.150606	-0.0175343	-0.091595	-0.053811	-0.147398	0.00163034	-0.00924275	-0.0490564	-0.0549589	0.0271719	0.269563	-0.110826	0.100978	-0.103127	-0.209076	0.0436469	0.127556	-0.154479	0.147783	0.100279	0.0133519	-0.0147762	-0.0710226	0.0635144	-0.00446621	0.0325499	-0.0313821	0.0198875	-0.0171212
71	G72	0.0814365	0.0574273	0.00672703	0.0392045	-0.0126828	0.00707915	0.111655	0.102355	-0.129539	-0.163843	-0.038903	0.0718103	0.0131654	-0.0886389	-0.0886319	-0.00927275	0.122536	0.0151517	-0.0949616	-0.0648732	0.0124681	-0.159143	-0.0268491	0.13178	0.00203974	0.106644	0.00817984	0.0798079	-0.00252541	-0.00122299	0.0323473	0.000635274	0.0211467	-0.0969694	0.0709996	-0.0266775	0.0161433	-0.107951	-0.0652939	0.0352511	0.0742924
72	G73	0.0774358	0.0706719	0.018862	0.044653	-0.0515923	0.0176939	0.0695617	0.0386228	-0.116714	-0.159866	-0.172426	0.104853	0.0104713	-0.00644015	-0.0135884	-0.0768384	0.161486	-0.0163888	-0.0484561	0.0973805	0.0285864	-0.0486397	0.0137586	0.00140212	-0.0574735	0.12007	0.027392	-0.0350224	0.0978928	-0.0563633	-0.0512813	-0.0790834	-0.0102163	-0.0049831	-0.043382	-0.0467962	0.0252771	-0.0947414	0.194825	-0.0486758	0.0028362
73	G74	0.0906197	0.0722627	0.0139718	0.0474626	-0.0346832	0.0135816	0.105197	0.0833515	-0.140784	-0.184438	-0.113761	0.0989371	0.0135848	-0.0581292	-0.0618444	-0.0457121	0.159754	0.000835979	-0.083899	0.0105792	0.0225797	-0.123658	-0.0094335	0.0821687	-0.0286449	0.128382	0.0193081	0.0310974	0.0493763	-0.0300836	-0.00669304	-0.0407572	0.00775263	-0.0625193	0.0213042	-0.0408362	0.023129	-0.11601	0.0610232	-0.00354278	0.047388
74	G75	-0.00331987	-0.0130835	-0.0419212	0.0450084	-0.00600076	0.0261957	0.0601116	-0.0775826	0.0173549	-0.0767638	0.0492343	-0.0570994	0.0176641	0.0356747	-0.116482	-0.0667401	-0.0797446	-0.143284	0.103507	-0.237908	0.0163594	0.0418853	0.0586111	0.0952436	-0.0756019	-0.148266	-0.0631524	-0.0147182	-0.0900634	0.0710341	0.0641272	-0.0138049	0.289536	0.0571908	0.0578467	0.0504689	-0.220492	-0.023827	-0.00557528	0.291625	0.242398
75	G76	0.0222686	0.00991772	-0.0830538	0.165077	-0.0291606	-0.22668	0.034627	0.0867688	0.0114116	-0.102318	-0.0049074	-0.0166399	0.098247	-0.0173489	0.0312608	0.0420881	-0.0766073	-0.0981119	0.00979376	0.0513065	-0.0540034	0.0549905	0.071297	-0.0326416	-0.13509	-0.0601163	-0.010128	-0.0746076	0.00665414	0.0262575	-0.0226669	0.0672913	0.0855787	-0.0410702	-0.045109	0.0518198	0.0231241	0.0740935	-0.0236264	-0.0433398	-0.133148
76	G77	0.0446706	0.0562712	-0.0665079	0.0986038	-0.0423207	-0.159148	0.0137285	0.0938438	-0.00725635	-0.124063	-0.0402733	0.0204969	0.0627442	-0.0542346	0.0374877	-0.107652	0.147079	-0.0361092	-0.0926651	0.159547	-0.112599	-0.00363186	0.0443745	0.00991285	-0.0391019	0.0317113	-0.0816672	-0.0533517	0.0371976	0.10949	-0.152616	0.057819	0.0452	0.127817	-0.0380757	0.0377985	0.0540501	-0.103238	0.00529217	0.0495002	0.1753
77	G78	0.00323295	0.00399539	-0.0396164	0.114131	-0.0106901	-0.241449	0.10839	0.11579	0.0598893	-0.0809554	0.0158068	-0.116295	0.103049	0.0373273	0.0363959	0.144984	-0.0174491	-0.0871431	0.0310227	0.091313	-0.0416118	0.125389	0.0811268	-0.0670387	-0.0562009	-0.0393933	0.012726	0.0466508	0.00945814	-0.0797062	0.108523	-0.0748983	0.0358786	-0.0407198	0.0635468	0.060042	-0.0858367	0.0834962	-0.102467	-0.106465	0.0246209
78	G79	0.0283506	0.0520932	-0.0619088	0.0917997	-0.0509337	-0.171637	0.0635434	0.0708957	0.0649202	-0.143069	0.0195493	-0.0605966	0.0369445	-0.0512338	0.0135656	0.0709833	0.0496267	-0.0678162	-0.104666	0.113408	-0.120758	0.146595	0.0984638	0.0765215	0.0637393	0.0459879	-0.104217	-0.164558	0.129872	-0.0576741	-0.0446878	0.0371977	-0.0151835	0.0817187	0.0330243	0.0528042	-0.105576	0.0379285	-0.0494275	0.0478179	-0.0839583
79	G80	0.0152054	0.00791273	-0.0690122	0.152965	-0.0227935	-0.247868	0.0697828	0.10531	0.0337857	-0.0993708	0.00402295	-0.062195	0.106716	0.00594013	0.0355659	0.0907285	-0.0551332	-0.0995331	0.0199004	0.0724681	-0.0519494	0.0899556	0.0802756	-0.0500974	-0.108574	-0.054737	-0.000578667	-0.0252847	0.00833424	-0.0193514	0.0344337	0.00815416	0.0689041	-0.0435583	0.000487764	0.0588267	-0.0240244	0.0830615	-0.0603404	-0.0743082	-0.0712973
80	G81	0.0229567	0.00618132	-0.0269158	0.0139091	-0.0114669	0.0575291	-0.086105	-0.11381	-0.0656676	0.0283196	-0.0387292	0.139486	-0.00909809	-0.0787246	-0.00514608	-0.207857	-0.0866805	-0.0480494	-0.0932264	-0.11703	-0.00729195	-0.100529	0.00530722	0.0160123	-0.161303	-0.0479218	-0.00273726	-0.108508	-0.0119969	0.176148	-0.197252	0.260283	0.149938	-0.027028	-0.203879	-0.0533087	0.148385	-0.0549824	0.078452	0.0807787	-0.197957
81	G82	-0.0520729	0.0180772	0.109354	-0.181417	0.0719285	-0.108162	-0.0190117	-0.0681181	0.0887334	-0.0369772	0.0380787	-0.0602346	0.0347944	0.0212831	0.0788295	-0.0452016	0.0793576	0.0589404	-0.0408425	-0.00303801	-0.0550073	0.0645638	0.0886632	-0.0462821	0.068783	-0.0405757	-0.0620719	0.0531203	-0.0558561	-0.0664777	-0.0290305	-0.0394345	0.139529	-0.0716862	-0.0737314	0.0173471	-0.137303	0.0118013	0.0250057	0.0542761	0.0365883
82	G83	0.0400613	-0.0287044	-0.0280185	0.21508	0.00558483	0.0692647	-0.0862349	0.0164148	0.0125383	0.0743389	0.117263	-0.0380219	-0.0661252	-0.0499213	-0.111232	-0.108618	0.0706965	0.0976686	0.0348831	0.139509	0.0835771	0.0709797	-0.0187546	-0.0873084	0.0919466	0.0596311	0.0033878	0.0569735	0.0654454	-0.0131882	-0.00485127	0.059065	-0.0465481	-0.0213728	-0.0893452	0.0436843	-0.118561	-0.0241133	0.00877236	0.0432872	-0.0813207
83	G84	0.0177503	0.0695395	-0.046062	-0.0501708	0.0446067	0.0313996	-0.0565685	0.0325358	0.10858	-0.00196236	0.0449033	-0.0604886	-0.176153	-0.144196	0.0345634	-0.00346376	-0.0375523	0.00886082	-0.0225106	-0.0441343	0.213996	-0.139332	-0.08648	0.16321	-0.184095	-0.0869984	0.041759	0.153286	0.0166187	-0.0607692	0.0384056	-0.00537797	0.0645121	0.0551058	-0.0282798	0.0116838	-0.0567679	-0.0144539	-0.0739242	-0.150417	-0.00718742
84	G85	0.0298917	-0.0120887	-0.0365017	0.222923	0.0176742	0.0573281	-0.10036	-0.00197779	0.0196728	0.0969357	0.134424	-0.0688845	-0.0526565	0.0223698	-0.0494406	-0.115625	0.108827	0.0964395	-0.0603968	0.0825911	0.0283112	0.0409115	-0.0218429	-0.0211624	0.111964	0.0499536	0.00673618	0.0762213	0.0947225	-0.116709	-0.00338776	0.0535936	-0.0138131	-0.0389512	-0.0873689	-0.0189391	-0.0590449	-0.015551	0.0273896	0.061792	-0.0602509
85	G86	0.0028162	0.0748406	-0.0456126	-0.0446924	0.0431276	0.0276502	-0.0217586	-0.0231412	-0.0728646	-0.0579069	0.0450067	-0.0468201	-0.0692121	-0.141341	0.0103336	0.146064	0.00341772	0.0801963	-0.00203554	-0.0224339	0.0254124	-0.120887	-0.0135597	0.234394	-0.149384	-0.199505	0.14173	0.0174664	-0.0901894	-0.235022	0.0604897	-0.0594638	0.0580275	0.0334144	0.0125784	0.169921	-0.159618	0.00338042	0.0437343	0.077252	-0.157185
86	G87	0.0360053	-0.0208348	-0.0334793	0.226525	0.0122057	0.0652559	-0.0966657	0.0071842	0.0167581	0.0888749	0.130358	-0.0557277	-0.0611951	-0.0131474	-0.0821176	-0.116019	0.0933741	0.100317	-0.0146303	0.113943	0.0569993	0.0573822	-0.0210318	-0.0550681	0.105706	0.0564985	0.00528383	0.0691405	0.0832349	-0.0687113	-0.00423666	0.0581511	-0.0307057	-0.0314479	-0.0913147	0.0118432	-0.0909048	-0.0203731	0.0189741	0.0545962	-0.0728604
87	G88	-0.0374171	0.0210973	0.0205413	-0.0399236	-0.0273353	0.00364247	0.0316955	-0.0315756	0.0564258	-0.0196991	-0.0249258	0.115007	0.0408216	0.0848708	0.219462	0.0325897	0.0610202	-0.141819	-0.131139	0.0686603	0.0953789	-0.116636	0.104877	0.0017276	-0.131808	-0.0470893	0.0995351	-0.144457	-0.0220742	-0.268085	0.202762	-0.0337722	-0.0475502	-0.0711454	0.0272302	-0.138075	0.14877	-0.0561835	-0.0285034	0.0440362	0.00647686
88	G89	0.0782352	-0.0511206	-0.0165067	0.0858537	0.035549	-0.0559069	0.00909599	-0.245074	-0.0524215	0.02583	-0.0684574	0.0511092	-0.0717796	0.0674172	0.122157	0.0313644	-0.0235059	0.0107653	-0.0686354	0.000391441	-0.0939728	-0.140876	-0.0534351	0.013342	0.158279	0.0299005	0.0848306	-0.0517046	0.115529	-0.0578296	-0.07601	-0.123642	0.0968414	-0.116581	0.061619	0.0810018	-0.0114817	0.0792129	0.0092208	0.0262305	-0.0328576
89	G90	-0.00277891	0.115307	0.0306278	-0.0452464	0.0452361	-0.0597541	-0.0173106	-0.061106	-0.0152007	0.0417348	-0.0193433	-0.0476372	0.00608204	-0.0751772	-0.057211	-0.0205405	-0.164954	-0.074653	0.0348929	-0.0252008	0.0666684	-0.117859	0.207287	-0.027517	-0.0759802	0.065272	-0.110657	0.105755	0.20082	0.0334792	-0.133102	0.0560528	-0.0927106	0.108381	-0.162812	-0.0564098	0.169701	0.113861	-0.0348718	-0.126346	0.00750943
90	G91	0.0807212	-0.065742	-0.0126962	0.0600172	0.0431759	-0.0466173	0.0395032	-0.242602	-0.0143613	0.0495555	-0.103173	0.0786292	-0.0963335	0.0623795	0.0207661	0.0487693	-0.0614101	-0.0177366	-0.0105683	0.00985781	-0.0474509	-0.136532	-0.0169717	-0.0860229	0.058167	-0.00553472	0.119165	-0.0974535	0.148988	-0.0205906	-0.0458686	-0.0651823	0.129221	-0.0255132	0.0292752	0.0943768	-0.0899115	0.173205	-0.0306846	-0.0868423	-0.0598473
91	G92	0.0120829	0.0964921	0.037895	-0.015817	0.0332445	-0.0194986	-0.0502034	0.0266091	-0.0305509	-0.0564442	0.0214314	-0.047098	-0.0544666	-0.0392952	0.0973609	0.0697608	0.0156075	-0.0083072	0.090573	0.0148958	-0.0997118	-0.130641	0.191774	-0.0950195	-0.0325735	-0.0916999	0.0816127	0.0388796	0.258613	0.188516	-0.185916	-0.0903705	-0.17231	0.0940875	-0.0382501	-0.0419384	-0.075802	-0.100068	0.0310495	-0.00736157	0.319194
92	G93	0.0837715	-0.0614138	-0.0154482	0.0772576	0.0414018	-0.0541793	0.0252092	-0.257147	-0.0357267	0.0394224	-0.0900155	0.0680268	-0.0882992	0.0685002	0.0767308	0.0420116	-0.0442543	-0.00328796	-0.0425473	0.00527494	-0.0751941	-0.146315	-0.0376157	-0.0369682	0.115476	0.0133279	0.107084	-0.0780175	0.139004	-0.0418511	-0.0646668	-0.100347	0.118745	-0.0761533	0.0483611	0.0922816	-0.0523905	0.131803	-0.0107737	-0.0304188	-0.0485091
93	G94	-0.00810008	-0.00251123	0.0524637	0.0112758	0.0673605	-0.0165818	0.0238759	-0.0544759	0.113404	-0.049907	0.00298081	0.0260373	-0.0161024	-0.0178691	0.0638108	-0.0502977	-0.052598	-0.00651705	-0.153454	-0.119149	0.0622187	-0.0300139	0.187289	0.262726	-0.087455	0.0360999	0.0924638	0.164702	0.0876901	0.0386292	-0.0201741	-0.00828173	-0.177381	-0.257457	0.0601633	-0.129401	0.0338855	0.284173	0.0757653	0.0627367	0.0893199
94	G95	0.141674	-0.0424768	-0.127101	-0.0997082	-0.0772147	0.0119486	0.0321279	0.0173219	-0.0274494	-0.00865265	-0.0286156	0.00580012	0.00094523	-0.0165634	-0.0230887	-0.0169526	-0.0605907	0.0463792	0.0385138	-0.0134608	0.0254919	-0.0112373	0.0154336	-0.0294215	0.0167504	-0.00762699	-0.0439987	0.00223933	-0.0137267	-0.00185637	-0.0340224	0.00767266	-0.0583378	0.00510339	0.0514257	0.0285465	-0.0206771	-0.0215765	-0.0932145	-0.00272305	0.000777195
95	G96	0.0098976	0.148314	-0.0842376	-0.0177166	0.0720926	-0.0615253	-0.0265505	-0.0247466	0.0423865	0.0863162	-0.047654	-0.0589823	0.0421739	0.0697457	-0.0485615	0.00691718	0.12076	0.134215	-0.0155208	-0.0208911	-0.0130663	-0.00815724	-0.0712745	-0.030904	-0.0558459	-0.0133557	-0.196555	-0.0357243	0.105872	-0.018352	0.0195081	-0.0088228	0.104433	-0.148106	0.000544522	0.0725455	0.0921878	0.00807283	-0.125815	0.16082	0.00154699
96	G97	0.126884	-0.0632105	-0.134909	-0.100084	-0.0694995	0.00244963	-0.0197773	-0.0331017	0.0714423	-0.0387577	0.0350663	-0.0928621	0.0160561	0.0340622	0.0459298	0.00550589	-0.017972	0.0265454	-0.0173123	-0.0103145	-0.00830103	0.0224038	-0.00212495	0.0522476	0.000265229	0.0367139	0.0479369	-0.0104342	0.0436607	-0.0222749	0.0338458	0.012962	0.0329643	-0.0303928	-0.0798579	-0.0218273	0.0451212	0.0120622	0.106467	0.00797121	0.0339118
97	G98	0.00578277	0.143939	-0.063613	-0.044795	0.102393	-0.0532369	-0.0483742	0.0245751	0.0370608	0.0604271	-0.113366	-0.0224827	-0.0987212	-0.0958782	0.0240887	-0.0387654	0.0775035	0.0650506	0.113412	0.0150197	0.0589807	-0.0195226	0.0202567	0.0390416	-0.0136756	0.0433203	-0.00503853	-0.0762004	-0.0268858	-0.00229087	0.107662	-0.0543242	0.0753519	-0.0330632	0.0187537	-0.0414145	-0.0202477	-0.0252164	0.140015	0.00323211	0.134949
98	G99	0.142044	-0.0549443	-0.137781	-0.105264	-0.0775861	0.00792861	0.00837501	-0.00650111	0.0196241	-0.0238992	0.00110837	-0.0423269	0.00841502	0.00739963	0.00955306	-0.00683953	-0.0429304	0.0391399	0.0131799	-0.0126412	0.010274	0.00467389	0.00764435	0.00909008	0.00955908	0.0137319	-0.00123184	-0.00386225	0.0137089	-0.0119811	-0.00253432	0.0106829	-0.0166544	-0.012049	-0.0102595	0.00535255	0.0105136	-0.00622341	-0.000199588	0.00238075	0.0170869
99	G100	0.000975424	0.0262933	-0.0385274	0.0597237	0.0837382	0.166739	-0.141439	0.114213	0.184373	-0.183285	-0.041504	-0.0736257	-0.0763962	0.0641261	0.0308943	-0.0111408	-0.0173198	-0.17181	-0.0581461	-0.0563081	-0.0724969	-0.0733619	-0.0321774	-0.029079	0.0494842	0.0791026	0.0243551	0.0556789	0.0277144	0.0486135	0.00118752	-0.0714075	0.0266649	0.0701372	0.00155082	-0.00735501	0.0590291	0.064999	-0.103535	0.00996238	-0.0495197
100	G101	-0.134081	0.0555306	0.132701	0.0968851	0.0592813	-0.0168979	0.014508	0.017804	-0.072692	0.0316079	-0.012643	0.0846353	-0.0147598	-0.0348786	-0.0403011	-0.00371166	0.00509441	-0.0357089	0.0156288	0.0131992	0.0195624	-0.0308471	-0.0176299	-0.0352855	-0.000879775	-0.0404518	-0.066646	0.001508	-0.0237612	0.0238573	-0.0308825	-0.0190221	-0.0496586	0.0204432	0.071811	0.00791822	-0.0437538	-0.0194784	-0.0969647	-0.00449943	-0.0170518
101	G102	0.0170621	0.152333	-0.0865401	-0.0207527	0.0960496	-0.0602842	-0.0782439	-0.0256149	0.027182	0.150976	-0.117962	-0.0191344	-0.0687968	-0.00247643	-0.0650117	0.0601669	-0.0106335	0.0150432	-0.0696442	0.00704706	0.0748058	0.0762771	-0.0757718	0.0433918	-0.102652	0.0225547	-0.0373275	-0.051345	0.0475563	0.0575246	0.0775506	-0.0787262	0.0763326	0.0628176	-0.0216266	-0.0468522	0.0994767	0.071299	-0.00478282	0.104305	-0.0317659
102	G103	-0.145924	0.0331378	0.124097	0.0953369	0.0732517	-0.015201	-0.0279334	-0.0277668	0.0265424	0.00566511	0.0376052	0.00158146	-0.0111132	-0.000324073	0.0203682	0.010202	0.0740488	-0.0369258	-0.0550476	-0.0115479	-0.0273152	0.00593342	-0.00597353	0.0404947	-0.0079922	-0.00386687	0.0406624	-0.00189422	0.00741422	0.00262713	0.0308257	-0.00527606	0.0495492	-0.00784011	-0.0510138	-0.00534064	0.045776	0.0358693	0.0693711	-0.0158981	0.021414
103	G104	0.0102842	0.184174	-0.067992	-0.0307282	0.0907755	0.0103819	-0.0697508	-0.0181656	-0.0318612	0.000909642	0.0426753	-0.0485553	0.00511069	0.0298589	-0.0685823	0.0469781	0.0575821	0.0801748	0.0198119	-0.0448796	-0.039891	-0.0363225	-0.0249034	-0.032668	-0.0164221	-0.0653019	-0.0788248	-0.0318199	0.031241	-0.0879616	0.0110911	-0.0268015	-0.0718945	0.0410071	0.0244276	0.123442	-0.0142806	-0.0557842	0.0964834	-0.11896	-0.0672963
104	G105	-0.147299	0.0458604	0.134507	0.10083	0.0699711	-0.0167942	-0.00831891	-0.00659563	-0.0212414	0.0187821	0.0146075	0.0427537	-0.0134684	-0.0174372	-0.00864027	0.00382352	0.0436024	-0.0381544	-0.0228071	0.000124075	-0.00547511	-0.0119709	-0.0120371	0.00500743	-0.00486931	-0.0221603	-0.0104162	-0.000304766	-0.00764333	0.0132617	0.00182167	-0.012339	0.00291922	0.00576534	0.00722896	0.00095487	0.0037475	0.0102624	-0.00949014	-0.0110464	0.00344335
105	G106	0.000926511	0.031831	-0.0438298	0.0252428	0.0930918	0.164242	-0.14753	0.0677717	0.218281	-0.208368	0.0259303	-0.0782527	-0.0584606	0.0971925	0.0693193	0.0107295	-0.000109851	-0.155547	-0.0128481	-0.00137504	-0.0684351	-0.0633753	-0.00710341	0.0255924	0.016806	0.101246	-0.00437161	0.0623985	0.0431357	0.0243639	0.0212959	-0.069801	0.0742711	0.0301701	-0.0448508	0.0379485	0.057421	0.0650405	-0.0467432	0.0523011	-0.0326756
106	G107	-0.132566	0.085046	-0.0848555	0.0753098	-0.140878	0.0227086	0.0463611	-0.0755632	0.0304053	-0.00991553	-0.0415042	-0.0341298	-0.00193296	0.0157114	-0.0484871	0.0258296	-0.0356546	0.0306864	0.0293471	-0.0227886	-0.00558152	0.00416221	0.00810171	0.0212208	-0.017837	0.0628693	0.0483263	0.0154207	0.0117553	-0.00133368	-0.020106	0.0163328	-0.00939248	-0.00121621	-0.0396071	0.00732536	0.0324948	0.00117671	0.0250891	0.0240893	-0.00658476
107	G108	-0.0247162	0.171841	-0.103961	-0.0437446	0.0370992	0.0261888	0.0632106	-0.077946	-0.00771579	0.0619649	0.0531171	0.0113609	0.0327375	0.0615408	0.00610613	-0.09117	0.0067106	-0.126873	-0.0749553	0.039771	-0.0346956	-0.00289621	-0.0493864	-0.0592063	0.0291819	-0.0540928	-0.00603621	-0.0483077	0.0173534	0.00152685	0.0122866	0.0805611	-0.0304986	-0.116976	0.0599116	0.0249125	-0.0356276	0.0543432	-0.0346511	-0.00364722	0.0196732
108	G109	-0.116403	0.0966524	-0.0971599	0.0860463	-0.146486	0.0586697	0.05527	-0.036063	0.0124722	-0.0250906	-0.0603757	-0.0162664	-0.0316633	0.0376634	-0.0504959	0.0437695	-0.0305078	0.0196114	0.0361277	-0.0551312	0.025612	0.000524749	0.0119944	-0.0133406	0.00488759	0.00320321	0.0481529	0.0245573	-0.0274245	-0.0229039	-0.0178034	0.0173557	-0.0296892	0.00529387	0.0564283	0.0113618	0.0072786	-0.0179279	-0.0176342	-0.0199395	0.00076342
109	G110	-0.0177195	0.180095	-0.092868	-0.0346538	-0.00238295	0.0434422	0.0666409	0.0305325	-0.0320017	-0.00347142	-0.00428507	0.0223917	-0.026087	0.0708494	0.0275348	-0.042432	-0.0392961	-0.0785104	0.0529435	0.0384036	-0.0424928	0.000332797	0.00247823	-0.00442182	0.084322	0.0246324	0.0831623	-0.0254277	-0.106045	-0.0420895	0.0232293	0.0579882	-0.0212097	-0.0136859	0.169132	-0.0439898	-0.0591345	-0.0465213	-0.0316112	0.0447822	-0.0151487
110	G111	-0.126737	0.0921188	-0.0922686	0.0817986	-0.145894	0.040765	0.051487	-0.0573399	0.0220695	-0.0175404	-0.0514538	-0.0258879	-0.0165911	0.0267634	-0.0502522	0.0350697	-0.0336936	0.0257292	0.0331533	-0.0390661	0.00967607	0.00243928	0.0101467	0.00455675	-0.00694239	0.0345211	0.0490152	0.0201629	-0.00733261	-0.0119675	-0.0192952	0.0170977	-0.0195288	0.00196722	0.00700721	0.00942861	0.0206092	-0.00820378	0.00447146	0.00281329	-0.00307499
111	G112	-0.00681978	0.0296516	-0.0653023	0.0548061	0.0950951	0.113405	-0.0263037	0.161665	0.105779	-0.0434038	-0.0953911	-0.0528837	0.0236962	0.0831445	-0.0763254	0.0521827	-0.007847	-0.00886058	0.0315928	-0.0760085	-0.0288617	-0.0773915	0.15958	0.112575	0.0761063	0.00732603	-0.0572371	0.035778	-0.0327489	0.201522	-0.158097	-0.1391	-0.0357278	-0.0391751	0.149235	-0.0819554	-0.0745121	-0.176729	-0.0470002	-0.0120844	-0.182081
112	G113	0.0994809	-0.0429361	-0.0802598	0.211121	-0.015015	0.0108518	0.0231531	0.00579447	-0.0520212	-0.0250339	0.0282472	0.0695548	-0.102803	0.020859	-0.116831	0.00841942	-0.0207935	-0.0288251	0.0357316	-0.0335045	0.0603539	-0.0221309	-0.0897267	0.0214938	-0.0181791	-0.0644322	-0.0253266	-0.0143373	0.04002	0.0338486	0.0409483	0.0301417	-0.0301198	0.0180363	0.0716325	-0.0326448	0.0372783	0.0149506	-0.0218266	-0.00965169	0.0584496
113	G114	0.0382117	0.134091	-0.0594094	0.0290003	0.0409401	0.0319809	-0.0250828	0.0791688	-0.059124	-0.044308	0.165727	0.0341719	-0.0274492	-0.0655903	0.0195839	0.0579457	-0.0197832	-0.045134	0.0694839	-0.0703168	0.125501	0.0250011	0.0177975	-0.0911955	-0.0365574	-0.107604	0.0658964	-0.0642745	-0.100477	-0.145381	-0.229224	-0.110422	0.0145459	0.0202805	-0.165929	-0.062497	0.0404114	0.0739181	-0.0742337	0.0334064	0.0469737
114	G115	0.0964257	-0.0468225	-0.0839903	0.214338	-0.0202162	-0.00586735	0.00169718	-0.00648783	-0.0415765	-0.0211589	0.0450365	0.039719	-0.0858171	0.0243865	-0.0945614	0.0162891	0.00488955	-0.0382717	0.0337294	-0.0230265	0.060959	-0.0266989	-0.128319	0.0396509	-0.0207061	-0.0467853	0.0346983	-0.0274041	0.0307957	0.0502616	0.01151	0.0149255	-0.0313179	0.029512	0.0865573	-0.0448282	0.056049	0.0110687	-0.0173434	-0.0150527	0.0622585
115	G116	0.0523374	0.104108	-0.0720334	0.0382286	0.0357295	0.108168	-0.0243928	0.074864	-0.051012	-0.16624	0.13108	0.0174435	-0.0426026	-0.0422375	0.00712261	0.105829	0.0558602	0.0690213	-0.00885488	-0.0595737	0.0323782	-0.0490516	0.0396938	-0.012042	-0.0531721	-0.221097	-0.0458424	-0.0595268	-0.0925755	-0.145621	-0.158516	-0.0564776	0.0433045	-0.0801593	-0.139503	-0.00077156	-0.0244062	-0.113178	-0.081092	0.0367224	-0.0495887
116	G117	0.0984154	-0.0450178	-0.0824253	0.213596	-0.017619	0.00273468	0.0127758	-0.000177876	-0.0471442	-0.0232491	0.0365661	0.0552847	-0.0949496	0.0226708	-0.106458	0.0122981	-0.00834214	-0.0335612	0.0349071	-0.0285319	0.060908	-0.0244562	-0.108955	0.0304516	-0.0194908	-0.0560917	0.0038737	-0.020779	0.0356875	0.0420077	0.0267497	0.0228411	-0.0308339	0.0237169	0.079227	-0.0387336	0.0466034	0.0131192	-0.0197311	-0.0123303	0.0605599
117	G118	0.042647	0.0249047	0.0116185	0.0322917	0.0522476	0.12429	0.0937019	0.0346632	-0.0255894	-0.0641217	-0.0968871	0.15924	-0.151045	0.0116888	-0.0915411	-0.0321965	-0.163205	-0.00234675	-0.00175663	-0.0944516	-0.0332503	0.0103921	0.206914	-0.078992	0.0672937	-0.0820132	-0.27954	0.0378249	0.191582	-0.0909221	0.222874	0.105023	-0.0100123	-0.0352691	-0.0769967	0.0767074	-0.0381675	0.0733984	0.0331558	0.00810591	-0.0398412
118	G119	0.134085	-0.0555295	-0.132695	-0.0968997	-0.0592671	0.0168871	-0.01449	-0.0178024	0.0726685	-0.0316416	0.0126909	-0.0846901	0.0147534	0.034874	0.0402805	0.0037403	-0.00506658	0.0356671	-0.0156299	-0.0132417	-0.019594	0.0308774	0.0176791	0.0352382	0.000857932	0.0405056	0.0666241	-0.00148683	0.0237446	-0.0237858	0.0310001	0.019108	0.0496043	-0.0205144	-0.0718441	-0.00802533	0.0438677	0.0194855	0.0968786	0.00444921	0.0170494
119	G120	0.0171187	0.152234	-0.0863817	-0.0207899	0.0958168	-0.0606498	-0.0780162	-0.0259661	0.0270361	0.151506	-0.118021	-0.0189094	-0.0685159	-0.00262484	-0.065023	0.0600122	-0.0112636	0.0155158	-0.0698227	0.00745194	0.0746197	0.0760215	-0.0762032	0.0439132	-0.102531	0.0226069	-0.0380969	-0.0510368	0.0476134	0.0579854	0.0779508	-0.0790158	0.0765992	0.0624515	-0.0213815	-0.0467308	0.099433	0.0710804	-0.00529274	0.105037	-0.031965
120	G121	0.145932	-0.0331314	-0.124071	-0.0953505	-0.0732527	0.0151884	0.0279275	0.0277388	-0.0265526	-0.00568173	-0.0376203	-0.00155486	0.0111043	0.000357223	-0.0203465	-0.0101885	-0.074096	0.0369281	0.0550476	0.0115625	0.0272422	-0.00593741	0.005936	-0.0404696	0.00802159	0.00384378	-0.0406345	0.00192743	-0.007375	-0.00259719	-0.0308498	0.00530606	-0.0495417	0.00786725	0.0510729	0.00533558	-0.0457347	-0.0358675	-0.0693745	0.015904	-0.0212936
121	G122	0.0102842	0.184174	-0.067992	-0.0307282	0.0907755	0.0103819	-0.0697508	-0.0181656	-0.0318612	0.000909642	0.0426753	-0.0485553	0.00511069	0.0298589	-0.0685823	0.0469781	0.0575821	0.0801748	0.0198119	-0.0448796	-0.039891	-0.0363225	-0.0249034	-0.032668	-0.0164221	-0.0653019	-0.0788248	-0.0318199	0.031241	-0.0879616	0.0110911	-0.0268015	-0.0718945	0.0410071	0.0244276	0.123442	-0.0142806	-0.0557842	0.0964834	-0.11896	-0.0672963
122	G123	0.147305	-0.0458557	-0.134489	-0.100844	-0.0699646	0.0167818	0.00832517	0.00658157	0.0212225	-0.0188075	-0.0145929	-0.0427646	0.0134602	0.0174527	0.00864113	-0.00380208	-0.0436158	0.0381349	0.0228076	-0.000136618	0.00541966	0.011983	0.0120404	-0.00501805	0.00487491	0.0221734	0.0104192	0.000333715	0.00765636	-0.0132094	-0.00177779	0.0123979	-0.00294342	-0.00578506	-0.00721059	-0.00101047	-0.00366957	-0.0102587	0.00944301	0.011025	-0.00337832
123	G124	-0.01082	0.0324133	-0.0322125	0.0318757	0.09615	0.16036	-0.151215	0.0674467	0.216623	-0.207615	0.027036	-0.0799827	-0.0654585	0.0903571	0.0700641	0.0133828	0.00292368	-0.156954	-0.0192062	-0.00953323	-0.0677333	-0.0684835	-0.00978541	0.0278885	0.0150495	0.0963209	0.00247517	0.0590072	0.0437623	0.0254798	0.021529	-0.0687722	0.0750063	0.0281006	-0.0516849	0.0354722	0.0558845	0.071386	-0.0504643	0.0529305	-0.0291245
124	G125	-0.140433	0.0503198	0.129587	0.0859373	0.0643187	-0.0339478	0.0107108	-0.0182793	-0.046086	0.0533958	-0.0212312	0.0622995	0.0129615	-0.0494478	-0.0403305	-0.0251192	0.00912715	-0.00923684	0.00248468	0.0379011	-0.0085006	-0.01686	0.0104322	-0.0118911	-0.0386553	0.0278024	-0.0236927	0.00702792	-0.00423823	0.0615066	-0.0323224	0.00586936	-0.00683679	0.0268037	-0.0336627	0.0228304	-0.0121427	0.0154736	-0.0399518	0.0496179	-0.0284743
125	G126	-0.0197466	0.129788	-0.0912801	-0.000944717	0.0852131	-0.011061	-0.0237787	0.0381903	0.0271492	0.0529129	-0.0316883	-0.0733687	0.0745189	0.101446	-0.0315025	-0.0515959	0.141588	0.167079	-0.0374919	0.0962565	0.00675159	-0.0460284	0.000206614	-0.135499	-0.0510293	0.034328	-0.0641749	-0.0479313	0.0332198	0.140407	-0.0261376	0.0230196	0.113014	-0.216255	-0.0664611	0.0121214	0.0637783	0.0999154	-0.0446573	0.0799726	0.032743
126	G127	-0.130757	0.0463901	0.12843	0.110442	0.0837812	0.0201243	-0.0212829	0.0248677	0.0124225	-0.0123101	0.0256372	0.0259777	-0.0403159	0.0211403	0.0212493	0.0310478	0.0940239	-0.053683	-0.0443284	-0.0440559	-0.0149998	0.00543994	-0.0134003	0.00373695	0.0314984	-0.0675786	0.0273429	0.0057825	-0.031331	-0.0425709	0.0373569	-0.0222344	0.0366029	-0.00743602	0.0606144	-0.00531001	0.0202827	0.0111646	0.0156198	-0.079789	0.0187356
127	G128	0.0260064	0.144522	-0.0560219	-0.039128	0.0957109	-0.0768707	-0.0112765	-0.0300344	0.0116997	0.0178812	-0.0940541	-0.0116676	-0.0349904	-0.129991	-0.0462635	-0.0223046	0.116444	-0.00308415	0.106551	-0.0843295	-0.0140523	0.024546	0.0248328	0.116838	0.0404819	0.0379483	-0.0368909	-0.14791	0.0603369	-0.114501	0.0325799	-0.0658251	-0.00823388	0.119461	0.0571311	0.095703	0.0142141	-0.0190112	0.00182381	-0.175347	0.0241149
128	G129	-0.143616	0.0512244	0.136489	0.103407	0.0779659	-0.00832638	-0.0049911	0.00267472	-0.0189032	0.0229639	0.00145053	0.0473723	-0.0134679	-0.0162971	-0.0112482	0.00208129	0.0529638	-0.0324445	-0.0212527	-0.00171689	-0.0123076	-0.00645877	-0.00112247	-0.00460615	-0.00510223	-0.0192475	0.000972563	0.00679892	-0.0183043	0.0119689	0.00135481	-0.00812805	0.0149281	0.0108865	0.0124852	0.00979494	0.00369663	0.0141701	-0.0139126	-0.0135285	-0.00603705
129	G130	0.00301917	-0.0137826	-0.0661772	0.0471302	0.0774692	0.0410918	-0.0906846	0.0860263	0.118511	-0.0128763	0.073918	-0.0601762	-0.0444554	0.0898147	0.104094	0.0553816	0.0913313	-0.0962724	-0.050978	-0.140023	-0.064192	0.0126274	0.0553075	0.0328136	0.0752413	-0.0750939	0.0685957	-0.0944452	0.0857574	0.0350629	0.0285568	0.234071	0.0428412	-0.189211	0.0854373	-0.0662876	0.0579872	-0.153706	0.388503	-0.137875	-0.102698
130	G131	-0.0432087	0.018957	0.0126382	-0.049894	0.0781865	-0.104167	0.0483228	0.107137	-0.143358	0.0947442	-0.0185474	-0.0781768	-0.200482	0.158577	0.0166078	0.00814812	-0.12458	0.0602017	-0.0861115	0.034979	-0.16738	0.004966	-0.0399837	0.10861	0.0454636	-0.077972	-0.0185328	0.0571448	-0.0298067	-0.12843	0.0944265	0.0130293	0.0562502	-0.0360521	0.0369069	-0.153323	0.149434	-0.0955696	-0.0887695	0.146568	0.103256
131	G132	0.0112247	0.0882301	-0.0114567	-0.042719	-0.0384894	-0.0532526	0.0681904	0.0511654	-0.0590877	-0.0637567	-0.0226162	-0.00794662	-0.106891	-0.160563	0.0748957	-0.212878	-0.0758014	-0.0111895	-0.0231349	0.0843143	0.141996	-0.141878	0.0401122	-0.0172686	0.00728922	0.15354	-0.115697	0.0340511	-0.0348988	0.105206	0.217232	0.018777	0.102371	0.0336413	0.00570514	0.0493423	-0.155637	0.00670075	-0.0697376	-0.0568196	0.0729126
132	G133	-0.0324561	0.0110158	0.0158876	-0.0132694	0.0449671	-0.0965764	-0.0278543	0.0884985	-0.194465	-0.0265597	-0.00661207	-0.124143	-0.189573	0.0979151	0.00638015	-0.00543499	-0.156891	0.0480071	0.0835201	0.18137	-0.23039	-0.0629742	0.0281466	0.120971	-0.0142771	-0.0557399	0.0661914	-0.0246703	0.0419996	0.0275653	-0.134398	-0.0215615	-0.0618758	0.0312376	-0.0819307	0.0217832	-0.0411513	-0.0710426	0.118013	0.041653	-0.0694492
133	G134	0.0112765	0.0851044	0.000304374	-0.0221113	-0.0783122	-0.0131215	0.118625	-0.000184404	-0.101102	0.0137179	0.0780914	-0.0652146	-0.0799156	-0.138524	0.0405037	-0.140719	0.0735139	0.0106514	-0.12617	0.0492615	0.0359351	-0.0106817	0.0907118	0.210513	-0.0840333	0.139594	0.0304859	-0.169313	0.0170906	0.0749573	0.0907999	0.0777097	-0.105579	0.0912278	-0.0729113	0.136463	-0.192749	0.0950865	0.0702636	0.124653	-0.100129
134	G135	-0.0440483	0.0174806	0.0165429	-0.0370105	0.0718303	-0.116681	0.0125517	0.11381	-0.195803	0.0406624	-0.0147191	-0.117132	-0.226684	0.149527	0.0134428	0.001694	-0.163231	0.0629661	-0.00297779	0.12441	-0.230524	-0.0331082	-0.00746772	0.13326	0.0186352	-0.0778684	0.0269503	0.0195751	0.00645975	-0.0599477	-0.0212338	-0.00465624	-0.00224267	-0.00338088	-0.0251236	-0.0779333	0.0645573	-0.0970006	0.0151931	0.110251	0.0211381
135	G136	0.0156024	0.0320839	-0.0215539	-0.00374877	-0.00260546	-0.0949517	0.00283143	-0.0469562	0.0981692	0.150617	-0.0387607	-0.00806612	-0.0521719	-0.120421	0.0477064	0.0477284	0.119709	-0.109006	0.301301	-0.121666	0.0275184	0.0990314	0.0059079	0.0703598	0.0877537	-0.02914	-0.0226829	0.0324342	0.165372	-0.00638176	0.0175727	-0.0143409	-0.00412471	-0.274057	0.0980254	0.0475073	-0.0856536	-0.197883	0.0770982	0.00235081	0.0509313
136	G137	0.0716095	0.0111989	0.115471	0.00573854	0.0397929	0.0435055	0.146615	0.00440244	0.136995	0.0989269	-0.090145	-0.0602911	-0.151552	-0.0638254	0.172327	-0.0108993	0.0251118	0.0713093	0.000990386	-0.041364	0.0497304	0.066868	0.0626705	0.0539177	0.0995798	0.00734284	-0.0380423	-0.0687827	-0.105014	0.061448	-0.0903486	0.0343055	-0.0266591	-0.0649054	-0.0425683	0.00614587	0.0157094	-0.0877775	-0.0929381	-0.0115158	-0.0550959
137	G138	0.0898865	0.0845665	0.0489265	-0.000566887	0.0269362	-0.0359619	0.110334	-0.00262795	0.0894595	0.125212	-0.0430121	-0.0796171	-0.0487931	-0.0177205	0.0970706	0.0417476	0.0760939	0.00533945	0.0178678	-0.0448494	0.0470765	0.045626	0.0539678	0.0151508	0.0512202	0.05187	-0.0102667	-0.00965171	0.121682	0.0248568	-0.0740016	-0.1386	-0.142536	-0.0839893	0.0154109	0.0504819	0.113972	-0.120817	-0.0582336	-0.0455653	-0.0410393
138	G139	0.0497208	0.0471139	0.0656942	0.0758474	0.105592	-0.0482869	0.10366	-0.114252	0.106815	0.00944565	0.00682463	0.0387703	0.0409574	0.0986469	-0.0366629	-0.0960928	-0.151172	0.0945469	-0.0306328	0.0227658	-0.0140509	-0.0821968	-0.0526335	0.0588305	-0.021799	-0.0666518	0.0928955	0.138229	-0.0697643	-0.0154132	0.0309281	0.0633034	0.0736646	0.0173359	-0.137631	0.19663	-0.00771885	-0.143584	0.017499	-0.0666319	0.07665
139	G140	0.0751105	0.0730185	0.0113096	0.0154342	0.0842016	-0.0348102	0.113255	-0.0191638	0.170617	-0.011343	0.00655427	0.0774292	0.0462197	0.114612	-0.146845	-0.128721	-0.0608377	0.105395	-0.033107	0.0753735	0.00515826	0.0359393	-0.0777031	0.0594953	-0.109595	0.0245766	0.00770567	0.166819	0.0117028	-0.0136305	-0.0229357	-0.0120134	-0.0469493	-0.172792	0.0539443	0.056372	0.00151733	0.0392897	-0.043121	-0.106944	0.0303744
140	G141	0.0622017	0.0427838	0.0260974	0.0611447	-0.0315043	0.0877207	0.185724	0.0364981	-0.0383852	0.0171589	-0.131817	-0.109777	0.0656498	0.0556931	0.144785	0.023416	-0.0287718	-0.0115087	-0.0231036	0.0527037	0.168021	0.0599318	-0.010252	-0.0328049	0.176665	-0.109507	-0.0955876	0.00663215	-0.0786163	0.066751	-0.0577414	-0.0865052	0.0450009	0.0782366	-0.0784351	0.062822	0.0411992	0.0420617	0.0228747	-0.0856994	-0.0923288
141	G142	0.0678403	0.0941555	0.023353	0.0619088	-0.027305	0.0426669	0.0908908	0.029935	-0.0622813	-0.0623205	-0.09678	-0.0383616	0.0995216	-0.032419	0.0486079	-0.0487442	0.0389003	0.0608601	-0.160142	0.0473246	0.0360572	-0.0609414	0.0262864	0.00436927	0.119983	-0.0140012	-0.109738	0.0927219	-0.0314143	-0.0931636	-0.0448985	-0.0327338	0.130952	-0.0243979	0.125643	-0.136639	0.069453	0.0257375	-0.0148331	0.0734639	-0.120727
142	G143	0.0231839	0.0740584	0.0636008	0.0778023	-0.0328917	-0.0168912	-0.184478	0.0480119	-0.0392007	-0.165762	-0.0411113	-0.0709389	-0.128184	0.035153	0.0874624	-0.0502714	-0.121533	0.0612025	-0.00768489	-0.0690545	-0.0284988	0.0423023	-0.206591	-0.103616	-0.0917086	0.080475	0.00530375	-0.0300904	-0.00116479	-0.0794696	0.0531598	0.147915	-0.0542707	-0.0246989	0.0236145	0.0575632	-0.0294531	0.0876549	0.0279046	-0.0378075	0.121952
143	G144	0.0473725	0.135212	0.0705546	0.0102202	-0.0764489	-0.0752441	-0.130544	0.0436373	0.0196311	-0.038841	0.0738123	-0.0341719	0.0351017	-0.0544594	-0.023269	-0.00561513	-0.0767089	0.081007	-0.0518184	-0.0760742	-0.140484	-0.0216701	-0.158865	-0.0511766	0.0296073	-0.0396838	0.0374942	0.0431632	-0.038317	0.010085	0.0672717	-0.0780978	-0.0578111	0.0702528	0.0204811	0.0389609	-0.0326008	0.060806	0.146328	-0.144668	0.0418649
144	G145	0.0914178	0.0334396	0.0344741	0.0495576	0.00734849	-0.0588192	0.156345	-0.0758062	0.140754	-0.00209844	-0.103186	0.0831607	-0.0199535	0.0647828	-0.0309066	0.00160406	-0.0121526	-0.0182149	0.00533431	-0.0130219	-0.00279023	0.0424571	0.0001865	-0.0197632	-0.106117	-0.12601	0.0527878	-0.0837145	-0.0268705	0.178158	0.0928682	-0.104324	-0.057353	0.170401	-0.0574402	-0.174541	-0.0761238	-0.118302	0.139054	0.0437054	-0.188167
145	G146	0.0920863	0.0756739	0.0394934	-0.000835713	-0.0327761	-0.0709499	0.0134308	0.0208268	0.13243	0.0131303	0.0257132	0.0754484	-0.00863441	0.0641211	-0.114252	-0.0384615	-0.130745	0.00766588	-0.041475	0.0204109	-0.0752802	0.0163275	-0.00597906	-0.0503317	-0.1652	-0.139565	0.0168555	-0.0269458	0.0992232	-0.106662	0.0166195	-0.0664673	0.012831	-0.0393449	0.0133027	-0.174282	-0.13638	-0.109028	0.101997	-0.100002	-0.0367684
146	G147	0.0352181	0.065446	0.102032	0.00986704	-0.0367581	-0.053072	-0.0106689	-0.161742	-0.0224148	-0.121565	-0.180929	-0.0391406	0.0216847	-0.109074	0.0497201	0.00576621	0.0306442	0.0866238	0.0665699	-0.132742	-0.0159281	-0.0203452	-0.0826689	0.113258	0.0615046	-0.0988841	0.0183787	-0.0168513	0.0461255	0.02814	-0.00648211	0.117183	-0.0261833	-0.0258095	-0.10608	-0.259978	-0.113417	0.104356	-0.0567638	-0.0745805	-0.0331627
147	G148	0.0422019	0.152046	0.0690275	-0.0166084	-0.107233	-0.0102472	-0.0310404	0.00959562	0.0140483	-0.0610695	0.0531053	-0.0453079	0.0484218	-0.151565	-0.00823331	0.00612192	-0.0234051	0.121239	-0.000176327	-0.0273896	-0.0262308	-0.0439434	-0.00643171	-0.135051	0.0728695	-0.117445	0.0259968	0.0379466	0.0719929	-0.0112911	0.0416644	0.0238771	0.0740915	-0.0899339	0.0458245	-0.221594	-0.00652972	0.0274525	0.0139397	0.0168014	-0.0596894
148	G149	0.119646	0.0603387	0.104155	0.0924385	0.0430397	0.062987	-0.0449216	-0.0623999	-0.0160048	0.0200841	-0.0706218	-0.0474455	0.158481	0.101539	0.0366479	0.0137793	-0.00765804	-0.00096063	0.0406094	-0.036425	0.0346961	0.0258236	0.0382972	0.110536	-0.0507138	0.047027	0.026521	0.0299506	0.0326296	-0.0865312	-0.0309658	0.0798132	-0.0208299	0.0537357	0.0434343	0.0909313	-0.0443333	-0.0298606	-0.0465423	0.0772305	0.0164301
149	G150	0.084156	0.114359	0.102551	-0.00681258	-0.0551329	0.0343818	-0.0828428	-0.0275111	-0.0332655	0.0170956	0.0276018	-0.0183887	0.0916892	0.00740702	0.00229356	-0.0283285	-0.0662473	-0.0337744	0.0175452	-0.0604626	0.0340833	0.0673403	-0.0467449	0.155124	0.0483391	-0.0392639	-0.00139113	0.068511	0.0180053	0.0228461	0.0734485	0.0232232	-0.00875213	0.0399674	0.176544	0.122969	0.107861	-0.0166306	-0.0689898	0.0322504	-0.143023
150	G151	0.116804	0.0563777	0.126674	0.045905	0.0287557	0.0446404	-0.0431014	-0.112873	-0.111091	-0.0404951	0.0607437	0.018286	0.0905466	0.10433	0.0414421	0.088584	-0.025527	0.0654528	0.0546324	-0.0454624	-0.0250882	-0.00989204	0.0935313	0.00734093	-0.0270026	0.116382	-0.0148812	-0.0102476	-0.0480361	0.00870034	0.0573258	0.0179333	0.0194999	-0.0347401	0.0243665	0.0440994	0.0389388	-0.0416832	-0.0609944	0.0383003	0.0361157
151	G152	0.077949	0.121006	0.089944	-0.0176801	-0.0616644	0.0308428	-0.093843	-0.0266773	-0.0489372	0.0413806	0.10841	0.0597599	0.105765	0.0418675	0.00809542	-0.0153169	-0.104518	0.0437208	0.0255864	-0.0653465	-0.019114	0.0151075	0.119349	-0.0158243	0.00487214	-0.0273177	0.0765545	0.0699693	0.0175542	-0.000642916	0.0460484	-0.0528376	0.0255467	0.0650154	0.0220463	0.00803478	0.0646722	0.0142278	-0.0481085	-0.00198536	0.0504243
152	G153	0.124832	0.0617347	0.120723	0.0750607	0.0385089	0.0575899	-0.0465053	-0.0901627	-0.0627424	-0.00803286	-0.0111338	-0.0183429	0.134401	0.108449	0.0409684	0.0506129	-0.0166959	0.0310182	0.049598	-0.0427798	0.0077632	0.0100129	0.0670354	0.066822	-0.0420568	0.0830542	0.00800588	0.0122041	-0.00448764	-0.0453425	0.00992069	0.0543419	-0.00252014	0.0140082	0.0366179	0.073327	-0.00660027	-0.037199	-0.056063	0.0626864	0.0268248
153	G154	-0.00603742	-0.0231048	-0.0255778	0.0667903	-0.0191559	-0.0121132	-0.0361024	0.137576	0.15082	0.141195	-0.142254	-0.0536415	0.119379	-0.000942915	0.0307794	-0.16274	-0.0131404	-0.0340642	-0.0470677	-0.0602762	0.00610845	0.0307404	-0.127691	0.230919	0.0467668	-0.022522	0.0368549	0.0368919	0.182139	-0.228644	-0.125847	-0.00125557	-0.0545188	0.177681	-0.0318345	0.0340769	-0.130277	0.0566331	0.0578304	0.219007	0.0789739
154	G155	0.117952	0.0166477	0.101924	0.0996857	0.0599287	0.0563234	-0.0122882	-0.035709	-0.000297977	0.0265343	-0.100855	-0.0400216	0.156576	0.0972797	0.044595	0.0991465	-0.0148036	-0.0196251	-0.00523716	0.0127078	0.0272699	0.0346747	0.0598225	0.0064243	-0.0765483	0.033929	0.0234183	-0.0430643	0.0715698	-0.0677771	-0.0728462	0.108773	-0.0314997	0.0480137	-0.0233493	0.0408637	-0.122682	-0.0633053	-0.0261327	0.0365438	0.0419051
155	G156	0.0932171	0.114915	0.0892379	-0.0191085	-0.0363932	0.00397537	-0.0885552	-0.000644698	0.0139323	0.0776116	0.0679217	-0.0109653	0.132377	-0.0579627	-0.0439702	0.0683801	-0.0654389	0.0434871	-0.0835137	-0.0401946	0.00224956	0.105982	0.034741	0.0198723	0.0292325	-0.0749977	0.0153511	0.083332	0.0727037	0.0810369	0.0255996	0.0188294	0.0388933	0.0808703	-0.0330386	0.016855	-0.0114233	0.00498106	0.0361584	-0.0849671	-0.155198
156	G157	0.110258	0.0316869	0.117228	0.0515061	0.000570465	0.0448212	-0.0225925	-0.100524	-0.109105	-0.0469832	0.0742541	-0.0213141	0.0509868	0.112074	0.00281807	0.17049	-0.0305387	0.041814	0.074096	0.00474853	-0.00806695	-0.0492413	0.0895949	0.0185115	-0.0815749	0.159681	-0.0493744	-0.112739	-0.0447163	-0.0139617	0.0283785	0.0227994	-0.0406121	-0.0599665	-0.0453564	0.0208349	0.0162822	-0.0273967	0.035101	0.0906591	0.0203406
157	G158	0.0766057	0.128419	0.0831585	-0.0154137	-0.0822711	0.0171837	-0.0933138	0.0268223	-0.0226612	0.0529604	0.138065	0.0396981	0.0932531	-0.0347194	-0.00997519	0.0777617	-0.0598202	0.0557978	-0.0173074	-0.00237575	0.0246637	-0.0497612	0.11133	-0.025749	0.0111303	0.0896275	0.0930445	0.0218107	0.0699837	0.0367804	0.0593488	-0.0768188	0.110175	0.0359798	-0.0479459	-0.0983182	0.0576448	-0.00998962	0.0713941	0.0774372	-0.00226142
158	G159	0.124778	0.0259458	0.119169	0.0839125	0.0347363	0.0555366	-0.0187397	-0.0724809	-0.056565	-0.00903506	-0.0195821	-0.0340175	0.116339	0.113836	0.0270857	0.145102	-0.0242925	0.010334	0.0352886	0.00975766	0.0115026	-0.00552383	0.08069	0.0132602	-0.0861571	0.102035	-0.0120618	-0.0830216	0.0180189	-0.0461685	-0.0271971	0.0742974	-0.0390946	-0.00340142	-0.0368627	0.0342538	-0.0620902	-0.0505428	0.00312423	0.0678616	0.0345968
159	G160	-0.00637284	-0.0326747	-0.00681036	0.034062	-0.0102274	-0.0335319	-0.0439189	0.191042	0.101971	0.193674	-0.130891	0.106015	0.128264	0.0487574	0.126158	-0.195411	-0.0402455	-0.0173023	-0.0558046	-0.0539936	-0.0268512	0.0446125	-0.0102435	0.00769882	0.102334	-0.0355368	0.0915702	0.0152455	0.10702	-0.155479	-0.060341	0.0103135	0.0806724	0.241926	-0.043246	-0.0402568	-0.0328312	-0.0859043	-0.115861	0.0401396	0.115329
160	G161	0.0343309	0.0233736	0.0489899	0.0505522	-0.00667551	0.0340462	0.0656665	-0.122296	-0.0806642	-0.148913	-0.0170866	-0.112749	0.0581752	-0.065476	0.111708	-0.138617	0.057312	0.0349615	-0.0894302	-0.0169163	-0.112671	0.000704124	0.0611818	0.0197268	0.0157055	-0.0767067	-0.213359	0.171702	-0.0625611	-0.0281837	0.0396245	-0.00564696	-0.0315733	0.163881	0.15893	-0.0273773	0.0458868	0.121441	0.221148	-0.0469504	0.0590207
161	G162	0.0327484	0.050211	0.0328621	0.0587687	-0.0631297	0.0437553	0.0709061	0.0432935	-0.0552386	-0.0377519	-0.080204	-0.0256244	0.097628	0.112898	0.0466815	-0.0220586	0.0350043	-0.138159	-0.0209645	0.0995838	0.221457	-0.0955136	-0.0493367	0.0884042	0.209577	-0.12339	-0.0422253	-0.00206233	-0.140854	-0.00697878	-0.087604	-0.0918154	0.214929	-0.0939543	-0.149578	-0.0268671	-0.125319	0.0900412	0.195405	-0.122946	0.0520223
162	G163	-0.12655	0.0727391	-0.00402286	-0.0605915	-0.0757691	0.0311867	-0.0182692	0.124835	0.00429003	-0.064687	-0.0653105	0.0903932	0.0160439	0.142781	0.0424384	-0.0301879	-0.015804	0.111799	0.0383149	0.0231465	0.0641276	-0.0139271	-0.0284164	0.00901838	-0.0265601	-0.0235209	-0.0086244	-0.0604129	0.0245373	0.0471516	-0.00482106	0.013835	-0.056126	-0.095644	0.0950217	0.0706935	0.00371186	-0.0661296	-0.0659471	0.0198735	-0.0891769
163	G164	-0.00481388	0.0124209	0.0398341	-0.0395235	-0.0405667	0.000390259	-0.117463	0.184541	-0.0304273	-0.0407494	-0.0979454	0.0151073	0.135416	0.0993913	0.025162	-0.0064761	-0.113593	0.0365754	0.0240747	0.0131809	0.159229	-0.139466	-0.0855798	0.110912	0.126397	-0.19976	-0.0160081	-0.0893247	0.100564	0.1239	-0.000471188	0.138202	0.0993605	-0.0311446	0.0015296	0.233364	0.0421026	-0.037395	0.0794718	-0.0510312	-0.00718776
164	G165	0.155628	-0.0717821	-0.00925554	0.077934	0.0706215	0.0238053	0.0174997	0.0499052	-0.0592615	0.0395082	0.0111894	0.00704677	-0.0453849	-0.0625065	-0.0465878	0.0344719	0.00519982	-0.0594806	-0.0297093	0.0027766	0.0367186	-0.0297417	-0.0481146	-0.0115781	-0.0441501	0.0191126	0.0503065	0.0142805	0.0113476	0.00296933	0.0303858	0.0071953	-0.0615151	0.0426864	0.0658792	-0.0343785	0.0331318	0.00289129	-0.00784075	-0.0475323	-0.0187217
165	G166	0.140103	-0.0268358	0.0109127	0.0523833	0.0422973	-0.00119579	0.0696875	-0.0536232	-0.00418055	0.0619726	0.0251761	-0.137858	-0.016105	-0.122841	-0.043718	0.0296795	0.0182963	-0.133032	-0.0148539	-0.00743154	-0.0834185	-0.0125708	0.0513811	0.0556311	0.0681064	0.0486889	0.034357	-0.0151001	-0.137061	-0.0372132	0.0956002	0.00352112	0.00219511	0.0186306	-0.0425716	-0.0809366	0.0683942	-0.0106196	0.0404378	0.0165733	-0.0387159
166	G167	0.11229	0.0338655	-0.0109779	0.0518029	-0.0345931	0.0122692	0.0269063	0.00665472	-0.013513	0.029832	0.0442738	-0.095026	-0.00355082	-0.121557	-0.110885	0.103938	0.0626133	-0.0814874	-0.0695159	-0.014035	-0.0743305	0.0190603	0.100582	0.118436	0.179186	0.0211909	0.131497	0.0827345	-0.169227	0.0464473	0.106203	0.112044	-0.0199806	0.0679808	-0.0788229	0.00444144	0.139914	-0.0787715	-0.0553826	0.0944018	-0.0624964
167	G168	-0.0427271	-0.0370788	0.0888678	-0.156344	0.0339377	0.00690241	-0.041989	0.128208	-0.0180928	-0.0906326	0.00931123	0.187047	0.0282513	0.10826	0.00332573	0.00320181	-0.0110894	0.0872371	-0.0239365	-0.0113149	0.116053	-0.0370291	-0.0691579	0.07236	-0.0531338	-0.031783	-0.0472986	-0.0345758	0.0356476	0.0648052	-0.0209495	-0.0341169	-0.131602	-0.00270181	0.107527	0.096797	-0.0199931	0.0115346	-0.0572677	0.0793975	-0.210723
168	G169	-0.0160768	0.00480738	-0.00755455	0.0266904	0.0325296	-0.0395829	-0.208289	0.114604	-0.0334221	0.0618635	-0.125765	0.0364996	0.144209	-0.0760254	-0.077646	0.0130696	-0.145857	-0.0161786	0.082259	0.121049	0.0765863	-0.154046	-0.0034853	0.115112	0.118216	0.00912899	0.106893	-0.160163	-0.0241181	0.0397317	-0.00162585	0.052823	-0.0438405	0.0020632	0.0606536	-0.00661597	-0.00341248	0.026609	0.0479728	-0.0746808	0.0694328

## Sheet: Eyes Open, Ground
	Balance Variables	PCAB1_1	PCAB1_2	PCAB1_3	PCAB1_4	PCAB1_5	PCAB1_6
0	B1_1	0.187037	-0.244939	0.03587	-0.0968918	0.194146	-0.00661446
1	B1_2	0.221946	0.182049	0.0421338	0.0150322	-0.0330613	-0.0706745
2	B1_3	-0.0367481	0.142134	-0.348705	-0.257074	0.35877	0.0180026
3	B1_4	0.235103	0.0406666	-0.013469	-0.00180042	0.00633984	0.0793394
4	B1_5	0.00541763	-0.254528	-0.297394	0.0351325	-0.0346821	-0.543192
5	B1_6	-0.0203833	0.0228448	-0.374524	0.262154	-0.318449	0.20016
6	B1_7	0.0448292	-0.285111	-0.231975	-0.0771454	-0.217556	-0.518745
7	B1_8	-0.00494913	-0.029119	-0.0374017	-0.553033	-0.35624	0.231834
8	B1_9	-0.0145449	0.0367851	0.209572	-0.395229	0.393989	-0.130744
9	B1_10	0.0106112	-0.0803605	-0.0677464	-0.528922	-0.394557	0.0720501
10	B1_11	0.20658	-0.00694431	-0.168729	0.0162384	0.0038334	0.242372
11	B1_12	0.183361	-0.188814	-0.215858	0.0444395	0.0319996	0.228875
12	B1_13	0.204815	-0.0104711	-0.167017	0.0139901	0.0117364	0.249008
13	B1_14	0.210322	0.125753	0.0689562	-0.0904911	-0.155522	-0.143299
14	B1_15	0.133306	-0.234401	0.266175	0.00787723	-0.0621278	0.117403
15	B1_16	0.204419	0.161901	0.0330728	-0.102167	-0.156312	-0.164067
16	B1_17	0.204537	-0.132226	-0.197445	0.0545281	0.0810876	0.0680192
17	B1_18	0.168674	-0.243435	-0.208817	0.0506658	0.0494024	0.0544249
18	B1_19	0.206779	-0.0815739	-0.182652	0.0520228	0.0917539	0.0696055
19	B1_20	0.224977	0.166161	0.0433398	0.00926118	-0.0201091	-0.0756193
20	B1_21	0.164533	-0.267294	0.224576	-0.00563635	0.0441893	0.0438176
21	B1_22	0.218658	0.201405	0.0075154	0.00304731	-0.0178098	-0.0824129
22	B1_23	0.219132	0.167476	0.0103525	0.0236523	-0.0137812	-0.0961484
23	B1_24	0.191076	-0.224332	0.131489	-0.0162576	0.0298842	-0.0237879
24	B1_25	0.213328	0.197015	-0.0124205	0.0212717	-0.0118367	-0.0979184
25	B1_26	0.18752	-0.244585	0.0360496	-0.0961985	0.192688	-0.00546206
26	B1_27	0.221357	0.184243	0.0422169	0.0159292	-0.0332198	-0.0750268
27	B1_28	-0.0368495	0.141879	-0.348665	-0.257198	0.358847	0.0179638
28	B1_29	0.234883	0.0447686	-0.0130301	-0.000852562	0.00519033	0.0747252
29	B1_30	0.224325	0.168729	0.0435053	0.0101625	-0.0207959	-0.0801723
30	B1_31	0.164793	-0.266458	0.224551	-0.00492753	0.0437431	0.0437169
31	B1_32	0.218043	0.203467	0.00815947	0.00401023	-0.0184486	-0.0869344

## Sheet: Eyes Closed, Ground
	Balance Variables	PCAB2_1	PCAB2_2	PCAB2_3	PCAB2_4	PCAB2_5	PCAB2_6
0	B2_1	0.192454	-0.198306	0.162435	-0.111879	0.129327	-0.00186562
1	B2_2	0.211853	0.219406	-0.0101905	0.0562404	-0.0452621	-0.0528532
2	B2_3	0.0447093	-0.122552	0.238172	0.514605	-0.299273	-0.149874
3	B2_4	0.244124	-0.0293818	0.0845437	-0.0463475	0.019354	-0.00851964
4	B2_5	0.0416322	-0.324636	-0.214435	-0.0567677	-0.019106	-0.0164472
5	B2_6	-0.00507439	-0.083917	-0.377789	0.101766	-0.3075	0.276392
6	B2_7	0.0804161	-0.277442	-0.127238	-0.118229	-0.0577216	0.232698
7	B2_8	-0.0137268	0.0259376	0.191466	-0.381729	-0.549704	0.0347904
8	B2_9	0.00439307	0.102043	0.272624	-0.329266	0.156968	-0.420024
9	B2_10	-0.0311566	-0.107168	0.0860362	-0.367643	-0.552349	-0.232147
10	B2_11	0.208252	-0.0943659	-0.22388	0.010574	-0.0475364	-0.139165
11	B2_12	0.175641	-0.205812	-0.16084	-0.0202116	-0.0068961	0.0351992
12	B2_13	0.205173	-0.0997083	-0.223025	-0.00201199	-0.031055	-0.169927
13	B2_14	0.18574	0.188737	0.0794096	-0.0479067	-0.099679	0.425114
14	B2_15	0.138737	-0.132517	0.28965	0.035514	0.00188924	0.276489
15	B2_16	0.171602	0.225523	0.0173647	-0.0817673	-0.0990173	0.39922
16	B2_17	0.207403	-0.140929	-0.214252	-0.0133257	-0.0111427	-0.156861
17	B2_18	0.18607	-0.216669	-0.128628	-0.040158	-0.00173004	0.0326666
18	B2_19	0.200479	-0.0831689	-0.24211	-0.00446429	-0.0085782	-0.246378
19	B2_20	0.222913	0.189393	0.00855721	0.0438012	-0.0276344	-0.0468645
20	B2_21	0.186682	-0.182009	0.242443	-0.0120337	0.0930024	0.0647532
21	B2_22	0.204913	0.233492	-0.056402	0.0116954	-0.0358852	-0.0689857
22	B2_23	0.22947	0.141282	-0.0233249	0.0258417	-0.00185812	-0.0380247
23	B2_24	0.190508	-0.196232	0.165871	-0.0170272	0.0875935	0.0801065
24	B2_25	0.210238	0.192943	-0.080179	-0.000164023	-0.011395	-0.0650369
25	B2_26	0.192219	-0.198216	0.163356	-0.111252	0.130206	-0.00262539
26	B2_27	0.211929	0.219092	-0.0110542	0.0567308	-0.0441146	-0.0536104
27	B2_28	0.0447539	-0.122606	0.238115	0.514605	-0.299203	-0.150025
28	B2_29	0.244113	-0.0292496	0.083871	-0.0450189	0.0193559	-0.00935587
29	B2_30	0.222948	0.189213	0.00805214	0.0451319	-0.0270215	-0.0476464
30	B2_31	0.186784	-0.181923	0.242279	-0.0109052	0.0929783	0.0638005
31	B2_32	0.204968	0.233281	-0.0568306	0.0131128	-0.0351441	-0.0698214

## Sheet: Eyes Open, Foam Surface
	Balance Variables	PCAB3_1	PCAB3_2	PCAB3_3	PCAB3_4	PCAB3_5	PCAB3_6	PCAB3_7
0	B3_1	0.207064	0.0400347	-0.283892	-0.0240094	-0.0603076	0.0575564	-0.0269858
1	B3_2	0.225015	-0.155207	0.161577	0.000232085	0.00265388	-0.00139694	-0.0060766
2	B3_3	0.0231171	-0.0201205	-0.0290127	0.667764	0.153612	-0.075765	-0.0590013
3	B3_4	0.240311	-0.055978	-0.0988383	-0.0291843	-0.0540958	0.0439869	-0.0568103
4	B3_5	-0.0220327	0.407708	0.0141912	-0.0727161	0.0625322	-0.080052	0.0947317
5	B3_6	-0.0274157	0.270224	0.292922	-0.0574176	0.0463475	-0.343727	-0.166956
6	B3_7	0.0122288	0.36898	0.0369869	0.0148098	0.206224	-0.149307	0.267933
7	B3_8	0.0486147	-0.0544056	-0.0564132	-0.0620108	0.628087	-0.0301105	-0.254247
8	B3_9	-0.0157331	-0.0853734	-0.0401752	-0.00768089	0.41519	0.388745	0.527424
9	B3_10	0.0232934	-0.00503914	-0.163824	-0.25949	0.512106	0.107649	-0.367247
10	B3_11	0.175449	0.270582	0.147551	0.0373025	-0.00388864	0.181989	0.0953036
11	B3_12	0.173741	0.269536	-0.0349501	-0.0021848	-0.0434833	-0.149279	-0.167021
12	B3_13	0.162443	0.264181	0.165126	0.0399938	0.0204822	0.260063	0.153967
13	B3_14	0.177323	-0.157906	0.151616	-0.093072	0.143898	-0.401898	0.218919
14	B3_15	0.117133	-0.0513341	-0.231507	-0.0366825	0.0342404	-0.371772	0.45455
15	B3_16	0.159934	-0.157681	0.239738	-0.0880939	0.155146	-0.337682	0.100454
16	B3_17	0.19474	0.268394	0.0966052	0.0139795	0.0224611	0.0840941	-0.0210152
17	B3_18	0.174915	0.271375	-0.0489759	0.000385752	-0.00437965	-0.154346	-0.17212
18	B3_19	0.181127	0.231803	0.176645	0.0173855	0.0425262	0.216918	0.0708919
19	B3_20	0.24011	-0.127429	0.080941	-0.00312279	-0.0105444	0.0113859	-0.00990451
20	B3_21	0.198473	0.01745	-0.332653	-0.00119141	-0.0197921	-0.0489871	0.0924639
21	B3_22	0.220331	-0.150996	0.196595	-0.0105674	-0.00536617	0.0390128	-0.0516707
22	B3_23	0.238795	-0.0198693	0.0239685	0.0427831	-0.0679772	0.0922929	-0.0616317
23	B3_24	0.187855	0.073561	-0.286696	0.0134986	-0.0468325	-0.0859665	-0.105124
24	B3_25	0.220964	-0.061712	0.158514	0.0419796	-0.057586	0.169291	-0.0328016
25	B3_26	0.207189	0.0406261	-0.283608	-0.0247398	-0.0601881	0.0588936	-0.0258885
26	B3_27	0.224987	-0.155016	0.161824	7.73492e-06	0.00158279	-0.00144417	-0.00566432
27	B3_28	0.0231791	-0.0201724	-0.0289572	0.667722	0.15375	-0.0758425	-0.0589409
28	B3_29	0.240392	-0.0561348	-0.0985196	-0.0293933	-0.0549101	0.0435211	-0.0565046
29	B3_30	0.240081	-0.127512	0.0810598	-0.00364775	-0.0112961	0.0116387	-0.00963006
30	B3_31	0.198669	0.0173325	-0.332155	-0.00211073	-0.0200724	-0.0488633	0.0919392
31	B3_32	0.22031	-0.15115	0.196497	-0.0106209	-0.00616806	0.0391607	-0.0513241

## Sheet: Eyes Closed, Foam Surface
	Balance Variables	PCAB4_1	PCAB4_2	PCAB4_3	PCAB4_4	PCAB4_5	PCAB4_6
0	B4_1	0.201257	-0.122689	0.247078	0.129221	0.011971	-0.00108965
1	B4_2	0.219775	0.186027	-0.0549547	-0.0969309	-0.0312919	-0.0102472
2	B4_3	0.0196896	-0.0966901	0.0768957	-0.431331	0.52861	-0.109367
3	B4_4	0.227471	0.0199611	0.120822	0.0494422	-0.0397829	-0.0417734
4	B4_5	0.00684384	-0.389985	-0.255528	0.0528311	-0.0886781	-0.239317
5	B4_6	0.0372498	-0.200618	-0.398027	-0.0851522	0.00121699	0.383299
6	B4_7	0.0316904	-0.275112	-0.331936	0.165374	0.0754252	-0.311012
7	B4_8	0.0363223	0.178716	-0.214957	0.310445	0.377327	0.21468
8	B4_9	-4.42729e-05	0.113074	-0.159695	0.344327	0.273642	-0.277053
9	B4_10	0.0335474	0.067205	-0.177489	0.385488	0.336283	0.188735
10	B4_11	0.205525	-0.14965	-0.184081	-0.0719048	-0.075639	-0.0764482
11	B4_12	0.173911	-0.244003	-0.0342876	-0.0207191	0.0462669	0.415773
12	B4_13	0.202676	-0.117001	-0.177396	-0.0422781	-0.0851105	-0.236225
13	B4_14	0.159336	0.280359	-0.113068	0.021835	0.0924662	0.00654352
14	B4_15	0.142787	0.0182021	0.154376	0.251062	0.148753	-0.305986
15	B4_16	0.140496	0.297015	-0.161763	-0.035312	0.0676301	0.0884756
16	B4_17	0.214996	-0.180321	-0.138536	-0.0381659	-0.0110263	-0.0101306
17	B4_18	0.185125	-0.260677	-0.0304097	-0.00230782	0.0598687	0.32426
18	B4_19	0.207463	-0.110131	-0.189299	-0.0502643	-0.0479727	-0.208131
19	B4_20	0.23191	0.133153	0.0102585	-0.0516462	-0.0249819	-0.00837902
20	B4_21	0.194888	-0.132165	0.265429	0.14319	0.0766504	-0.000156165
21	B4_22	0.216562	0.196086	-0.0730885	-0.102229	-0.0591087	-0.0108726
22	B4_23	0.227684	0.0303762	-0.0367005	-0.059302	-0.0727084	0.0172951
23	B4_24	0.192769	-0.172327	0.200985	0.102514	0.023959	0.160653
24	B4_25	0.210302	0.103418	-0.123938	-0.11126	-0.0986906	-0.0473675
25	B4_26	0.201355	-0.123181	0.246499	0.129083	0.0120202	-0.000340964
26	B4_27	0.219765	0.185978	-0.0550883	-0.0971742	-0.0310843	-0.00898095
27	B4_28	0.0198123	-0.0965677	0.0771171	-0.431403	0.528523	-0.108915
28	B4_29	0.227406	0.0196527	0.120701	0.0492929	-0.0398915	-0.0400795
29	B4_30	0.231944	0.132886	0.0101186	-0.0520358	-0.0252708	-0.00666102
30	B4_31	0.194977	-0.132411	0.26514	0.143056	0.0763046	0.00146386
31	B4_32	0.216602	0.19579	-0.072989	-0.102535	-0.0592697	-0.00929433

## Sheet: All Balance Variables
	Variables	PCA_All_Balance1	PCA_All_Balance2	PCA_All_Balance3	PCA_All_Balance4	PCA_All_Balance5	PCA_All_Balance6	PCA_All_Balance7	PCA_All_Balance8	PCA_All_Balance9	PCA_All_Balance10	PCA_All_Balance11	PCA_All_Balance12	PCA_All_Balance13	PCA_All_Balance14	PCA_All_Balance15	PCA_All_Balance16	PCA_All_Balance17	PCA_All_Balance18	PCA_All_Balance19
0	B1_1	0.112079	-0.0911486	-0.00844303	0.113302	0.0341787	0.0671785	-0.0731269	-0.043008	-0.0129295	0.0226738	-0.0608817	0.0594789	0.039585	0.124951	0.0574801	0.12914	0.184786	0.123196	-0.0553263
1	B1_2	0.0877601	-0.150579	0.121232	-0.00637763	0.118652	-0.0555457	0.0646343	0.0299279	0.0283031	-0.0980141	-0.000423941	-0.0559625	-0.0240205	-0.0493819	0.0329517	-0.0243417	-0.0380234	-0.0113374	-0.0239029
2	B1_3	-0.00940192	0.0375272	-0.049346	-0.143385	0.0786341	-0.0224266	0.00642862	-0.0265565	-0.259207	-0.124343	-0.281269	0.105319	-0.0659658	0.0754318	-0.0276126	-0.226568	0.0316822	0.26466	0.00370825
3	B1_4	0.10448	-0.150164	0.075784	0.0159329	0.124702	-0.0127122	0.00637368	-0.00182266	0.0246494	-0.0174301	-0.00206727	0.0621427	-0.00553437	0.00980185	-0.0247415	0.00739305	-0.0146848	0.0443032	0.0443617
4	B1_5	0.0294897	0.0227063	-0.190568	-0.00147017	0.0804306	0.0429197	-0.0234957	-0.0724638	0.0341254	0.0952114	-0.110946	0.0736593	-0.191837	0.144685	0.097364	0.231626	-0.0910953	-0.0862685	0.0236797
5	B1_6	-0.00380235	0.00468011	-0.131144	-0.0848881	0.0626524	-0.201714	-0.0628837	0.053821	-0.0413958	0.09012	0.0160472	0.156657	-0.16726	-0.230306	0.00550422	-0.101624	-0.119025	-0.0489764	0.00178256
6	B1_7	0.0359954	-0.0336115	-0.185528	0.0607566	0.0625823	0.0312269	-0.0340826	-0.0654842	-0.0249918	0.0561899	-0.0656304	-0.00122623	-0.12843	0.0652506	0.0120062	0.24779	0.0186555	-0.176199	0.0344718
7	B1_8	-0.0124449	-0.026643	-0.0627737	0.0676785	0.0214773	0.0628353	0.0980418	-0.0932968	-0.250173	-0.149544	-0.0048807	0.0325031	0.0817438	-0.234962	-0.356874	0.0124626	0.212247	-0.155198	0.120967
8	B1_9	-0.000426297	0.0215047	0.0802934	0.00600556	-0.0614702	0.179422	0.136971	-0.115543	-0.0812611	-0.145046	-0.0292685	-0.0357953	0.170275	0.303884	-0.029056	-0.0205041	0.0998029	-0.0404478	-0.0488585
9	B1_10	-0.00231585	-0.0330293	-0.070919	0.038736	0.0454884	0.11821	0.0909549	-0.124198	-0.195832	-0.0828944	0.0705603	0.0799548	-0.0425849	-0.175524	-0.374175	0.12242	0.15822	-0.163073	0.22559
10	B1_11	0.0992461	-0.13529	0.013926	-0.0324579	0.123748	-0.0363154	-0.0288585	-0.0383007	-0.00264354	0.0613664	-0.0121958	0.150556	0.0299928	0.0766531	-0.132994	-0.0263708	-0.0929068	-0.000467594	0.129019
11	B1_12	0.113699	-0.0973994	-0.0765302	0.0128494	0.0813695	-0.0483276	-0.0911391	-0.0235828	-0.0108028	0.0991212	-0.040108	0.164162	0.0327032	0.0694823	-0.0710365	0.0562776	-0.00592761	0.0291433	0.0556789
12	B1_13	0.0983926	-0.134245	0.0149069	-0.0329049	0.12215	-0.0323155	-0.0316812	-0.0414665	-0.0027306	0.0657132	-0.0121014	0.153854	0.0329028	0.0847355	-0.137735	-0.0265328	-0.0900309	0.00362784	0.132746
13	B1_14	0.0774337	-0.155081	0.101811	0.0254903	0.111032	-0.00471711	0.0487261	0.0144135	0.0210418	-0.132128	0.0184077	-0.0635639	-0.064963	-0.0701154	-0.0484379	-0.0269694	0.0671276	-0.0774867	-0.0297342
14	B1_15	0.0727004	-0.0713559	0.0578237	0.168618	-0.0402502	0.121476	-0.105546	0.103072	0.0932515	0.0351946	0.15377	0.0475328	-0.049366	0.00811538	-0.0816068	0.0360941	0.110996	0.0617729	0.0469192
15	B1_16	0.0728405	-0.154321	0.0976214	0.00335437	0.121163	-0.0218464	0.0675599	-0.00305922	0.00852153	-0.143435	-0.00239014	-0.0713564	-0.0613419	-0.0719379	-0.0454042	-0.0354948	0.0605824	-0.09396	-0.034945
16	B1_17	0.119771	-0.116463	-0.0513512	-0.00764603	0.087923	-0.0524434	-0.0584911	-0.0171982	0.00498279	0.0704875	-0.0532699	0.10674	0.0246187	0.135074	-0.0194316	0.0481423	-0.0143567	-0.00652623	0.0277644
17	B1_18	0.116713	-0.0807905	-0.110337	0.0431915	0.0513432	-0.0445343	-0.0991902	-0.0120085	-0.0232893	0.0701419	-0.0947267	0.106852	-0.025552	0.0418357	0.0379272	0.0947928	0.0346194	0.0201686	-0.0570196
18	B1_19	0.114071	-0.124939	-0.0259377	-0.0287273	0.0952775	-0.0516448	-0.0382098	-0.0193312	0.0153061	0.0685895	-0.0328329	0.100621	0.0468023	0.171593	-0.042212	0.0231194	-0.0348276	-0.0216926	0.0634713
19	B1_20	0.0903178	-0.150959	0.117925	-0.000343783	0.118792	-0.0506138	0.0596584	0.0261099	0.0271114	-0.0960165	-0.00531615	-0.0527595	-0.0219994	-0.0418138	0.0400394	-0.0144912	-0.0242181	-0.00189639	-0.0296997
20	B1_21	0.0939378	-0.0811351	0.0360213	0.170691	-0.0144548	0.107343	-0.110842	0.0828602	0.0753566	0.0261867	0.0790496	0.0206956	0.00278053	0.0586805	-0.0115989	0.126998	0.133015	0.0793091	-0.0284109
21	B1_22	0.0859506	-0.149604	0.11484	-0.0224742	0.126865	-0.0672722	0.0766364	0.00985661	0.0144485	-0.102214	-0.0221314	-0.0540548	-0.018737	-0.0424465	0.0417192	-0.0323421	-0.038297	-0.0135982	-0.0254504
22	B1_23	0.0861531	-0.146268	0.103869	0.00162458	0.138062	-0.0634696	0.0678607	0.0250787	0.0121265	-0.076473	-0.0220791	-0.0513691	-0.00679539	-0.0513881	0.0791748	-0.00291701	-0.0686943	-0.00245887	-0.0283655
23	B1_24	0.106618	-0.0920245	0.0188374	0.149319	0.0443219	0.0625857	-0.0772828	0.0467571	0.0417573	0.0180631	0.0462122	0.00587211	0.0101676	0.041829	0.0201886	0.145184	0.0804295	0.0503929	-0.0355747
24	B1_25	0.0817009	-0.145626	0.104055	-0.0155334	0.142334	-0.0750177	0.0802786	0.0158853	0.00434942	-0.080996	-0.0333055	-0.0522244	-0.00388231	-0.0516637	0.0792369	-0.0199292	-0.081237	-0.0114833	-0.0245282
25	B1_26	0.112284	-0.0914389	-0.00803066	0.113468	0.0343336	0.0673003	-0.073562	-0.0420805	-0.012724	0.0229238	-0.061382	0.0600734	0.0381541	0.12318	0.0569251	0.129176	0.181927	0.122534	-0.0537856
26	B1_27	0.0872385	-0.150105	0.121536	-0.00637041	0.119634	-0.0560285	0.0662233	0.0303849	0.0284251	-0.0985738	-0.00123536	-0.0568479	-0.0251007	-0.0515352	0.0363813	-0.0237502	-0.0400757	-0.0101141	-0.0249111
27	B1_28	-0.00941827	0.0376145	-0.049447	-0.14332	0.0785115	-0.0223769	0.00635015	-0.0265857	-0.259274	-0.124313	-0.281345	0.105279	-0.0659688	0.0754367	-0.0275268	-0.226454	0.0320891	0.26462	0.00354463
28	B1_29	0.104022	-0.150107	0.076802	0.015386	0.125725	-0.0135672	0.00871241	-0.0010782	0.0247612	-0.0187424	-0.00247209	0.060242	-0.00692717	0.0070622	-0.0219048	0.00724234	-0.01798	0.0445572	0.043502
29	B1_30	0.0897478	-0.150508	0.118283	-0.000481566	0.119691	-0.0510861	0.0615268	0.0266864	0.0273927	-0.0967243	-0.00592979	-0.0538918	-0.0232982	-0.0442767	0.043312	-0.0141283	-0.0266114	-0.000984093	-0.030401
30	B1_31	0.093989	-0.0813402	0.0363787	0.17054	-0.014239	0.107024	-0.110574	0.0833097	0.0758073	0.0263171	0.0789665	0.0204753	0.00212553	0.0580864	-0.0119982	0.126718	0.131696	0.0797833	-0.0282215
31	B1_32	0.0854072	-0.149143	0.115213	-0.0223003	0.127671	-0.0675568	0.0782983	0.0106409	0.0148846	-0.102793	-0.0224881	-0.0551588	-0.020031	-0.0447538	0.0449977	-0.031683	-0.0404115	-0.0124581	-0.0262278
32	B2_1	0.107747	-0.0274273	-0.0737135	0.0885092	-0.121863	0.139678	0.0117714	0.015058	-0.0305345	-0.072855	-0.188644	-0.081234	-0.0348186	-0.0508986	0.0149957	-0.0819734	-0.0625649	-0.0589329	-0.056638
33	B2_2	0.0966231	-0.0726959	0.0541922	-0.150642	-0.172868	-0.0223601	-0.0652458	-0.0763802	-0.0365483	-0.00219505	0.0934296	-0.0115613	-0.00992847	-0.00323351	0.0168755	0.0239492	0.00147706	0.0191815	-0.0206772
34	B2_3	0.0293169	-0.0212754	0.0269692	0.101956	-0.0390785	0.107203	-0.169985	0.273692	-0.0336717	-0.0127894	0.197756	-0.00597409	-0.145243	0.00124105	-0.116217	-0.108927	-0.219065	0.133	0.0711777
35	B2_4	0.12996	-0.066843	-0.0253126	-0.021546	-0.145292	0.0725372	-0.0301581	-0.0235617	-0.0410839	-0.0267382	-0.0851185	-0.0227062	-0.0239742	-0.0288425	-0.0185427	-0.0605593	-0.0578021	-0.00555292	-0.0337936
36	B2_5	0.0364381	0.00547073	-0.22433	0.0446062	0.0949266	0.0320358	0.0605795	0.102398	0.0233249	-0.0478152	-0.119361	0.0298176	0.156212	0.00438215	0.00682442	-0.0210589	-0.0789219	-0.00916245	0.0948017
37	B2_6	0.00304609	0.00787154	-0.168369	-0.0691008	0.092823	-0.164829	-0.00229141	0.0620528	-0.0121628	0.0783255	0.114301	0.174598	-0.0245235	-0.140314	0.0399728	0.0340138	-0.0365233	0.170991	-0.135706
38	B2_7	0.047	-0.0325666	-0.183194	0.0594356	0.0250699	0.0677668	0.0832866	0.0814217	0.0130088	-0.060463	-0.0508099	0.071782	0.244257	-0.0176336	-0.0190015	0.0347649	-0.0968918	-0.0206093	0.0374791
39	B2_8	-0.0110271	-0.0246124	0.0367957	0.0466385	-0.0405506	0.0752115	0.211368	-0.0604256	-0.142502	0.061436	0.120241	0.0879253	-0.199105	0.216025	-0.212924	-0.0797555	-0.0971018	0.0758056	-0.347131
40	B2_9	0.00129755	-0.00903942	0.112582	0.0331608	-0.0680083	0.113326	0.10942	-0.136007	-0.0126829	-0.063358	-0.0931981	-0.0564412	-0.0741231	0.327061	0.0350457	-0.00751057	0.0645525	-0.0853397	0.0366943
41	B2_10	-0.0118832	-0.0204864	-0.0567543	0.0573762	0.0373809	0.0940924	0.250841	-0.00283926	-0.0833319	0.0797097	0.0648331	0.0522088	-0.206165	0.203025	-0.204888	-0.0726302	-0.054714	0.174037	-0.211027
42	B2_11	0.118767	-0.0467102	-0.141129	-0.0857165	-0.0341298	-0.0228368	-0.0298708	0.0212427	0.0151772	0.00447466	-0.0223692	0.035818	0.12917	0.00192618	-0.0306242	0.00869264	-0.0831314	-0.0606916	0.011225
43	B2_12	0.10659	-0.0180112	-0.172846	0.0107911	-0.0351067	-0.0257328	-0.0331316	0.048049	0.00458974	0.0213539	-0.12252	0.0121696	-0.0159577	-0.0928369	0.0266313	0.00418951	-0.0416241	0.00962368	-0.0938208
44	B2_13	0.116737	-0.04486	-0.139959	-0.0879612	-0.0298932	-0.00980097	-0.0169995	0.0201897	0.0169713	-0.00246938	-0.0310052	0.0318101	0.158452	0.00741787	-0.0252396	-0.00921286	-0.0978107	-0.0741223	0.0253762
45	B2_14	0.0819688	-0.0822265	0.0625314	-0.0924719	-0.161106	0.038363	-0.0187334	-0.129368	-0.0557663	-0.00248612	0.0937343	0.0769188	0.00422286	-0.100742	-0.0215763	0.0677678	0.00329275	0.177619	0.0144755
46	B2_15	0.0758508	-0.0514543	0.0199239	0.110961	-0.11002	0.191129	-0.00328596	0.0602515	-7.66026e-05	0.000150713	-0.0327305	-0.00835503	-0.0154113	-0.139218	-0.0533313	-0.120334	-0.079752	0.0410902	0.082524
47	B2_16	0.0730225	-0.0778311	0.0580884	-0.125812	-0.145078	0.00298957	-0.0109978	-0.158092	-0.070038	-0.000769315	0.0902226	0.0830965	0.0186604	-0.0755657	-0.0146385	0.078475	0.0269054	0.17702	0.00386956
48	B2_17	0.115789	-0.0289007	-0.168792	-0.0632887	-0.0561869	-0.0109756	-0.0152865	0.0341408	0.0117422	-0.0178086	-0.0572596	-0.00782228	0.0927032	-0.00999798	0.0426589	0.00319224	-0.0716168	-0.0470061	-0.0382125
49	B2_18	0.108111	-0.0205773	-0.179615	0.0228734	-0.0549796	0.00516643	-0.0341191	0.0365542	-0.0190511	0.00168596	-0.127747	0.0160805	-0.0295824	-0.0894503	0.0679796	-0.00961947	-0.0277361	0.0098396	-0.116573
50	B2_19	0.1084	-0.0328152	-0.146594	-0.10793	-0.0534937	-0.0167974	-0.000941233	0.0268657	0.0265986	-0.026595	-0.0202259	-0.0230235	0.15676	0.0366456	0.0310385	0.0091625	-0.0893462	-0.0743935	0.0121851
51	B2_20	0.103527	-0.0719014	0.0444479	-0.13499	-0.179971	-0.0067826	-0.0612643	-0.0703069	-0.0370013	-0.0111649	0.0691755	-0.0204395	-0.0137265	-0.00949382	0.0187498	0.0144415	-0.00527366	0.0119959	-0.0263036
52	B2_21	0.103311	-0.0479894	-0.032689	0.116687	-0.138136	0.163954	-0.0239293	0.0655176	0.0226963	-0.0509104	-0.104163	-0.0588511	-0.0358367	-0.0737984	-0.0158738	-0.0749033	-0.0349622	-0.0409009	-0.00581655
53	B2_22	0.0922323	-0.067461	0.0436088	-0.173419	-0.160032	-0.0429327	-0.0486673	-0.104325	-0.0559602	-0.0053855	0.0684923	-0.010805	-0.0016584	0.0125316	0.029374	0.0194111	0.00240349	0.0146314	-0.0268966
54	B2_23	0.112591	-0.0757505	0.0113535	-0.114863	-0.150954	0.000132245	-0.0673713	-0.0915099	-0.0256503	0.00940592	0.0688522	-0.00860645	0.0261538	-0.0125482	-0.00138056	0.00182018	0.0136602	-0.0660948	0.0105534
55	B2_24	0.108134	-0.0468934	-0.0624851	0.103172	-0.112266	0.122785	-0.0260516	0.0574563	0.00529274	-0.0320877	-0.106457	-0.0625066	-0.00554518	-0.107641	0.0106493	-0.0776452	-0.0767003	-0.0197899	-0.0499212
56	B2_25	0.100081	-0.072522	0.0167338	-0.154414	-0.133837	-0.0314475	-0.0566934	-0.125768	-0.0379212	0.015727	0.0726121	0.00354455	0.0353695	0.0174051	0.00396069	0.00865254	0.0288933	-0.0682244	0.0206692
57	B2_26	0.107905	-0.0269977	-0.0725916	0.0890286	-0.121264	0.139234	0.0115503	0.0149081	-0.0306467	-0.073223	-0.189417	-0.0816768	-0.0340471	-0.0510717	0.0140282	-0.0815127	-0.065807	-0.0586449	-0.057177
58	B2_27	0.0968096	-0.072885	0.0540632	-0.150532	-0.172502	-0.0234839	-0.0652761	-0.0760537	-0.0354371	-0.00147709	0.0922463	-0.0114851	-0.0102227	-0.00284974	0.016982	0.0241247	0.00097932	0.0193242	-0.0198946
59	B2_28	0.0293274	-0.0212709	0.0269205	0.101906	-0.0391139	0.107273	-0.169972	0.27371	-0.0336038	-0.0127779	0.197733	-0.00613024	-0.145145	0.0011987	-0.116117	-0.109172	-0.219097	0.132946	0.071187
60	B2_29	0.130074	-0.0669681	-0.0252114	-0.0216892	-0.144639	0.0718966	-0.0309941	-0.0235778	-0.0409065	-0.0252201	-0.0853885	-0.0224194	-0.0242387	-0.0288605	-0.0188464	-0.0601947	-0.0596877	-0.00480265	-0.0327233
61	B2_30	0.103643	-0.0719426	0.0444599	-0.134909	-0.179746	-0.00768057	-0.0618093	-0.0698219	-0.03662	-0.0103932	0.0683852	-0.0201872	-0.013925	-0.00941727	0.01858	0.0145254	-0.00671452	0.0124383	-0.0254063
62	B2_31	0.103405	-0.0479637	-0.0325674	0.116704	-0.138149	0.163546	-0.0244276	0.0656863	0.0228068	-0.0502239	-0.104262	-0.0590514	-0.0358686	-0.0740649	-0.0163594	-0.074251	-0.0362162	-0.0401657	-0.00586515
63	B2_32	0.0923321	-0.067593	0.0436141	-0.17334	-0.159838	-0.0437537	-0.0492361	-0.103763	-0.0555044	-0.00469804	0.0676788	-0.0107257	-0.00186018	0.0125238	0.029301	0.0193982	0.000931093	0.0150221	-0.0259367
64	B3_1	0.0912938	0.0918946	0.0441224	0.155265	0.0267771	-0.0765305	0.0271681	-0.173079	-0.0593341	0.0953863	-0.0116673	-0.0895277	0.0286995	-0.0435715	0.00769907	-0.0449613	-0.0624661	0.0705591	-0.0695953
65	B3_2	0.105789	0.0969188	0.0773417	0.0432185	-0.101897	-0.149931	0.0472662	0.133514	-0.0119245	-0.0194543	-0.0382338	0.0670856	-0.0202393	0.0544775	-0.0370958	0.0401294	0.0424288	-0.0515058	0.0222399
66	B3_3	0.0142781	0.0306229	0.00149741	0.0173722	0.102	-0.00558477	-0.216482	0.16721	-0.286707	-0.063098	0.128373	0.0282628	0.160357	-0.0303078	0.164455	-0.115033	0.226134	-0.0176361	-0.179491
67	B3_4	0.10783	0.110751	0.0644651	0.120786	-0.0298079	-0.122152	0.041054	-0.0356946	-0.0233661	0.061508	-0.0352658	-0.014389	0.000870075	0.00130765	-0.0213809	-0.0326652	-0.0603799	0.00981336	-0.0458059
68	B3_5	0.0282205	-0.103358	-0.180187	0.00552571	0.0819408	0.0435024	0.0799487	-0.111367	0.0289562	0.0523525	0.0937469	-0.179895	-0.080814	-0.0291698	0.0346324	-0.0888201	0.0872175	0.00903829	0.0125766
69	B3_6	0.0190461	-0.0686111	-0.196757	-0.0754287	-0.00809348	-0.0353482	0.0134927	0.0567462	0.0762171	-0.070234	0.0511177	0.0113504	-0.255077	-0.026565	0.0182203	0.00268222	0.12413	0.142057	0.0129216
70	B3_7	0.0383504	-0.0720819	-0.168619	0.0197108	0.0808984	0.0367157	0.124793	-0.0385657	-0.0536833	0.0365707	0.100772	-0.18303	0.0403334	0.00486618	0.108246	-0.090068	0.193693	0.0355198	0.0855044
71	B3_8	0.0136375	0.0498828	-0.00734943	0.0570426	-0.00391303	0.0530835	0.220975	0.0677992	-0.180059	-0.051133	0.157069	0.207047	0.125813	-0.166278	0.124549	0.163182	-0.0383992	0.0251979	0.0292795
72	B3_9	-0.00295246	-0.030939	0.0315326	0.0421438	-0.00350192	0.0875665	0.123672	0.072475	-0.0638789	-0.0491485	-0.015308	0.237053	0.255371	-0.01342	0.0484894	0.137273	-0.114057	-0.0902744	-0.430658
73	B3_10	0.00710904	0.0200615	-0.00261699	0.0470049	0.00663846	0.066814	0.251462	-0.0920095	-0.107109	-0.0455582	0.199619	0.173556	0.0225986	-0.178535	0.0177505	0.200512	-0.25422	0.0300573	-0.000583253
74	B3_11	0.122486	-0.01852	-0.109135	0.0283315	0.00422787	-0.110217	0.0397397	-0.000912119	-0.00315007	0.104805	0.0747247	-0.0709516	0.0718623	0.0677625	-0.0963547	-0.1441	0.0530825	-0.0699285	0.0214351
75	B3_12	0.100365	0.0382002	-0.131719	0.103149	0.0328363	-0.0929371	-0.00656456	-0.0938638	-0.0063056	0.0459594	0.00827331	-0.135881	-0.111631	-0.0595294	-0.0135363	-0.00230904	0.0957136	0.00458759	-0.119346
76	B3_13	0.121626	-0.0342142	-0.102929	0.0127107	0.0122773	-0.0978068	0.0471788	0.0150776	0.000968369	0.121971	0.0850809	-0.0288324	0.112774	0.0970945	-0.103145	-0.139619	0.0307729	-0.0554913	0.0441488
77	B3_14	0.0827941	0.0889658	0.0459759	0.0350772	-0.0944654	-0.0927817	0.109313	0.13271	-0.0473746	-0.167191	-0.130418	0.0536114	-0.0866549	0.00273947	0.0634715	0.167968	0.0826634	0.0981839	0.168908
78	B3_15	0.0494985	0.040482	0.0386368	0.125703	-0.0321738	-0.0231037	-0.0102282	-0.100388	-0.0921968	-0.0628971	-0.121659	-0.0289545	0.0977447	-0.012952	0.179785	0.176907	-0.0973349	0.369533	0.295761
79	B3_16	0.0770198	0.0845807	0.0384514	0.00187802	-0.0918908	-0.0929046	0.124197	0.184999	-0.0203994	-0.169676	-0.110865	0.0697123	-0.116119	-0.0126915	0.0200695	0.118956	0.125183	-0.00495141	0.115987
80	B3_17	0.128169	0.0109668	-0.116403	0.049271	0.0232741	-0.10709	0.0487373	-0.0214729	-0.0012355	0.0980429	0.0709087	-0.0635554	-0.0087423	0.0392777	-0.0316788	-0.0616586	0.0570281	-0.0293379	-0.019132
81	B3_18	0.107766	0.0356297	-0.128339	0.100783	0.0462009	-0.0662465	-0.00893995	-0.106458	-0.02335	0.0360261	0.00788905	-0.0987311	-0.135749	-0.0602579	0.0180048	0.0189444	0.0755009	-0.00118506	-0.10358
82	B3_19	0.124135	-0.00704938	-0.0953516	0.0117995	0.00553186	-0.117573	0.0799218	0.0368341	0.0123963	0.120502	0.0997825	-0.0295753	0.0661696	0.0909211	-0.0592871	-0.0997178	0.0370628	-0.0412728	0.0361877
83	B3_20	0.11142	0.104243	0.0771451	0.0710724	-0.0841924	-0.146362	0.0462678	0.0792579	-0.0246423	0.00186043	-0.0346931	0.0395167	-0.0130313	0.0422299	-0.0310471	0.0250385	0.0290467	-0.0295504	0.00315308
84	B3_21	0.0837557	0.0886894	0.0498966	0.194369	0.0164537	-0.044131	0.00195063	-0.160301	-0.070619	0.064054	0.0046315	-0.084786	0.0576136	-0.0503469	0.0794209	0.0201542	-0.0736741	0.0886115	0.0312691
85	B3_22	0.105406	0.0934563	0.0743509	0.0232308	-0.101167	-0.157222	0.0582045	0.143687	-0.00143514	-0.0113761	-0.0426224	0.0722905	-0.0326935	0.0511213	-0.0714712	0.0182428	0.0525821	-0.0575501	-0.00761216
86	B3_23	0.113685	0.0936968	0.0398126	0.0758237	-0.0518114	-0.167052	0.00951198	-0.00845322	-0.0264589	0.019295	0.0626738	-0.0137991	0.0204317	-0.01366	-0.0636576	-0.0695318	0.0434099	-0.0567119	0.0242743
87	B3_24	0.0735591	0.0951967	0.0100095	0.166101	0.0228943	-0.0942209	-0.0103182	-0.170527	-0.0622697	0.0583803	0.0829929	-0.112671	0.00767618	-0.136165	0.000295376	-0.0306501	-0.0164089	0.10583	-0.00601478
88	B3_25	0.113603	0.0784307	0.0477145	0.021136	-0.0731002	-0.163249	0.0227447	0.0706132	0.000810885	0.00253672	0.0374423	0.0397944	0.0264004	0.0409489	-0.0807615	-0.07028	0.0553666	-0.120485	0.0272849
89	B3_26	0.0914056	0.0914181	0.0439314	0.155387	0.026854	-0.0772714	0.0268891	-0.172293	-0.0589769	0.0965281	-0.0118969	-0.0894913	0.0282535	-0.0457931	0.00827017	-0.0445301	-0.0643234	0.070849	-0.0695079
90	B3_27	0.105758	0.0968359	0.0772569	0.0431461	-0.101656	-0.15064	0.0464636	0.133941	-0.0111523	-0.0192746	-0.0383907	0.066515	-0.0212383	0.0539955	-0.0362111	0.0405893	0.041415	-0.0512546	0.0226041
91	B3_28	0.0143002	0.0306475	0.00151174	0.0174004	0.101966	-0.00563641	-0.216363	0.167247	-0.286674	-0.0631152	0.128411	0.0283611	0.160425	-0.030242	0.164534	-0.114913	0.226402	-0.0174	-0.179486
92	B3_29	0.107859	0.110787	0.0644459	0.120609	-0.0297849	-0.122834	0.0402119	-0.035136	-0.022854	0.0616662	-0.0355002	-0.0144697	2.79011e-05	8.24771e-05	-0.0208266	-0.0321347	-0.061808	0.0104272	-0.0447363
93	B3_30	0.111347	0.104193	0.0771126	0.0709643	-0.0841007	-0.147114	0.0456557	0.0796881	-0.0241009	0.00234623	-0.0351007	0.0393878	-0.0134785	0.0411243	-0.0308171	0.0257031	0.0275057	-0.0291451	0.00403036
94	B3_31	0.0838202	0.088739	0.0497805	0.194342	0.0163943	-0.0448501	0.00178751	-0.159841	-0.0699253	0.0639753	0.00424078	-0.0845093	0.056806	-0.0513646	0.079534	0.0206685	-0.0751058	0.0889187	0.0314771
95	B3_32	0.105316	0.0934451	0.0744081	0.0231847	-0.101125	-0.157893	0.0574516	0.144086	-0.00122452	-0.0108336	-0.0429124	0.071943	-0.0330039	0.0502924	-0.0710234	0.0186248	0.0512617	-0.0570885	-0.00685053
96	B4_1	0.0968031	0.138767	0.0464204	0.0119703	0.0812404	0.0792648	-0.11435	-0.122706	0.0682444	-0.0660345	-0.00235788	0.136229	-0.0213516	-0.0377217	-0.0289831	-0.0897592	0.00114159	-0.063229	-0.0245269
97	B4_2	0.105999	0.0997334	0.0573488	-0.130247	0.0808263	0.0957717	0.0504787	0.0794087	-0.0213455	0.110754	-0.0169088	-0.0979348	0.00637269	-0.0235179	-0.0147639	0.0619668	0.00258295	0.0165098	0.00372309
98	B4_3	0.00610974	0.0280651	-0.0402529	0.0147771	0.0884547	-0.0269332	-0.165788	0.0258972	-0.36733	-0.107459	0.104554	-0.184401	-0.0749916	0.186229	0.0149513	0.133265	-0.224436	-0.145748	0.0958547
99	B4_4	0.106643	0.135649	0.0535234	-0.0609404	0.0943658	0.0861562	-0.0291874	-0.0379493	0.0634149	0.0397262	-0.00594525	0.0456497	0.00338828	-0.0357041	-0.0334931	-0.0595493	-0.0505526	-0.0144136	0.0226634
100	B4_5	0.0106325	0.0359901	-0.166162	0.0354944	-0.0244933	-0.0783887	0.0793144	-0.0663776	0.14515	-0.252711	0.19675	-0.016961	0.0959848	0.0444383	-0.0323343	-0.0999405	-0.00572951	0.17758	0.098354
101	B4_6	0.0344852	0.0016324	-0.187667	-0.0679298	-0.00972621	-0.0651212	0.0906695	0.0597101	0.0414817	-0.120196	0.0988749	0.00140843	-0.211881	0.00496321	0.0280052	0.159472	0.0369205	0.0795084	-0.087089
102	B4_7	0.0417553	0.00709425	-0.164596	0.0600558	-0.0541085	0.0366471	0.127331	0.0140181	0.0506835	-0.189987	0.193718	0.0345739	0.0903384	0.0776741	0.0296719	-0.121701	0.121301	0.095167	0.057946
103	B4_8	0.0479315	-0.0427842	0.0189305	0.000665103	-0.0673499	0.0926652	0.190069	0.0651729	-0.107278	0.119876	0.0705483	0.096388	-0.210333	0.0374346	0.349716	-0.117599	0.0424006	-0.223156	0.119002
104	B4_9	0.025599	-0.046615	-0.00763092	0.0709306	-0.0502831	0.11701	0.194675	-0.0202795	-0.0778435	0.126229	0.0564204	0.138347	0.0542241	0.0155252	0.159681	-0.0528424	-0.116731	-0.101692	-0.044647
105	B4_10	0.042967	-0.023029	-0.0145059	0.0398067	-0.0330189	0.0649339	0.176988	-0.0163813	-0.061966	0.0943947	0.117086	0.128005	-0.148279	0.0257732	0.373827	-0.210693	0.0618429	-0.101636	0.225246
106	B4_11	0.0977083	0.131619	-0.0596733	-0.0886964	0.0442418	0.0503193	0.0571579	0.0420056	0.0898268	-0.145568	0.106247	-0.0868676	0.0512894	0.0676876	0.0226313	0.0177036	-0.0281123	0.0651575	-0.00181043
107	B4_12	0.0840625	0.121235	-0.0629915	-0.0477432	0.0404711	0.0274199	-0.0591252	-0.0753939	0.0587495	-0.197407	0.0631656	0.037425	-0.187577	-0.0287028	0.0435039	0.0908758	0.026304	-0.0526042	-0.10813
108	B4_13	0.100199	0.124679	-0.0537417	-0.0778405	0.0442953	0.053659	0.0749715	0.0498384	0.0898171	-0.104183	0.0933827	-0.0843579	0.111023	0.0977266	0.010011	-0.0380343	-0.0630526	0.0883292	0.0489346
109	B4_14	0.0860649	0.0282371	0.0256128	-0.111062	0.0607162	0.151997	0.0529577	0.0777365	-0.103784	0.226544	-0.0326549	0.00659268	-0.0258222	-0.0952049	-0.0073363	0.0116987	0.139864	0.0723924	0.0782008
110	B4_15	0.0813228	0.0497354	0.0616731	0.0080686	0.0627721	0.104905	-0.0646362	-0.0256981	0.0500711	0.0523792	0.0891856	0.254669	-0.000795728	0.119699	0.0649617	-0.167292	-0.0240973	0.0342898	0.176209
111	B4_16	0.0762503	0.0174191	0.0125507	-0.123612	0.0470223	0.140208	0.0698258	0.0958491	-0.122233	0.226044	-0.0582347	-0.0507047	-0.0397705	-0.127564	-0.025359	0.0505132	0.152136	0.06649	0.0488056
112	B4_17	0.112585	0.130177	-0.0757553	-0.067477	0.0452608	0.0436508	0.0224625	-0.00779973	0.0631238	-0.13921	0.0736222	-0.0452681	0.00383909	0.045276	0.013408	0.0155435	-0.022069	0.0117776	-0.0244697
113	B4_18	0.0969368	0.123429	-0.0848471	-0.028648	0.051932	0.0240587	-0.0626435	-0.0861657	0.0493438	-0.185345	0.0348519	0.0389064	-0.16189	-0.0479811	0.0479833	0.0629748	0.0245721	-0.0491066	-0.0809313
114	B4_19	0.109469	0.117685	-0.0629628	-0.0820752	0.0339273	0.0515768	0.0706583	0.0407535	0.0642115	-0.0949796	0.0833029	-0.0900833	0.0997297	0.0969092	-0.0041852	-0.0155819	-0.0443888	0.0434752	0.0191691
115	B4_20	0.111279	0.116198	0.0605924	-0.107968	0.0883187	0.100448	0.017476	0.0396417	-0.00377362	0.0811723	-0.0143506	-0.0518196	0.000588695	-0.0310096	-0.0173717	0.031653	0.00739609	0.00248042	-0.00644999
116	B4_21	0.0914398	0.139364	0.0494309	0.0263979	0.0900165	0.0821299	-0.11403	-0.13099	0.0506405	-0.0776589	0.00743378	0.140414	-0.0268315	-0.0265849	0.0329232	-0.0908691	0.00480131	-0.102573	0.0110446
117	B4_22	0.10572	0.0948201	0.0554785	-0.136879	0.0730707	0.0929176	0.05744	0.0873926	-0.0147677	0.11841	-0.0219623	-0.103217	0.00723199	-0.0273137	-0.0389306	0.062609	9.83288e-05	0.034764	-0.00695089
118	B4_23	0.106849	0.121224	0.0317195	-0.105991	0.0849454	0.0892746	0.0309491	0.0242803	0.0473993	-0.0199404	0.0361964	-0.0560871	0.00111166	0.00649597	-0.00670826	0.0689871	0.0153417	0.0118623	-0.0497124
119	B4_24	0.0842852	0.139276	0.0350708	-0.0118366	0.0846106	0.0716721	-0.0895905	-0.128268	0.0763727	-0.1455	0.0316703	0.150137	-0.106109	-0.0073371	0.0244551	-0.0139083	0.0261912	-0.0620059	-0.0337457
120	B4_25	0.10226	0.097629	0.0263108	-0.126021	0.0692017	0.082855	0.0740507	0.0792643	0.0303832	0.0308558	0.028868	-0.126223	0.0413133	0.0128948	-0.0241796	0.0931865	-0.000441189	0.0393327	-0.0356321
121	B4_26	0.0970437	0.138805	0.0460406	0.0122046	0.0811055	0.0782851	-0.11451	-0.122434	0.0686994	-0.0655622	-0.00206964	0.135781	-0.0218449	-0.0396053	-0.0288525	-0.0905891	-0.000517572	-0.0629122	-0.0247026
122	B4_27	0.106195	0.0996266	0.0572703	-0.130128	0.0806034	0.0949046	0.0501277	0.079768	-0.0212094	0.111172	-0.0174709	-0.0976562	0.00545773	-0.0242101	-0.0143154	0.0623476	0.000995574	0.017256	0.00359155
123	B4_28	0.00614483	0.0281277	-0.0401372	0.0146939	0.0885101	-0.0267693	-0.16604	0.0259076	-0.367263	-0.107333	0.104711	-0.1847	-0.0749761	0.186159	0.0151564	0.132891	-0.224345	-0.145867	0.0954846
124	B4_29	0.106807	0.135497	0.0533398	-0.0608608	0.0942009	0.0851267	-0.029579	-0.0378166	0.0641094	0.0401744	-0.00649593	0.045909	0.00236891	-0.0365151	-0.0334578	-0.0593449	-0.0522872	-0.0144381	0.0224391
125	B4_30	0.111457	0.116187	0.0604692	-0.10794	0.088248	0.0993342	0.0171603	0.0400883	-0.00308427	0.0815147	-0.0148901	-0.0515778	-0.000284069	-0.0318836	-0.0172186	0.032088	0.00558119	0.00265429	-0.0066846
126	B4_31	0.0916025	0.139379	0.0492935	0.0263279	0.0898551	0.0813945	-0.114236	-0.130865	0.051527	-0.077306	0.00685435	0.140508	-0.0277916	-0.0271656	0.0330525	-0.0904586	0.00356242	-0.102405	0.0111807
127	B4_32	0.105902	0.0947966	0.0553909	-0.136803	0.0730133	0.0919133	0.0570517	0.0877163	-0.0141924	0.118626	-0.0224898	-0.102887	0.00645888	-0.0282016	-0.0386695	0.0630718	-0.00159474	0.0349604	-0.00722459

## Sheet: All variables
	Variables	PCA_All1	PCA_All2	PCA_All3	PCA_All4	PCA_All5	PCA_All6	PCA_All7	PCA_All8	PCA_All9	PCA_All10	PCA_All11	PCA_All12	PCA_All13	PCA_All14	PCA_All15	PCA_All16	PCA_All17	PCA_All18	PCA_All19	PCA_All20	PCA_All21	PCA_All22	PCA_All23	PCA_All24	PCA_All25	PCA_All26	PCA_All27	PCA_All28	PCA_All29	PCA_All30	PCA_All31	PCA_All32	PCA_All33	PCA_All34	PCA_All35	PCA_All36	PCA_All37	PCA_All38	PCA_All39	PCA_All40	PCA_All41	PCA_All42	PCA_All43	PCA_All44	PCA_All45	PCA_All46	PCA_All47	PCA_All48
0	G1	-0.00283764	-0.00909738	0.0210861	0.0208191	0.030819	-0.0267895	0.0149865	-0.0110975	0.0347639	-0.0621911	-0.00483293	-0.0594614	-0.0217434	0.0600301	0.0493796	-0.0119894	0.0393473	-0.0343977	-0.168058	-0.115136	0.129353	0.0337788	-0.0999392	0.0574319	-0.0169003	-0.108263	0.0491779	0.0152739	0.117084	-0.0477207	-0.118359	0.151868	-0.0528658	-0.101542	-0.035251	-0.0443125	-0.00667931	-0.0787877	-0.108516	-0.0225338	0.124655	-0.158729	0.101138	0.189596	0.0315493	0.0572589	0.0204089	0.0659111
1	G2	0.00936018	-0.0404354	0.0435713	-0.00334202	0.0445184	0.0469295	-0.052439	-0.0304493	0.0741537	-0.0623567	-0.0220696	-0.0170137	-0.0359068	0.0371368	-0.0645785	0.0283116	0.000837643	-0.0164225	-0.165306	-0.119877	0.0601359	0.0863575	-0.161199	-0.0303338	-0.0689863	-0.00765185	-0.0882132	-0.00529442	0.0399089	-0.0674433	-0.0226209	0.018515	0.0518497	0.0757191	-0.122089	0.166356	0.010674	0.0549002	-0.138344	0.0429848	0.00192125	-0.0360082	0.0385533	0.0552562	0.0528216	-0.0466405	0.159462	-0.0678001
2	G3	-0.012895	0.0250994	-0.00406732	0.039181	-0.0366034	0.0335165	-0.0451692	0.0911694	0.00940868	-0.0679285	-0.00495149	0.058165	0.0205157	-0.0417548	-0.077064	0.0266597	0.0423981	0.0117674	0.0375366	-0.0115773	-0.00838977	0.0213066	0.0165253	0.0269145	-0.101949	0.0579283	0.157987	0.0356305	0.0767736	0.0459215	-0.063043	0.221564	0.0702764	0.0171251	-0.0577295	-0.0796042	-0.0593321	0.116999	0.0499971	0.0737336	-0.162795	-0.0933651	0.0108171	0.101395	-0.129114	0.188377	0.0800598	-0.253039
3	G4	0.0399668	-0.0051403	-0.0218027	0.0140455	-0.00114148	-0.0257874	-0.0315437	0.033605	-0.00208308	0.00172824	0.0695639	-0.0757431	-0.0455969	0.0249712	0.0184992	0.123059	0.0251822	0.0935722	-0.113647	-0.0248409	0.0347309	0.0154484	0.0587688	0.0532089	-0.0228098	-0.0422873	0.122376	0.0533172	0.120545	0.125663	-0.0484531	0.0562532	-0.0685594	-0.170633	0.0245082	0.0180755	0.00219951	0.235439	-0.0237154	-0.00895193	-0.100822	0.0144883	0.0118803	-0.035513	-0.0876988	-0.0609484	0.00226812	0.0374514
4	G5	0.0154799	0.0298686	-0.00117469	-0.00350049	0.042454	-0.0279839	0.0169183	0.0147645	0.00326274	0.00854942	0.0461713	-0.0951021	0.00988405	0.0527657	0.0446088	0.0259537	0.0335647	0.0107244	-0.126522	-0.0742449	0.130104	0.0178654	-0.125525	0.0321945	0.0730173	-0.0386801	0.085939	0.0576487	0.246733	-0.0233593	0.121857	0.0677361	-0.14362	-0.0596868	0.0229046	0.0694262	-0.0097853	0.0216924	-0.0134501	-0.112825	0.032172	0.177216	0.0382865	0.0936525	-0.136804	-0.0363172	0.00611532	0.0575138
5	G6	0.0298487	0.053849	0.032638	-0.040597	-0.00188312	-0.048612	0.0500289	0.0740416	0.00441669	0.0313902	0.0290886	-0.0924215	0.0408596	-0.0426047	0.1194	0.0640781	-0.0284738	-0.0311503	0.00639356	0.0518942	0.102712	-0.0590348	-0.0236367	0.0666905	-0.132266	0.0142861	-0.0187769	0.00120165	-0.0759093	-0.118637	-0.127141	0.0252566	-0.00280954	0.159509	0.17427	-0.0282421	-0.016756	0.0988958	0.0225352	-0.101528	-0.0969179	0.0431557	0.0412417	-0.0279558	0.0867703	-0.028388	0.0368423	-0.0957877
6	G7	0.022122	0.0500482	0.0677838	-0.0613393	-0.0482763	0.00169827	0.0178593	-0.00154183	0.0626275	-0.0908451	-0.0077636	0.0663294	0.0991628	0.019722	-0.035597	0.0912129	0.0108189	0.125802	0.0479824	-0.0989923	-0.0382736	-0.0175739	0.064102	-0.0178838	0.0459429	0.134978	0.0885364	-0.0344495	-0.00205492	-0.0516995	0.138039	-0.113416	0.079618	-0.0250521	0.0632642	0.0274643	0.0187732	-0.0171766	-0.0847256	0.00416989	-0.0361714	-0.047495	-0.0141031	0.0308393	0.0613151	0.0906905	-0.0438682	0.109509
7	G8	-0.00339001	0.0168716	-0.00638745	-0.013288	-0.0901504	-0.0102654	-0.0420577	0.056435	-0.0105742	-0.00335734	-0.0968952	0.113992	-0.0218682	0.0327591	0.00677147	-0.0383584	0.0152259	0.126951	0.0283827	-0.132721	0.0624532	0.00575217	-0.016734	0.0474885	-0.0622904	0.0213747	0.0750837	-0.0424018	0.0725385	0.236413	0.0966333	-0.0299915	-0.0133667	-0.0595486	-0.0402951	0.116145	0.164006	-0.172548	0.109926	0.0428267	0.0605826	-0.187857	-0.0437726	0.0113897	0.027103	-0.0599625	-0.0190173	0.0464738
8	G9	0.0263385	0.0536115	0.088558	-0.066166	-0.0624568	0.0100613	0.0201559	-0.00892372	0.0783608	-0.0871987	-0.0029126	0.0888426	0.072091	0.000215445	-0.0630421	0.0997678	-0.00792234	0.145379	0.00961893	-0.0822568	0.0226873	-0.0271847	0.0414269	-0.0429112	-0.0241778	0.103281	0.0631161	0.00419632	0.0151446	0.0179001	0.0427029	-0.0922186	0.0259783	-0.044177	0.0110874	0.0250598	0.0298935	-0.0287385	-0.0773273	0.00283269	-0.0084955	-0.0697928	-0.0114907	5.42955e-05	-0.0138567	0.0367488	0.0212068	0.0382707
9	G10	0.0213978	0.0597193	0.021034	-0.0456443	-0.0841831	-0.0494124	0.00252747	0.112685	-0.00613291	0.0227011	-0.0648957	0.0285214	0.0135866	-0.0048805	0.104428	0.0175116	-0.00947386	0.0909238	0.0311661	-0.0792214	0.141597	-0.0431104	-0.03491	0.0984337	-0.165726	0.031213	0.0534367	-0.0379211	0.00394542	0.119271	-0.0157658	-0.00674537	-0.014506	0.0765892	0.106297	0.0833918	0.136472	-0.0768895	0.119335	-0.0445133	-0.0239848	-0.136605	-0.00622563	-0.0127426	0.0961386	-0.0784674	0.0126974	-0.0357788
10	G11	0.0229018	0.0595808	0.11893	-0.0910242	-0.0418296	-0.0505791	0.0157508	0.0295088	0.0475708	-0.0774029	-0.0450485	-0.0162601	0.018757	-0.0821356	-0.0368017	0.0297794	-0.0148999	0.0887795	-0.0174612	-0.0829067	0.0731797	0.00347099	0.0430873	-0.0129825	-0.0165495	-0.00556051	0.0503578	0.0425101	-0.049819	-0.0731104	-0.0615199	-0.00836221	0.0406158	0.00832227	0.0187725	0.0279063	0.0389401	-0.0534911	-0.0875658	-0.0571975	-0.0303066	-0.0512964	0.0403317	0.0114969	0.0138247	0.064767	-0.0109275	-0.082237
11	G12	-0.0116353	0.0260067	-0.0198256	0.00757667	-0.0102484	0.108686	0.0343202	-0.0349034	0.0281015	-0.0285938	-0.0234496	0.153524	0.00375723	-0.0272112	0.116608	0.0425654	-0.0742098	-0.029451	0.0941995	-0.0310072	-0.106318	0.0461692	-0.0508315	0.0741326	-0.0201239	-0.0122466	-0.0487135	-0.0826908	0.13121	-0.0752526	0.0919271	-0.075184	0.0270005	-0.188595	-0.0440684	-0.209091	0.0107326	0.0346803	0.0281659	0.0505216	0.0389087	-0.104508	0.0264791	0.0336121	0.0849244	0.0693751	0.100886	-0.106314
12	G13	0.0568352	0.0682424	0.0138373	-0.0645532	-0.0212898	-0.0427294	-0.0298148	0.0332113	-0.0252124	-0.0566034	-0.0218616	0.0448586	-0.098036	0.0513055	0.0206455	0.100985	0.053209	-0.050262	-0.0295334	-0.0680633	-0.0624548	0.0318919	0.0626248	-0.0577526	0.0835025	-0.0779794	0.0728661	0.0252574	-0.0615633	-0.137588	-0.112161	-0.0794641	0.0578619	0.0752403	-0.116906	0.00595577	-0.0232712	0.0697347	0.0278247	0.0252803	-0.016142	-0.0768816	0.00784842	-0.00290398	-0.0216702	0.0597157	0.0177777	0.167969
13	G14	-0.0250606	-0.00141521	-0.0186408	0.0309018	0.0203047	0.121291	0.048071	-0.0740371	0.0318125	-0.0135961	-0.036249	0.102622	0.0235701	-0.0710331	0.0886502	-0.0144735	-0.109524	-0.0411282	0.114477	-0.0707268	-0.0890897	0.0314886	-0.027521	0.0544493	-0.00557737	-0.0091406	-0.0736448	-0.0800185	0.149403	-0.0267334	0.108276	-0.0564421	0.00935626	-0.162982	-0.0252784	-0.192185	0.0363458	0.0587151	-0.00236648	0.0430455	-0.00980998	-0.0774674	0.0624889	0.0204872	0.0918721	0.11085	0.123187	-0.0447
14	G15	0.0449231	0.0494937	-0.00330444	-0.0508264	-0.00896512	-0.0163979	-0.0088983	-0.00259452	-0.0285484	-0.0895801	-0.0369909	0.0893671	-0.0782862	0.0423025	0.0282214	0.0518713	0.0542253	-0.0415171	-0.0415802	-0.113827	0.00865206	0.0209628	0.117383	-0.0803603	0.134026	-0.0782848	0.0268084	0.0109251	-0.0380156	-0.136384	-0.128962	-0.145055	0.0466504	0.0328718	-0.16752	-0.0413765	-0.0365952	0.0745612	0.0409042	0.0286848	-0.0940157	-0.111272	0.0130348	-0.116817	0.0179213	-0.0286567	-0.0220863	0.0968403
15	G16	0.0314889	0.0611046	-0.00189188	-0.0536462	-0.06939	-0.0355838	-0.0337654	0.0917466	-0.0105226	-0.0320992	0.0306021	0.106961	-0.0466833	0.102212	0.056628	0.127675	0.0852511	0.028318	-0.0524617	0.0933424	-0.0323266	0.0306226	-0.0502821	0.040602	-0.0320486	-0.00685562	0.0583704	-0.00240384	-0.049989	-0.105917	-0.0448912	-0.0375718	0.0372423	-0.0461922	-0.0415361	-0.0261031	-0.0587939	-0.0566487	0.0686216	0.0137335	0.109383	-0.0547948	-0.0850803	0.0285446	-0.0206104	-0.10019	-0.0564722	-0.135384
16	G17	0.0612464	0.0522731	0.0208362	-0.0867761	-0.031301	-0.0318619	-0.0135551	0.00233026	0.00793269	-0.0575152	-0.00277719	0.0997304	-0.031481	0.00741738	0.0613062	0.135192	0.0665834	0.00722888	-0.078126	-0.0279888	-0.0307357	0.0291795	0.0352608	-0.006941	-0.00794178	-0.0961931	0.0658468	0.0860525	-0.156548	-0.140441	0.0489283	-0.0498754	0.065511	-0.0614271	-0.0195988	0.00262054	0.0128235	0.0315641	0.0366538	0.0579573	0.034797	-0.0322795	-0.027937	-0.0823337	0.0380789	-0.0381206	0.00125412	0.0396422
17	G18	-0.0381036	0.0127241	0.00199045	-0.00189088	-0.0293678	-0.0329733	-0.0173696	-0.0426085	-0.0252133	0.010647	0.0745217	0.0767595	0.0602371	0.0312168	0.0652064	-0.102843	0.173624	0.158913	0.0389997	0.161586	-0.012193	-0.0887029	0.0431366	-0.0618366	0.130395	-0.0596564	0.0632874	0.0830221	0.0605229	0.0561588	-0.0951661	-0.173102	-0.111679	0.0701623	-0.0465258	-0.0886016	0.0983828	-0.040256	0.010557	0.0264506	0.020549	0.0585	0.0812145	-0.00924342	0.006599	-0.0835381	0.000837906	-0.101656
18	G19	-0.00697995	0.0145281	0.00608648	-0.0177641	-0.0348751	0.0117676	0.0177607	-0.0388416	0.129355	-0.0741056	-0.02478	0.118439	0.130754	-0.0360106	-0.102626	0.0338372	0.0883624	0.0926061	-0.139551	0.0092945	0.0728742	0.00106918	0.0365721	0.0506149	0.102317	0.0235355	-0.139355	-0.105423	-0.0709846	-0.114875	0.014585	-0.0269173	-0.107237	0.084864	-0.0199265	-0.10035	-0.0320167	0.0153771	-0.0631793	-0.0103016	-0.129461	0.00871925	-0.022977	-0.0504774	0.0657922	-0.0295626	0.0950103	-0.112722
19	G20	0.0425537	0.00634909	-0.00235707	0.00206191	0.00909114	0.0418749	0.0145954	0.0634027	0.0249311	-0.0171626	-0.0642193	-0.0675104	-0.0392025	-0.0167277	-0.0342278	0.105621	-0.174843	-0.137359	-0.0138847	-0.155259	0.0266667	0.0815157	-0.0702627	0.0678936	-0.153687	0.0799394	-0.05973	-0.100344	-0.0437573	-0.0509166	0.0909771	0.175717	0.115486	-0.0477078	0.0531805	0.0973945	-0.112281	0.0286273	-0.0212089	0.0118837	-0.0205025	-0.0801999	-0.077109	0.0301452	-0.011796	0.0426143	0.0292764	0.113872
20	G21	-0.00661345	0.0141548	0.00105736	-0.0153524	-0.0239253	0.00969966	0.018106	-0.0403034	0.12529	-0.0657673	-0.0267673	0.119848	0.131939	-0.0356659	-0.114003	0.0341668	0.0839578	0.0934258	-0.133167	0.0105813	0.0647391	-0.00213819	0.0334307	0.0624708	0.100646	0.0157665	-0.146746	-0.100341	-0.0891091	-0.122266	0.0394286	-0.0168413	-0.0968186	0.0926516	-0.0117043	-0.0918899	-0.0351962	0.0154443	-0.0542071	-0.0260651	-0.136129	0.00661096	-0.0375614	-0.0503077	0.0736482	-0.0364653	0.0922541	-0.105009
21	G22	0.0150266	0.0761715	-0.00131758	0.000528356	-0.0820885	0.0329923	-0.0120896	0.0793122	-0.00277543	-0.0249773	0.0456251	0.0417075	0.0872158	0.0593055	0.126802	0.00420002	0.00673459	0.0958202	0.101762	0.0356277	0.0562796	-0.0342599	-0.104304	0.0196828	-0.0832824	0.076117	0.0183515	-0.0631852	0.0702636	0.0244261	-0.0228656	-0.00118434	0.0074121	0.0934294	0.0231187	0.028683	-0.0484615	-0.0486592	-0.0414975	0.153219	0.00142107	-0.0817837	0.0214453	0.0821095	-0.0199997	-0.167064	0.119109	0.0413529
22	G23	0.017411	0.0561513	0.12381	-0.0604821	-0.0700747	-0.0200454	-0.0135447	0.0342603	0.0450518	-0.0510662	0.0299488	-0.016043	0.00981221	-0.0240464	0.0647081	-0.0669327	0.0217521	0.0831882	0.0768402	-0.00350223	-0.0294345	-0.0153974	0.0281176	-0.0216798	0.0649346	-0.0132198	0.161029	0.00640008	-0.0126988	-0.0568558	-0.0456083	-0.0303962	0.067434	-0.000417888	-0.036149	0.0235775	-0.0753331	-0.0161579	-0.0721742	0.114599	0.0259367	0.0772678	0.04277	0.0451186	0.0175812	0.0785975	0.0951969	0.110896
23	G24	0.015231	0.0105659	-0.0216833	-0.0413456	0.0148294	-0.0182474	0.0365011	0.0196176	-0.018766	-0.0708991	0.0369619	-0.0725044	-0.0261096	0.126451	0.0346431	0.147543	0.0918556	-0.0279877	0.032974	-0.0630605	-0.0445133	0.0788825	-0.165977	0.150686	-0.00294503	0.0249592	0.0706642	-0.0528299	-0.089045	-0.208787	0.129411	-0.126432	-0.0150424	0.0514872	0.0563032	0.0382512	0.0237598	0.102017	-0.0391696	-0.0769628	0.0477609	0.0764536	0.0249153	0.0316095	-0.0499431	-0.0427116	-0.0584228	-0.0316997
24	G25	0.024725	0.0719489	0.0357002	-0.0533575	-0.0350778	-0.0027644	0.100174	0.0358606	0.100076	-0.0756606	-0.090906	-0.0416721	-0.0781579	0.0105683	0.00118092	0.0605845	-0.0119546	0.0220317	0.0388568	0.00775522	-0.125951	-0.110876	0.0716206	-0.0156148	-0.0415989	-0.0276199	-0.0734922	-0.0348334	-0.0733014	0.044165	0.124257	-0.0389758	0.01074	0.0231166	0.116651	0.00144922	0.0278808	0.0608474	0.0144144	-0.0220187	0.0530917	0.133061	0.0106629	-0.0817649	0.00404323	0.0800509	0.00257928	-0.00528495
25	G26	-0.00966285	0.0506987	0.0542167	0.00767398	-0.043937	0.0144693	0.0201319	0.0167113	0.0495656	0.0115497	-0.0855024	0.0638653	0.0200524	-0.10839	-0.00808923	-0.0790727	-0.0637923	-0.0140101	-0.0175547	0.114431	0.0229687	-0.106955	0.174092	-0.123383	-0.0565711	-0.0343187	-0.0893594	0.120673	0.0637882	0.174655	-0.120389	0.11796	-0.0624172	-0.0857972	-0.00706452	-0.011532	0.00712116	-0.138074	0.0599648	0.0326212	-0.0527135	-0.0416408	0.0209655	-0.0409376	0.0938538	0.0146191	0.0496932	0.0389102
26	G27	0.000139561	0.0678485	0.0561897	-0.0609357	-0.0406361	0.0319367	0.0909742	0.0309674	0.0864724	-0.0615657	-0.100958	-0.0458301	-0.0337022	0.00820869	-0.0118671	0.0785085	0.0154597	0.0357285	0.0671442	-0.0210631	-0.122889	-0.117547	0.0105888	0.0207803	0.00929773	-0.0234715	-0.0844879	0.0370388	-0.000130785	0.00735006	0.120393	0.0320749	-0.026466	-0.0433129	0.0915372	0.0796238	0.0927113	0.092449	-0.0123868	0.00632861	0.0183143	0.155023	0.0184685	-0.072493	-0.00452083	0.0426531	-0.0458231	-0.0245363
27	G28	0.00629065	0.0962701	0.0566556	-0.0468749	-0.0486888	-0.00283726	0.0846381	0.0551541	0.051913	-0.0842676	-0.0830695	-0.00293307	-0.00377859	0.0102488	0.0377453	0.0872859	0.0316628	-0.062327	0.019843	0.0907318	-0.0282533	-0.0565338	0.0385897	0.0212249	-0.0941212	-0.0183929	-0.0392637	0.117738	-0.0289256	-0.0240988	-0.00339001	0.00473753	-0.119369	-0.062507	0.0703812	0.0387359	0.0451656	-0.0752008	0.0394486	-0.0581163	-0.0159476	0.043279	0.0697996	-0.0194982	0.076934	-0.0379997	-0.00511142	0.0186706
28	G29	0.0287518	0.0596022	0.0280517	-0.0426378	-0.0505783	-0.00986298	0.100102	0.00865115	0.0943315	-0.0946458	-0.13691	-0.0323884	-0.0894768	-0.0640694	-0.00505009	0.0172895	-0.00172493	-0.0317509	0.0045368	-0.0133533	-0.0354189	-0.0691606	0.0221855	-0.0355462	-0.0685051	-0.0163678	-0.0763641	0.0219109	-0.00619589	0.0919226	0.0262045	-0.0724432	-0.0825556	0.0215333	-0.0315205	-0.03448	0.109477	0.0454317	0.00397694	0.00588313	0.124356	0.129026	0.0459891	0.0353027	-0.0243956	0.0582366	-0.0125692	-0.113125
29	G30	-0.0215495	-0.00211424	-0.0390377	0.0117204	-0.0515905	-0.0230369	0.00980385	0.00567446	0.000394427	-0.051856	0.0656415	0.0470852	0.0443204	0.112473	0.000886218	-0.053845	0.0168577	-0.112986	0.174491	-0.0269089	6.68768e-05	0.154329	0.124934	0.015278	-0.170037	-0.0835234	-0.0467284	0.112847	-0.170783	0.0258434	0.0541574	0.059712	-0.048874	-0.110105	0.0506632	0.0137243	-0.0818362	-0.063639	0.0177684	-0.0208931	-0.0389094	-0.0586024	-0.0463639	-0.176823	-0.0729649	0.110142	0.149478	-0.100775
30	G31	0.00901997	0.0714454	0.0193644	0.00270582	-0.0060306	0.00946806	0.0675957	-0.0258261	0.0800883	-0.0712385	-0.14514	0.0195084	-0.13011	-0.0578952	-0.0383541	-0.0383418	7.28483e-05	-0.0309539	-0.0391288	-0.0151214	-0.0785509	-0.0983455	-0.153316	0.0156908	-0.00840251	-0.016928	-0.0822673	0.030683	0.0744834	0.141223	0.00191999	-0.0128479	-0.00746433	0.0514291	-0.0800752	-0.032475	-0.047918	0.174876	0.0948249	-0.0138844	0.0659214	-0.0347997	0.0372501	-0.124746	0.0018364	-0.0912655	-0.00912035	0.0033967
31	G32	-0.0219944	-0.0363882	-0.0553242	0.0198077	-0.0411695	-0.0206926	-0.00883427	0.00396697	-0.0229343	-0.0212792	0.10288	0.0306764	0.0573357	0.113965	0.00203015	-0.0884813	-0.0342757	-0.081808	0.171324	-0.0492088	-0.00303023	0.172204	0.148654	-0.0151271	-0.124108	-0.118202	-0.0318951	0.0767407	-0.153563	0.0123507	0.0256996	0.0788811	-0.0330039	-0.0913556	0.0555949	-0.0259096	-0.0469066	-0.0474139	-0.0307934	-0.0190837	-0.0372647	-0.0234273	-0.0245861	-0.142734	-0.0133479	0.0901348	0.141426	-0.0909154
32	G33	-0.010282	0.0462457	0.0165118	-0.00130956	-0.0159991	0.0158444	0.0685104	-0.00447958	0.0832192	-0.0495679	-0.144964	0.0346271	-0.143573	-0.0393802	-0.0386355	-0.0375265	0.00756953	-0.0207369	-0.00977961	-0.0361911	-0.027057	-0.119973	-0.147239	0.0170133	0.0471108	-0.0710606	-0.0849356	-0.0231119	0.0469829	0.107846	-0.0757367	-0.040154	-0.0628226	0.0346844	-0.101925	-0.0141157	-0.0433392	0.224768	0.164799	0.00703791	0.0114034	-0.0703468	0.042514	-0.153106	0.0733872	-0.0908103	-0.00295109	-0.0657538
33	G34	0.00461173	0.0904834	0.0507343	-0.0227358	-0.0173433	-0.00204933	0.046642	0.00327203	0.0603082	-0.0708809	-0.108452	0.0335674	-0.0404582	-0.0241714	-0.00187796	0.101451	0.131323	-0.0599483	-0.0242129	0.0626104	0.00739191	-0.0744533	-0.0839911	0.0768759	-0.0886499	0.107222	-0.0285732	0.07589	-0.0152232	0.0295307	0.067338	-0.0621502	-0.0297047	-0.0288822	-0.0217029	0.103098	-0.0777537	-0.0321677	0.123129	-0.00169748	0.0024067	-0.0796905	-0.0484818	-0.055772	-0.144278	0.0329155	-0.00598262	-0.00319853
34	G35	0.0346795	0.0796709	0.051485	-0.0353567	0.00994106	-0.02154	0.0390146	-0.0493269	0.0672765	-0.0453665	-0.0754901	0.0418458	-0.0182189	-0.0877369	-0.0194084	0.0324663	0.0657527	-0.0770059	-0.0411504	0.0708627	-0.0778152	-0.0689257	-0.0545597	0.0402674	-0.0639034	0.0396647	-0.00668276	0.139902	0.0799103	0.0344707	0.240467	-0.0291556	0.00304013	-0.0193327	-0.0696579	-0.0299504	-0.0954096	0.0238594	0.0338797	0.000860015	0.0144347	-0.01105	0.0531208	-0.115103	-0.0749228	0.0413386	-0.047846	0.0380132
35	G36	0.0219201	0.0284099	-0.007101	-0.0404864	-0.0216625	0.0583855	0.025945	-0.0439951	-0.0051397	-0.0147576	0.0147234	-0.106208	0.053594	-0.0256594	0.107513	0.160892	-0.170859	-0.0109547	-1.87443e-05	0.010879	0.0121025	-0.00716187	-0.0827729	-0.0889517	0.0632112	-0.124393	-0.0999253	-0.113425	-0.00122261	0.0430241	-0.158912	-0.0611643	0.0886133	-0.107301	0.0213783	0.059137	0.0537769	-0.150818	0.0757838	-0.132526	-0.0733122	-0.0420595	0.101633	-0.0533562	-0.125118	0.0628581	0.0096889	-0.0222013
36	G37	0.0113655	0.0376888	-0.000738719	-0.0422146	-0.0320719	0.0341487	-0.0176757	-0.0202995	0.0905621	-0.0148114	0.0858832	0.0759936	0.189392	0.0707813	-0.0731874	0.0540451	-0.103976	0.0907119	0.022108	-0.0439923	0.00387013	0.00867834	0.0127568	-0.102298	-0.0815703	0.0295134	-0.0957648	-0.0911899	0.0153714	-0.0188877	-0.00440546	-0.0353025	-0.0924009	0.117418	-0.0395709	-0.135253	-0.0537192	-0.0688527	-0.000310456	0.131016	0.163395	-0.01215	-0.0796335	-0.0325222	-0.0577254	-0.0271087	0.0292852	0.135311
37	G38	-0.0208412	-0.0175588	0.0119329	0.0344668	0.0162515	-0.0592989	-0.0151133	0.0485799	0.0219216	0.00779952	-0.0298155	0.102709	-0.0610983	0.0297336	-0.103464	-0.160677	0.171171	0.00762968	0.0104616	0.00623359	-0.00422746	0.0173444	0.0804432	0.107055	-0.0658894	0.117135	0.104387	0.119681	-0.0146698	-0.0398167	0.151373	0.0711942	-0.114789	0.106141	-0.00953749	-0.0643664	-0.0615616	0.14972	-0.0758031	0.139269	0.0615094	0.056786	-0.101818	0.0660121	0.128408	-0.0683517	-0.000277001	0.0330346
38	G39	-0.00216176	0.0376219	0.00312307	-0.0292143	-0.0349006	0.0482424	-0.0116035	-0.0204538	0.101429	-0.0195523	0.0770112	0.0692596	0.185921	0.0794997	-0.0762388	0.0511392	-0.123963	0.0905156	0.0287246	-0.0646902	0.0237049	0.00935039	0.0173219	-0.0771678	-0.0503061	0.0396505	-0.106869	-0.0817627	0.00861511	-0.0150211	-0.0282834	-0.00392502	-0.124731	0.0798415	-0.0290468	-0.13577	-0.0162108	-0.0645467	-0.0141138	0.127535	0.165148	-0.0234037	-0.0839909	0.010965	-0.0523874	-0.0143263	0.00543604	0.13329
39	G40	0.00882646	0.0748928	0.0318985	-0.043163	-0.0380912	-0.00230743	0.0752735	0.028317	0.113477	-0.0479646	-0.101736	-0.0297381	-0.0486031	0.0264169	0.033549	0.0102619	-0.00891984	-0.0227764	0.0708104	0.116535	0.0545086	0.0684295	-0.0215823	0.117083	-0.0144467	-0.0574503	0.0235687	0.0337454	-0.107337	0.0246319	-0.0626759	0.063789	-0.173067	-0.0141266	0.0813779	-0.0326146	-0.0482056	-0.0154563	0.00515283	0.039064	-0.0836294	0.0964978	0.00469143	0.0820157	0.015925	-0.0333917	0.0650401	0.0700538
40	G41	-0.0199215	0.0140001	0.0313257	0.002618	-0.0340256	0.0439411	0.0729278	-0.0409551	0.118877	-0.0389456	-0.151496	-0.0154871	-0.0468785	-0.00332004	-0.00858407	-0.0342173	-0.051394	-0.0097745	0.0535933	-0.0244029	0.0955308	-0.0158557	0.00338134	0.110954	0.0827587	-0.0160724	-0.0568371	0.0370251	-0.0673099	-0.00910485	-0.0791407	0.119924	-0.15971	-0.126746	0.0336473	-0.0556867	0.10323	0.0495519	0.000770161	0.0461319	-0.0088561	-0.0989061	-0.0261685	0.0923032	-0.0434476	0.0569735	-0.0436619	0.0499721
41	G42	-0.00622423	0.133734	-0.081968	-0.00663013	-0.0133944	-0.0645624	0.108954	0.0287455	-0.0898324	0.0400147	0.07276	-0.0435729	-0.0118549	-0.0582722	-0.0304057	0.00981422	-0.0200281	0.00629448	-0.0206793	-0.0393214	0.00229287	0.0365503	0.0374745	0.0447842	0.0417126	0.00360467	-0.00736105	-0.000332155	-0.0270357	0.0358507	0.0227713	-0.0175108	-0.0151245	0.00856702	-0.0481905	-0.00662451	0.0217919	-0.00567511	0.0063828	0.01065	0.00482085	-0.00227549	-0.0101525	-0.000790127	0.0255061	0.0115493	0.0145575	-0.000294546
42	G43	0.0096481	0.0397891	0.145	-0.0273506	0.0609324	-0.0806378	-0.0209527	-0.00353428	-0.090717	-0.0111252	0.039985	-0.0406293	0.0191514	0.0812153	-0.0287752	-0.0601172	-0.0665378	0.0223079	-0.106309	-0.0227336	-0.0925549	0.063313	-0.0235335	-0.0410205	-0.0538531	-0.0124445	-0.122392	0.03565	-0.0116612	0.0659149	-0.000786527	-0.0850356	-0.0629174	0.0477977	-0.0175539	-0.0335957	0.0437596	0.0415231	-0.00609229	0.0286996	-0.0604569	-0.00814242	0.0207489	0.118615	-0.0568961	-0.00932495	0.025824	0.000106139
43	G44	-0.0068764	0.130426	-0.0858493	-0.00510598	-0.01443	-0.0647369	0.112207	0.0286549	-0.0866837	0.0372459	0.0743513	-0.04921	-0.0208326	-0.0590837	-0.0330252	0.00726143	-0.0205666	0.00952025	-0.0174674	-0.0452771	0.00290489	0.0424171	0.0330416	0.0407442	0.040009	-0.00250739	-0.00449289	2.90209e-06	-0.0303889	0.0383922	0.023696	-0.0272968	-0.0121611	0.015036	-0.0485581	-0.0113772	0.0230985	-0.00217139	0.00565148	0.0122663	-0.00133033	-0.00523155	-0.0172349	-0.00202494	0.0173243	0.00670116	0.016406	-0.00327549
44	G45	0.0169256	0.0377479	0.153059	-0.0227712	0.0803497	-0.0744191	-0.0207758	-0.0323225	-0.0736426	-0.00877781	0.0559178	-0.0425459	0.0629934	0.0382009	-0.0202949	-0.0568149	-0.0482764	-0.0277051	-0.0891325	-0.0174141	-0.0842178	0.0583486	0.00502103	-0.00171823	-0.0603807	0.0115325	-0.0747617	0.0808645	-0.0368278	0.0721272	0.0168129	-0.0616691	-0.0502909	0.0217817	-0.00772683	-0.0364381	0.0613965	0.0557656	-0.00738632	-0.00895224	-0.0529011	-0.0216857	0.0709492	0.0813007	0.0326197	-0.0131932	0.00947117	0.0351955
45	G46	-0.00655013	0.132161	-0.083929	-0.00587866	-0.0139136	-0.0646798	0.110617	0.0287144	-0.0883165	0.038663	0.0735828	-0.0463849	-0.0163057	-0.058702	-0.0317173	0.00855497	-0.0203043	0.00789467	-0.0190989	-0.0422891	0.002597	0.0394727	0.0352977	0.0428054	0.0408891	0.000580147	-0.00594447	-0.000166418	-0.0287089	0.0371263	0.0232401	-0.0223645	-0.0136645	0.0117741	-0.0483956	-0.0089809	0.0224493	-0.00394304	0.00602376	0.0114554	0.00177754	-0.00374021	-0.013664	-0.0014019	0.0214673	0.00915439	0.0154797	-0.00177064
46	G47	0.0178894	0.0766936	0.0509965	-0.00614845	0.00914183	-0.0292977	-0.00509884	0.0029827	-0.0764733	0.0462802	0.0305014	0.0627261	0.136917	-0.0271786	0.0481994	0.0325516	-0.0344291	-0.0660599	-0.0670477	0.0973004	-0.023502	-0.121685	0.0671008	0.104103	0.0626152	0.131331	-0.0585616	0.0218472	0.0429411	-0.0741578	0.00509768	0.11729	-0.124328	-0.110023	-0.00983133	0.082263	0.00873444	-0.0523897	0.0183937	-0.013748	0.118136	0.0743905	0.113749	0.0346946	0.109255	0.0930244	-0.0453437	0.00215191
47	G48	0.0022646	-0.141254	0.0387616	-0.0375744	-0.113271	0.0188954	0.0267101	0.130689	-0.0137429	0.0129877	0.0546988	-0.00537381	-0.009629	-0.00947837	-0.0281934	0.023026	-0.00673918	4.31933e-05	-0.0220657	-0.00362193	-0.00895321	-0.0137535	-0.00216262	0.00027865	0.0308262	-0.0181296	-0.0333253	0.00775308	0.00773564	0.0126824	0.0169633	-0.0290399	-0.0104849	-0.00118807	-0.00739894	-0.0105714	-0.00712353	0.00418878	0.00647243	0.00378428	-0.00711545	-0.00385042	0.0132846	0.0035322	0.00164802	0.00619859	-0.0159315	-0.00870868
48	G49	0.00904402	0.0311448	0.145692	0.00527362	0.111796	-0.0325944	-0.0077737	0.0283392	-0.0814351	0.0493705	0.0227716	-0.000322232	-0.0656783	0.0116557	0.00968311	0.0184052	-0.0425094	-0.0490283	-0.0945339	0.0423087	-0.0252374	0.0232729	0.0161761	0.037949	-0.0136616	-0.0800696	-0.0203879	-0.00490215	0.109876	0.0509531	-0.0419408	-0.00594258	-0.0392028	0.0702964	0.0183255	0.0208663	-0.0488615	-0.0821072	0.0649289	0.0646948	0.0217289	-0.0198644	-0.0736018	-0.0125646	-0.0111161	0.0117525	0.0954908	-0.0872438
49	G50	0.0027436	-0.140742	0.0361063	-0.0399377	-0.114516	0.0181116	0.0237205	0.129652	-0.0178825	0.0154016	0.0538025	-0.00106912	-0.00512697	-0.00530149	-0.0275217	0.0196965	-0.00966356	-0.00490286	-0.028913	-0.00613303	-0.00518204	-0.0253888	0.00493466	0.0141453	0.0384927	-0.0237628	-0.0367918	0.00239401	0.0139153	0.00736536	0.012743	-0.0157406	-0.015934	-0.0148737	-0.00488894	-0.0125135	-0.00147982	0.0107494	0.00720772	-0.000873411	0.00298673	-0.00639016	0.0215079	-0.00311615	0.0118272	0.00988139	-0.00578581	-0.000824867
50	G51	0.0112289	0.0330476	0.159833	-0.0101592	0.0877986	-0.0431296	-0.0353962	0.0284281	-0.0804837	0.0740225	0.0178875	-0.0383695	-0.0599103	0.00323658	0.00751839	-0.0225874	-0.0180492	-0.0348422	0.0254162	0.00716753	-0.00876482	-0.00161392	0.0436097	0.0760457	0.0225316	-0.0587902	-0.0144265	-0.0307318	0.0181493	-0.0510839	0.0380149	0.0947675	-0.050173	0.0875529	0.00401023	0.00554025	-0.00960301	-0.0126733	0.0188532	-0.021039	0.00378242	-0.0633289	-0.00417434	-0.039149	0.0631774	-0.0126625	0.0810051	-0.0406345
51	G52	0.0025047	-0.141128	0.0374773	-0.0387829	-0.113993	0.018523	0.0252487	0.130293	-0.0158126	0.0141991	0.0543031	-0.00323947	-0.00740045	-0.00741127	-0.0278852	0.0213923	-0.00819857	-0.00241472	-0.0254885	-0.00487311	-0.00708725	-0.0195482	0.00136242	0.00716993	0.0346641	-0.0209455	-0.0350783	0.00509692	0.0108136	0.0100516	0.0148814	-0.0224571	-0.0132024	-0.00799023	-0.00615831	-0.0115461	-0.00432534	0.0074529	0.00684371	0.00147307	-0.00210162	-0.00511605	0.0173832	0.000231503	0.00670809	0.00803439	-0.010904	-0.00479872
52	G53	0.00389488	0.0710297	-0.0268184	0.0197593	0.0252705	0.00574625	-0.0677774	-0.00684066	-0.0467926	0.0378909	-0.0507174	0.0322488	0.0657156	0.0328978	-0.0433068	0.00542102	-0.00571535	0.0290236	-0.0792497	-0.0100016	0.00342229	-0.167427	0.0891449	0.103735	0.0483936	-0.0285864	-0.0127896	-0.0413459	0.0675685	-0.105226	-0.0699387	0.149822	-0.0666085	-0.208552	0.05869	-0.078914	0.00827991	0.0337723	-0.0433807	0.00179968	0.0495562	-0.110839	0.0965347	-0.168577	-0.0062177	-0.0112359	-0.00309114	-0.00358212
53	G54	-0.0167234	0.00729802	-0.00617603	0.0382645	0.0616652	0.109907	-0.120285	0.0897019	-0.0294378	0.033376	-0.0601462	-0.0328895	-0.00650972	-0.0234158	-0.0675889	-0.0302237	-0.0235329	0.109428	-0.0979767	0.0416292	0.0254565	0.0634387	-0.0557542	0.0474878	-0.0354787	0.0431995	-0.0117519	-0.00489473	-0.0876837	-0.00165607	0.0526984	0.0702291	0.0293759	-0.087089	-0.043692	-0.114888	-0.0991035	0.000230871	0.217219	-0.0207874	0.0919842	0.0881245	0.069273	0.00697452	0.0297953	0.00833649	-0.0418907	0.00720497
54	G55	0.00338745	-0.0224541	0.0592284	0.0418413	0.0573334	0.0773714	-0.0522254	0.00845727	-0.0322741	0.0212311	-0.0594664	-0.00959198	-0.00538108	-0.0166625	-0.0401378	-0.0652429	-0.120955	0.12476	-0.0313291	0.0967649	-0.0357519	0.0420422	-0.0246247	0.154329	-0.0405991	0.115683	-0.00166063	0.0186101	-0.0230201	-0.0713269	-0.0148074	-0.0767017	0.173493	-0.0627727	-0.111362	0.0359591	-0.0151843	-0.00146947	0.00323544	-0.0917921	0.112763	0.175424	0.0698378	-0.118164	-0.0199101	-0.0513238	0.105824	-0.0340044
55	G56	0.00321374	0.011029	-0.00653812	0.0436256	0.0580832	0.109106	-0.139495	0.0731372	-0.0208532	0.0113653	-0.0618736	-0.0464594	-0.0390108	-0.0866693	-0.0420633	0.000805389	-0.116676	0.0843116	-0.040022	0.0813608	0.0461527	0.093607	0.059005	0.130757	0.092017	0.0708304	0.0431533	-0.0240527	-0.101621	0.0115901	-0.0151238	-0.0819454	0.0133471	-0.029207	-0.00535649	-0.111526	0.0785579	0.0265941	0.0474672	-0.0282813	0.0116397	-0.0135427	0.0321999	-0.0335075	-0.00678025	-0.0758796	0.0500569	0.00890197
56	G57	0.0126776	0.0135727	0.0212029	0.03356	0.0442212	0.0942306	-0.147343	0.0179351	0.0017634	-0.035392	-0.0810715	-0.102099	-0.0191349	-0.0602918	-0.0310391	0.0086806	-0.0445204	0.0701723	-0.0170621	0.0441887	0.0759184	0.145059	-0.0153733	0.0717188	0.0478744	0.0442357	0.0247006	-0.0853743	0.0139763	0.0137369	0.0190822	-0.0824627	-0.0366129	-0.0862059	-0.00282205	-0.111178	0.0951278	0.0246678	-0.0061571	-0.00504459	-0.00794289	0.0597335	-0.00757131	-0.0508741	0.0634266	-0.0409661	0.147144	0.0297515
57	G58	-0.0063197	0.0103604	-0.00705813	0.0456363	0.0660711	0.121174	-0.1449	0.0891673	-0.0273369	0.0234856	-0.0676365	-0.0447065	-0.0270822	-0.0646036	-0.0592087	-0.0144808	-0.0830121	0.105774	-0.073015	0.0703804	0.0408365	0.0886744	0.00846312	0.103491	0.0386965	0.0647184	0.0205684	-0.0171345	-0.105587	0.00626751	0.0168587	-0.0153213	0.0227158	-0.0610071	-0.0249216	-0.125121	-0.00105522	0.0163781	0.136643	-0.027594	0.0526889	0.0353764	0.054011	-0.0170363	0.0106146	-0.0422744	0.00985908	0.0090135
58	G59	0.03012	-0.0366429	0.0249646	0.0154478	-0.0367637	-0.0423057	-0.0125913	0.0261778	-0.00703696	-0.00996965	0.0870275	0.0481203	0.0456456	-0.0654924	-0.00406312	0.0834636	-0.0091022	-0.098668	0.0469021	0.0473303	-0.0886599	0.0570573	-0.044077	-0.0671885	0.00975915	-0.0509643	0.0561308	-0.0445237	0.0379864	-0.024126	-0.129355	0.0809303	-0.0279271	-0.070665	0.00633353	0.139011	0.218968	0.107324	0.0313014	-0.0361686	-0.0639692	-0.0904366	-0.099807	-0.136477	-0.029247	-0.0753717	-0.00702684	-0.0168265
59	G60	0.0060073	-0.130108	0.089412	0.00370759	0.02103	0.0649812	-0.110102	-0.0301653	0.0847816	-0.0376526	-0.0722132	0.0454391	0.0121329	0.0636246	0.0336547	-0.0129184	0.0151659	-0.00325804	0.0157796	0.043975	-0.0168317	-0.028945	-0.0396464	-0.0492497	-0.0380852	-0.00498092	0.00887647	-0.000270392	0.0181983	-0.0400101	-0.0264399	0.0135401	0.0242196	-0.0018896	0.0475286	0.0172056	-0.0237556	0.00138998	-0.000356302	-0.0129089	-0.00586185	0.00774213	-0.000696357	-0.00321613	-0.0216801	0.00744271	0.00219726	0.00858109
60	G61	0.00728216	-0.0180038	0.15143	-0.029411	0.0538121	-0.0460914	-0.0620286	-0.0299043	-0.0532137	-0.0332331	-0.00392623	-0.0196118	0.0225336	0.126189	-0.0243249	-0.0625119	-0.0467071	0.0161496	-0.10303	-0.0270306	-0.0991904	0.0559079	-0.0108269	-0.0647442	-0.048913	0.0203177	-0.117321	0.0300647	-0.0426089	0.0461621	-0.00557972	-0.0989922	-0.0232382	0.0355677	-0.0170747	-0.0422776	0.068512	0.0594812	0.00451468	-0.000181689	-0.0997012	-0.0256421	0.00634194	0.0944594	-0.0463422	-0.0453125	0.0535966	-0.0356225
61	G62	0.00661365	-0.127994	0.0918369	0.00114345	0.0208724	0.0647531	-0.112462	-0.0297234	0.0808413	-0.0323112	-0.0716939	0.0526306	0.0228305	0.0651854	0.0361741	-0.011057	0.0175525	-0.00505332	0.0175602	0.0516899	-0.0142623	-0.037365	-0.036454	-0.0427704	-0.0349775	0.00032149	0.0069653	-0.00106889	0.0216339	-0.0427847	-0.0248028	0.0258814	0.0213843	-0.00833903	0.0473198	0.0159015	-0.025883	-0.00561089	0.000739362	-0.0160039	-0.00242579	0.0106815	0.00274504	-0.00488974	-0.00985778	0.0076726	-0.00315927	0.0172977
62	G63	0.0174027	-0.0197597	0.164667	-0.0239309	0.0810762	-0.0446742	-0.0533732	-0.0483093	-0.0339303	-0.0208797	0.0176293	-0.0244235	0.0707601	0.0777877	-0.0101541	-0.0506205	-0.0381924	-0.0115704	-0.0633501	-0.0168083	-0.0724168	0.032845	0.011564	-0.02553	-0.049319	0.0362322	-0.0620762	0.0649448	-0.0433626	0.0580627	0.0214001	-0.0518985	-0.02832	0.00750063	0.000673224	-0.0331638	0.0751629	0.087476	-0.0137714	-0.000325533	-0.0839016	-0.0567485	0.0448853	0.0559629	0.0368746	-0.0308159	-0.00825496	0.041252
63	G64	0.00631266	-0.129142	0.0906758	0.00243527	0.0209653	0.0649102	-0.111347	-0.0299653	0.082878	-0.0350217	-0.0720022	0.0490439	0.017459	0.064442	0.0349292	-0.0120015	0.0163623	-0.00415267	0.0166751	0.047839	-0.0155653	-0.0331498	-0.0380852	-0.0460607	-0.0365651	-0.00234812	0.00793214	-0.000667533	0.0199182	-0.0414156	-0.0256433	0.0196843	0.0228258	-0.00509711	0.0474558	0.0165685	-0.0248287	-0.00208954	0.000188166	-0.014456	-0.00415747	0.00920848	0.00101405	-0.00405025	-0.0158169	0.00756185	-0.000464262	0.0129201
64	G65	0.0127041	0.0578571	0.0224064	-0.0180039	0.00317758	-0.0440501	-0.00556805	0.0131947	-0.0909231	0.0518887	0.0794633	0.0764798	0.156814	0.00838096	0.034346	0.00949477	-0.0131061	-0.0401851	-0.0260646	0.0693617	-0.0101349	-0.102772	0.0421875	0.113537	0.0374715	0.0913104	-0.0929577	0.073845	0.0232522	-0.139346	0.0455335	0.0660503	-0.0997439	-0.0872344	0.0338096	0.0153595	-0.01933	-0.0748304	0.0498373	-0.0887812	-0.00463004	0.0532084	0.0339701	0.0835823	0.153844	0.0598233	-0.0773038	0.0657199
65	G66	0.00849543	0.149741	-0.0598245	0.0706493	-0.00688796	0.0466189	-0.0217711	0.0763433	-0.0467469	0.0100932	0.0538513	-0.0401846	0.0283894	-0.017564	-0.0484082	0.0345884	-0.0107953	-0.0236262	-0.0101746	-0.0338892	0.0042843	-0.0549012	-0.0128163	-0.000841364	0.0191598	-0.0495008	0.000211515	0.00402849	-0.0378592	0.0138089	0.0319685	-0.0369795	-0.0140584	-0.00684082	-0.0027646	-0.00282018	-0.0148597	0.0195008	0.0410209	0.0313655	-0.0314171	0.00383526	-0.0196096	0.0597927	0.000956841	0.0302205	0.0185975	-0.0017323
66	G67	0.00931819	0.0691716	0.137778	-0.0195743	0.0575594	-0.0420374	-0.0524638	0.02248	-0.061196	0.0112161	0.0426551	-0.0574014	0.0738835	0.0446942	-0.0562941	-0.0448517	-0.0688584	0.00940298	-0.0681934	-0.0961742	-0.0325108	0.0171496	-0.0470611	-0.0578087	0.0137483	0.0164137	-0.0191457	0.0381508	-0.052814	0.0495079	0.0537695	-0.0276566	-0.0879761	-0.0218061	0.104357	0.0105057	-0.0315863	0.015097	-0.00736494	-0.0054698	-0.0398026	0.00873421	-0.0174717	0.0434694	-0.0678778	-0.0669427	-0.0305215	-0.0473186
67	G68	0.00713625	0.147173	-0.0658504	0.0705634	-0.00392813	0.049714	-0.0167137	0.0818283	-0.044063	0.00578499	0.0491506	-0.0455432	0.0100779	-0.0243587	-0.0494781	0.0251267	-0.0175536	-0.0184961	-0.000767501	-0.0456081	-0.00508805	-0.0293454	-0.0163188	-0.00302823	0.0123208	-0.0588699	-0.000771657	0.00442874	-0.0188213	-0.00649418	0.0326523	-0.0656762	-0.0353645	0.00807247	0.0117478	0.00950253	-0.0223247	0.00212833	0.0435963	0.0456993	-0.0393285	-0.00172646	0.00432628	0.0640487	-0.00526996	0.0316503	0.00275661	-0.00490086
68	G69	0.0139523	0.0674917	0.148298	-0.0143312	0.0682129	-0.0184039	-0.0509714	0.0218118	-0.0468975	0.0108858	0.0750821	-0.0332756	0.0751392	-0.00816773	-0.0283346	-0.0543769	-0.0147455	-0.0429075	-0.0348506	-0.0851952	0.0220581	0.0296475	-0.0440719	0.00798148	0.0400577	0.0287979	0.00392509	0.0343272	-0.0739839	0.0436751	0.0478819	0.00357841	-0.0997022	-0.0186882	0.0433278	-0.0325173	-0.0384024	0.0975575	0.003614	-0.0251822	-0.0130702	-0.0792988	0.0617893	-0.000789542	0.0123898	-0.0776516	-0.0628379	-0.0255322
69	G70	0.00785318	0.148865	-0.0629181	0.0707857	-0.00546004	0.048248	-0.0193565	0.0792144	-0.0455544	0.00801495	0.0516919	-0.0429027	0.0195194	-0.0209263	-0.0490529	0.0300555	-0.0141227	-0.0211808	-0.00560673	-0.0396972	-0.000281489	-0.0425607	-0.014559	-0.00191136	0.0158687	-0.0542008	-0.000268043	0.00423411	-0.0286584	0.00392957	0.0323831	-0.0510857	-0.0244979	0.00042421	0.00431495	0.00319	-0.0185424	0.0110669	0.0423821	0.038444	-0.0353597	0.00112911	-0.00797099	0.0620219	-0.00208135	0.030995	0.0109092	-0.00328391
70	G71	0.00787301	0.0474036	0.0311462	0.0176495	-0.031894	-0.00870556	-0.0302332	-0.0175332	-0.0539641	0.0464535	0.0241378	0.034556	0.133124	0.0463747	-0.00856741	0.0710231	0.0917676	-0.0232923	-0.0782655	0.0227696	0.0648643	-0.198024	0.0102353	-0.0102481	0.0129746	0.0557639	0.00690026	-0.00501296	-0.159419	0.135485	-0.00755445	0.188778	0.124245	-0.101928	-0.113549	-0.0595948	0.166892	0.119024	-0.0833826	-0.0806708	0.0350222	0.0509908	-0.154545	-0.0210984	0.0233658	0.00884249	0.0832444	-0.0182927
71	G72	0.0299523	0.0763851	0.0572586	0.00771807	-0.00959609	0.0272821	-0.00290799	0.00962396	0.0512642	-0.00451765	0.0671955	-0.102922	0.105448	0.0444652	0.0290188	0.0108238	0.0627907	-0.115027	0.0188945	0.00771505	0.128894	-0.0420335	0.100604	0.0842978	0.0655406	-0.129804	-0.0748505	-0.0287754	0.0915768	-0.0622689	-0.0434236	-0.019129	0.153471	0.00385282	-0.036789	-0.0209337	0.0354184	-0.0310435	0.0181038	0.028711	-0.0523357	0.0631828	0.0568303	-0.0271506	-0.00689727	-0.0699291	-0.0197649	0.122979
72	G73	0.0164876	0.0746782	0.0799711	0.00722079	-0.0210318	0.0447333	0.0306304	0.0200144	0.0615647	0.0334147	-0.0219748	-0.0625958	0.0930069	0.0851285	0.0379832	0.0177539	0.0782465	-0.0851883	-0.0222539	0.0948234	0.0994763	-0.0139167	0.0857454	0.0958418	0.0256145	-0.0113516	-0.050688	0.103773	0.0824608	0.0338755	0.0707649	0.016953	0.0282559	0.0488135	-0.0393664	0.0160962	-0.065998	-0.0566221	0.00937961	-0.0311434	-0.102099	-0.0549084	0.0182865	-0.112819	-0.145353	0.0600268	0.00502574	0.0195857
73	G74	0.0270894	0.0860631	0.0769971	0.00852694	-0.0168739	0.0401364	0.014141	0.0163617	0.0637151	0.0145949	0.0300921	-0.0961759	0.113561	0.0717745	0.0376974	0.015927	0.0795185	-0.115412	9.71737e-05	0.0541077	0.131417	-0.0332178	0.106789	0.101965	0.0538317	-0.0861249	-0.0726318	0.0362138	0.099501	-0.0208552	0.00998595	-0.00300038	0.109546	0.0277804	-0.0432191	-0.00456148	-0.0124527	-0.0486471	0.0160686	0.00153817	-0.0854689	0.0104758	0.0446358	-0.0754824	-0.0798944	-0.0119817	-0.0095995	0.0861915
74	G75	-0.0158707	-0.00255553	-0.00401866	0.0263616	0.011544	0.00958179	-0.0682416	0.0169367	0.020088	-0.00529542	0.00548172	0.00688094	-0.000115509	0.0875538	-0.0267083	0.0233974	0.0248582	-0.148329	0.0322587	-0.0273072	-0.0771549	0.00220887	-0.0111609	-0.0448966	-0.0805632	-0.111155	-0.013187	-0.152997	-0.124994	0.025812	-0.133541	0.0375868	0.0143953	-0.0565056	0.08592	-0.052733	-0.0476349	0.0178678	0.0183361	0.0414727	0.0939274	0.0848622	-0.21979	0.031747	0.172808	0.0318316	-0.333338	-0.0376681
75	G76	0.0357325	0.0160179	-0.000565644	0.0243869	0.0432025	0.112877	-0.113915	0.0876488	0.0391093	0.00792445	-0.0124187	-0.147711	-0.0690394	-0.0165476	0.125555	0.125495	0.00531464	0.00678259	-0.0258508	0.0186624	0.0107679	0.065936	0.0772955	-0.0955358	0.00270784	0.091217	0.00210169	0.0240063	0.0151794	0.0573058	-0.00476292	-0.0473253	-0.0494435	-0.0274812	0.0845417	-0.0867633	-0.0337196	0.0485929	-0.0219372	-0.031774	0.0506682	-0.0403331	-0.124226	-0.0123897	0.0141501	0.0405999	0.0144006	0.00210399
76	G77	0.0343947	0.0374751	0.0570069	0.0270343	0.0259491	0.0952592	-0.0486505	0.0290266	0.00569842	-0.0195588	-0.0504522	-0.126617	-0.0307399	-0.0042925	0.0929939	0.0864333	0.0357407	-0.0293668	-0.044506	-0.033737	0.0624632	0.0706005	0.176871	0.0876363	0.0409903	0.00204339	-0.00296655	0.0907325	0.0387166	0.0249017	0.0382283	-0.00867401	-0.0986799	0.127885	-0.0218648	-0.108845	-0.0301052	0.0305599	-0.031867	0.0527909	0.15089	-0.0649337	0.0556123	-0.129698	-0.0358518	-0.0350957	-0.101082	0.00372363
77	G78	0.033335	-0.000405402	-0.0146632	-0.0200532	0.0310649	0.095705	-0.0782644	0.0569966	0.0333309	0.00120038	0.0556166	-0.141291	-0.0644055	0.014748	0.135311	0.178274	0.0421472	0.00454414	0.0306441	-0.0142066	-0.0688849	0.0947265	-0.000656502	-0.0828534	-0.0108132	0.133851	0.0522104	0.00104497	0.100115	0.0432129	-0.0522933	0.0179727	-0.101839	0.0110174	-0.0185954	-0.0504392	0.028914	-0.0496095	-0.0243084	-0.0411367	0.045741	0.114158	-0.0755879	-0.0405249	0.101601	0.100968	0.0390958	-0.00843641
78	G79	0.0401904	0.0239589	0.0411356	-0.0068795	0.0245939	0.0851655	-0.0830793	0.0107895	0.0243886	0.00244657	-0.0207007	-0.104388	-0.0811056	0.0147122	0.0971481	0.113336	0.10861	0.0125154	0.00650944	-0.0810079	0.0394137	0.07384	0.0922544	-0.0499148	0.0342452	0.0650521	-0.0458822	0.054039	0.129113	0.0429284	-0.0860885	0.0922975	-0.082018	0.15079	-0.03266	-0.048196	0.0571547	0.0743085	-0.105583	0.0337715	-0.0194121	-0.0571396	-0.0950966	-0.0277641	0.042555	-0.0547338	-0.0448774	-0.097792
79	G80	0.0369631	0.00971832	-0.00689488	0.00612021	0.0405663	0.11248	-0.105336	0.0796101	0.0390483	0.00543324	0.017151	-0.154356	-0.0714164	-0.00364347	0.137994	0.157135	0.022098	0.00622013	-0.00229735	0.00519212	-0.0240938	0.083033	0.0474766	-0.0960263	-0.00315327	0.116121	0.0246043	0.0153027	0.0540702	0.054705	-0.026286	-0.0212251	-0.0760154	-0.0120659	0.0439474	-0.0761358	-0.0079327	0.0078866	-0.0244082	-0.0379992	0.0517313	0.0260309	-0.110514	-0.0257463	0.0540972	0.0701611	0.0263512	-0.00246552
80	G81	-0.00483025	0.0211447	0.012412	0.0373351	0.0113786	-0.0220548	-0.0141945	0.0292892	-0.000683966	0.0156862	-0.0940695	0.0421111	-0.0101947	0.0044104	-0.0361999	-0.100205	-0.0989271	-0.00993183	-0.103405	0.0744585	0.106594	-0.0314367	0.104836	-0.0331478	0.00657861	-0.130187	-0.111233	0.0282277	-0.133885	0.0674132	0.0892748	-0.110516	0.10514	-0.125633	0.149151	-0.047835	-0.048414	0.123042	-0.0134023	0.0553616	0.0894367	-0.201697	-0.0502876	0.0264732	-0.0677106	-0.0791852	-0.0671368	-0.00785501
81	G82	-0.0110488	-0.0461217	-0.0120505	-0.114242	-0.0113126	-0.103814	0.121162	-0.0315612	-0.0530274	0.00981038	0.0262	-0.0164702	-0.138173	0.00496678	0.0683891	-0.0167297	0.0382119	-0.018348	-0.0190793	-0.0504756	0.0178117	0.0978542	-0.0412005	0.0545272	0.0241176	0.0144677	0.0215798	0.0284037	-0.0453569	0.0373754	-0.0115417	0.104347	-0.0294978	-0.0345025	-0.0862464	0.0441361	-0.0151903	0.0416321	-0.0364415	0.0122718	0.0869395	-0.0346218	-0.00264437	-0.0727551	0.125572	0.00387656	-0.079966	0.0312508
82	G83	0.00699661	0.037116	-0.0172845	0.0513207	-0.0191883	0.117913	-0.101034	0.125032	-0.00492257	-0.0331578	-0.00505008	0.0813716	0.0432936	-0.0834351	-0.0936059	-0.0218381	-0.059633	-0.0010849	0.0725243	-0.0803588	-0.0240094	-0.0573602	0.0115203	0.0109427	0.0146494	-0.0616501	0.0783161	0.173582	0.0231848	-0.00519033	0.114453	0.0894512	0.0125405	0.0923533	-0.0605107	0.0879956	0.00327152	0.0145795	-0.0572145	-0.0805667	0.0201712	-0.00466233	0.00333931	0.0346189	-0.00770961	-0.00550245	-0.0317551	-0.0575801
83	G84	0.00832079	0.0161264	0.0521604	-0.0293868	0.0498181	-0.0737409	-0.0440928	-0.00341451	-0.042623	0.0133718	-0.0344073	0.00900461	-0.0108493	-0.0539455	-0.000933247	-0.0176362	0.0558198	0.109499	0.0664425	-0.137635	-0.00681294	-0.102891	0.00233407	0.0546584	-0.0484607	-0.149432	-0.00460918	-0.0989432	0.0588808	0.0393902	0.105562	-0.113249	0.140013	-0.110887	0.01393	0.0121752	-0.154517	-0.134214	0.00828672	0.0267592	0.0196084	0.120423	-0.0870077	0.0822766	0.0734066	-0.126723	-0.00784168	0.0572322
84	G85	0.00929452	0.0263941	-0.000151997	0.0527144	-0.00754454	0.127011	-0.0921711	0.140008	-0.0180594	-0.0166402	-0.0175761	0.0964306	0.0313219	-0.0842748	-0.0716179	-0.0318986	-0.0798014	0.0133673	0.056622	-0.114351	-0.0228738	0.0186119	-0.0375344	0.00797186	-0.00757394	-0.089544	0.0105714	0.149664	0.0429062	-0.0222045	0.078055	0.0774791	-0.000173892	0.0408428	-0.133053	0.0700354	0.0182175	0.0257195	-0.100234	-0.0394589	-0.0179166	0.0276408	0.000321323	-0.0614647	0.0250177	-0.00405844	0.0191502	0.00441474
85	G86	0.00996265	-0.000859147	0.0619413	-0.0143943	0.0406994	-0.0657094	-0.037934	-0.00444105	-0.0278189	-0.00707329	0.0146336	-0.061398	-0.00469766	0.0074081	-0.0170544	-0.136791	0.0180752	0.0524788	0.108023	-0.0254777	0.0957085	-0.0982099	0.0419234	-0.00200776	0.0133391	-0.0035455	-0.00373326	-0.138052	0.166104	-0.103968	0.0261766	-0.07567	-0.0329281	-0.197144	-0.0677132	0.00562873	-0.110675	0.0303854	0.0348608	0.0273337	-0.0939487	0.102647	-0.19291	-0.0551192	0.103705	-0.0223134	-0.0909241	0.0309941
86	G87	0.00845576	0.0326665	-0.00875372	0.0537975	-0.0136422	0.12674	-0.0997348	0.137227	-0.0120784	-0.0254909	-0.0118852	0.092135	0.038388	-0.086703	-0.0850724	-0.0279291	-0.0723798	0.00656757	0.0665159	-0.101161	-0.0242171	-0.0188794	-0.0141893	0.00973209	0.00332102	-0.0785754	0.0449212	0.166726	0.0344614	-0.014418	0.0989577	0.0861062	0.00619993	0.0680702	-0.101152	0.0814154	0.011334	0.0209994	-0.082037	-0.0614198	0.00058897	0.0123666	0.00184653	-0.015331	0.00944199	-0.00492022	-0.00574507	-0.0265432
87	G88	-0.0143746	-0.0345684	0.0264756	-0.0113228	-0.0200495	-0.00138659	0.0330564	-0.0359303	-0.00149567	-0.0214409	-0.0175817	-0.00393717	-0.0191409	0.0535668	0.0362446	-0.00969069	0.110367	0.0625514	-0.178067	-0.0164138	-0.0122251	0.131279	0.0122635	0.0607615	-0.0117536	0.0444827	-0.0623635	-0.105043	0.08046	0.0754847	0.169296	-0.124128	-0.00467884	-0.117547	0.00701783	0.0721858	0.105416	-0.0435343	0.103989	-0.032227	-0.161991	0.115822	-0.165637	-0.188245	-0.0204866	0.175932	0.141356	0.0407296
88	G89	0.00679045	0.0751171	-0.0340492	0.0521326	-0.0121033	0.0850048	0.000173487	0.047456	-0.0670736	-0.00525804	-0.0265084	-0.0164955	-0.0930265	0.141195	-0.0300603	-0.124062	-0.0140939	0.0583205	-0.072997	0.0647276	0.0521271	0.0194203	-0.147058	0.0198341	-0.0511769	0.00597812	-0.0415347	0.0460136	-0.0066113	-0.0390413	-0.0671583	-0.0680314	0.0440352	-0.057147	-0.0334037	0.0176559	0.0102369	-0.0221686	-0.150438	0.0448192	-0.100461	-0.0637595	0.108667	-0.111817	0.0726033	0.0961046	-0.0766718	-0.0162614
89	G90	0.0351388	-0.00500778	0.091076	-0.0490907	-0.0173567	-0.0611204	0.0143011	-0.000498479	-0.0387231	0.05217	-0.0312194	-0.0289194	-0.074337	0.025597	-0.00798892	-0.0208825	-0.0537366	-0.0448285	0.0269215	0.0156054	-0.0636457	-0.0393402	0.0400948	-0.113735	0.00148474	0.0168986	0.0448089	-0.0518364	-0.0542912	0.0798029	0.074579	-0.00821418	0.190972	-0.016501	0.0593077	-0.126748	0.0554997	-0.0323141	-0.155124	0.00579062	0.104189	0.109141	0.00906202	-0.0597806	-0.207965	-0.164023	0.0274421	-0.130073
90	G91	0.0124071	0.0772031	-0.0527627	0.0473112	-0.0134802	0.0607551	-0.00503378	0.0243405	-0.0754788	0.0191101	-0.0266111	0.0193954	-0.102821	0.168811	-0.0674086	-0.056794	0.0114017	-0.00442855	-0.0626799	0.113772	0.0235206	-0.0649586	-0.116404	-0.0245465	-0.0360788	0.0335919	0.00798373	0.00389183	-0.0151166	-0.00893816	0.00240959	-0.100239	0.00563255	-0.100361	0.0197589	0.00387763	0.0408857	-0.0791115	-0.176994	0.0191426	-0.0806081	-0.0706606	0.0930938	0.00363886	0.0668983	0.095642	-0.0826503	-0.0658814
91	G92	0.00736577	0.0104081	0.0864393	-0.0278715	-0.0294137	-0.0324875	0.0303005	0.0314975	-0.0498532	-0.0160317	-0.0506547	-0.0760975	0.0122202	-0.0169174	0.072073	-0.0423009	0.0210664	0.0199737	0.0186533	-0.110906	-0.0275917	-0.0153205	-0.00728843	0.00207189	0.0582317	0.100638	0.0397851	-0.0138698	-0.0272444	-0.0874318	0.0937987	0.0439495	0.0180699	-0.0732844	0.0733017	-0.225534	0.0107941	-0.117305	-0.12038	0.0106431	9.40128e-05	0.0105056	0.115496	-0.0614353	-0.169422	-0.0407342	-0.176721	-0.18789
92	G93	0.010045	0.0802782	-0.0455147	0.0524945	-0.0134694	0.0771775	-0.00249166	0.0381669	-0.0750425	0.00697185	-0.0280044	0.00104099	-0.103122	0.163067	-0.05088	-0.0962658	-0.00176597	0.0292661	-0.0716721	0.0934423	0.040272	-0.0228617	-0.13932	-0.00188112	-0.0462084	0.0204868	-0.018362	0.0268838	-0.0113398	-0.0257051	-0.0350826	-0.088278	0.026708	-0.0824542	-0.00791657	0.0115403	0.0265363	-0.0526231	-0.172268	0.0340711	-0.0957335	-0.0707754	0.106584	-0.0586033	0.0736258	0.101099	-0.0839168	-0.0426329
93	G94	0.0153283	-0.00601487	-0.0236119	-0.0407615	-0.0374178	-0.0230352	-0.0111919	0.0394305	-0.0127957	0.0501801	0.0193245	0.006344	-0.040087	0.0256421	0.00745888	-0.0486791	0.0668604	0.0239494	-0.136719	-0.0564496	-0.0223446	0.0540591	-0.0119505	0.0230783	-0.114936	-0.148717	0.00417796	0.00319291	0.107237	0.0198052	-0.00291692	0.102518	0.204652	-0.0986858	0.0654761	-0.217953	0.125834	0.00868969	0.111374	0.121635	-0.0932735	0.12432	-0.0441234	-0.0106819	-0.0349641	-0.0125689	-0.0564069	0.116844
94	G95	0.0069951	0.136808	-0.0316678	0.0401857	0.0973373	-0.0159702	-0.0218809	-0.140702	0.0111822	-0.024094	-0.0479304	-0.0212707	0.0341735	0.0216539	0.0195524	-0.0192541	-0.0135468	-0.0064985	0.0202616	0.0254682	0.00515859	-0.0356779	0.0102341	0.00281153	0.00234137	0.0278978	0.0476302	-0.00993924	-0.0428625	0.0172215	-0.00397913	0.0399431	0.0225075	0.000940833	0.0079682	-0.0108091	-0.0295904	0.00779852	0.0224615	-0.0320316	-0.0135456	-0.0183283	-0.0127791	0.0293147	0.000228866	-0.036417	0.0548214	0.0234621
95	G96	0.0381755	0.00214274	0.134819	-0.0345181	0.11059	0.0328505	0.0121412	0.0156065	-0.0914414	-0.00489432	0.0480777	0.0752529	-0.0652236	-0.0294183	0.0658841	-0.0145635	-0.0278307	-0.0262666	0.0189644	0.0585269	0.0321217	0.0116362	-0.0523137	0.0432046	0.0571847	-0.0720092	0.0650157	-0.0608894	-0.0581421	0.00695398	0.00801162	0.0388049	-0.0296769	0.0742534	-0.0176801	0.000985342	-0.00326421	-0.0231692	0.0154121	0.0542834	0.0745242	0.00763061	-0.0756407	-0.0356821	0.0220669	0.0481393	0.0618947	0.0385044
96	G97	-0.0139433	0.124844	-0.0491222	0.0350727	0.121489	-0.0197234	-0.0284594	-0.110873	0.0250744	-0.00600163	-0.057746	0.0245541	-0.037068	-0.0037418	0.0312258	-0.0313733	0.0289164	0.0143096	0.0297525	-0.0320983	0.0130476	0.081253	-0.0183847	-0.0133873	-0.0722089	-0.00818073	0.0199262	-0.00462481	0.0264661	-0.0422055	-0.0301259	-0.00521439	0.00336097	0.0147496	0.00693387	0.0247555	0.0500343	-0.00989606	-0.0404179	0.0307506	0.0168755	0.0227307	-0.0279132	-0.0427508	-0.0215337	0.0190065	-0.0253678	-0.0132315
97	G98	0.0140703	0.00269592	0.130758	-0.0266882	0.059856	-0.0749471	-0.0222007	0.0202407	-0.0736883	0.0846594	-0.0267031	-0.053348	-0.0288008	-0.00887541	-0.0104828	0.0527611	-0.0397735	0.0773167	0.0505196	0.0344949	-0.0453582	-0.0783178	0.0135922	0.132252	-0.0289572	-0.024021	0.0792457	-0.0125554	0.0222983	-0.0742714	0.0764174	0.0493858	0.0510643	0.0652421	-0.00828305	0.0135012	0.010714	-0.0716518	0.0458699	0.0609688	0.00120771	-0.0657712	0.00658667	-0.134439	0.115013	0.117617	-0.0363028	-0.0255829
98	G99	-0.00290805	0.138303	-0.0419431	0.0398401	0.114438	-0.0186731	-0.0262894	-0.133636	0.0186051	-0.0165092	-0.0553314	8.17692e-05	0.0010374	0.010352	0.0263368	-0.0262414	0.00657132	0.00336745	0.0260127	-0.00142291	0.00930966	0.0198089	-0.00326537	-0.00499002	-0.0341339	0.0116874	0.0365943	-0.00786545	-0.0111337	-0.0110272	-0.0170305	0.0199241	0.0143197	0.00777112	0.00788961	0.0060695	0.00790842	-0.000468776	-0.00719998	-0.00293333	0.000660324	0.000842835	-0.0208978	-0.00448767	-0.0104434	-0.0111679	0.0184045	0.00671077
99	G100	-0.0190522	0.00410301	0.0335481	-0.00245368	0.000290636	0.0141201	-0.0571767	0.0567375	-0.097551	0.0869159	-0.0982216	0.0647715	0.107272	-0.138959	0.00405077	-0.00495421	0.234283	-0.0243052	0.0460018	-0.112826	-0.00726186	0.0153273	-0.0017441	0.00608219	-0.102754	-0.0172443	-0.0560797	0.0239074	-0.0355659	0.044425	-0.146291	-0.0879728	0.00351747	-0.0203475	0.0683574	-0.00346381	0.0320473	-0.0313129	0.00732879	0.00354601	-0.00435972	0.0887665	0.105736	0.0387147	-0.058285	0.0472296	0.0589401	-0.00945545
100	G101	0.0122588	-0.131919	0.0427987	-0.030949	-0.119378	0.0201661	0.0292934	0.106475	-0.0151927	-0.000815045	0.0568989	-0.0342229	0.018437	0.00511853	-0.0349759	0.0249348	-0.0284767	-0.00688272	-0.0217254	0.020682	-0.0123048	-0.0670922	0.00698381	0.00330956	0.0643682	-0.00537183	-0.0141612	0.00455029	-0.0319251	0.0444138	0.0293924	-0.0143542	0.00369433	-0.0015247	-0.00593275	-0.0330522	-0.0468351	0.0169302	0.0380639	-0.0281068	-0.0296305	-0.0280287	0.0125014	0.0392568	0.00368972	-0.0278874	0.0289596	0.00881734
101	G102	0.0209215	0.0116314	0.147399	-0.00969008	0.0854687	-0.0179208	-0.00892372	0.0186094	-0.100096	0.0367272	0.0107162	0.0228965	-0.0854602	-0.0513658	0.0111262	0.0260629	-0.0599891	0.0630984	-0.0092229	0.0900961	-0.0421629	-0.112548	-0.0430484	0.00315927	-0.00606823	-0.0622373	-0.00433226	-0.028785	0.0831488	0.0519839	-0.0126651	-0.0123992	0.0103557	0.053593	-0.0103871	0.0304867	-0.0078857	-0.09544	0.04423	0.124626	0.0537746	-0.0184397	-0.0996909	0.033018	-0.0600427	0.0680387	-0.00246662	-0.0821927
102	G103	-0.00721225	-0.140793	0.0213755	-0.0403499	-0.097453	0.0148574	0.0173211	0.133212	-0.00977642	0.0219149	0.0452347	0.0193833	-0.0411213	-0.0126564	-0.021621	0.00756561	0.00784346	0.00342728	-0.0251385	-0.0384478	0.00225301	0.0254711	-0.00709813	0.0133294	0.00547694	-0.0489944	-0.0475642	0.000116222	0.0476046	-0.0233388	-0.0032326	-0.032365	-0.025143	-0.0134997	-0.002596	-0.000979049	0.0403093	0.0104797	-0.0222547	0.0251761	0.0201322	0.00866786	0.0140372	-0.0422836	0.00244253	0.0340413	-0.0320122	-0.0129308
103	G104	0.0253873	0.00483565	0.173873	-0.0219692	0.0538169	-0.0479372	-0.030282	0.00368151	-0.0889511	0.0121363	0.0218685	-0.00887041	-0.0292185	-0.0587031	-0.00300166	-0.0609626	-0.0140871	-0.0605327	0.0781842	-0.0123315	0.0197239	-0.0172588	-0.0541098	0.00324486	0.0427535	-0.00890813	-0.00734209	-0.0357551	-0.00749193	-0.0863759	0.0032001	0.00742476	-0.066405	-0.0258555	-0.0698596	0.00234599	-0.0126799	0.00192664	0.00601862	-0.0601315	0.0273604	-0.0389675	-0.0701985	-0.008249	-0.0268403	0.0103009	0.0735506	-0.0487067
104	G105	0.00206416	-0.143383	0.0330352	-0.037699	-0.113133	0.0182207	0.0241035	0.126587	-0.012941	0.011755	0.0532487	-0.00617926	-0.0136915	-0.00448909	-0.0293007	0.0165347	-0.00973839	-0.00150404	-0.0246961	-0.0110974	-0.00483828	-0.0190651	-0.000482506	0.00903255	0.034887	-0.0298396	-0.0333951	0.0023159	0.0106147	0.00902712	0.0127495	-0.0250581	-0.0121213	-0.00824396	-0.00437568	-0.0168969	-0.000810015	0.0141909	0.00648668	6.0712e-05	-0.00349151	-0.00905931	0.0139732	-0.00403496	0.00318072	0.0050876	-0.00343135	-0.0028112
105	G106	-0.0244106	0.00351497	0.0322792	-0.0156097	0.0286535	-0.0199705	-0.0557987	0.0628236	-0.0919919	0.0646047	-0.0851609	0.0665726	0.0812842	-0.134838	-0.0100872	-0.0337085	0.267716	-0.0285171	0.0249443	-0.124118	0.0108269	0.067172	-0.030971	-0.0109151	-0.122823	-0.00324059	-0.0408466	0.0167013	-0.0175761	0.0175057	-0.0892357	-0.0941394	0.00463457	0.0303119	0.0637381	-0.00613189	0.0313068	-0.00942465	-0.0290866	0.0350016	0.0503616	0.120777	0.0704092	-0.0536842	-0.0266851	0.0724536	0.0273431	-0.0405464
106	G107	0.00179852	-0.131676	0.085494	-0.00503228	0.0217676	0.0627201	-0.106617	-0.0285791	0.0829363	-0.031989	-0.0671427	0.0569381	-0.0087982	0.0649782	0.0302546	-0.0124771	0.00830624	-0.0029722	0.0143743	0.0589971	-0.00232993	-0.0177394	-0.0184542	-0.0523234	-0.0354741	-0.00540022	0.0042256	0.0078053	0.0204905	-0.054255	-0.0194829	0.0221606	0.0299682	0.0152438	0.0438119	0.00884067	-0.0245501	0.000362867	-0.0110627	-0.0126831	0.0115926	0.0176645	0.00644946	-0.0103899	-0.0362254	0.00251608	-0.0056339	0.00838618
107	G108	0.0195582	-0.029479	0.159488	-0.0285262	0.0849291	-0.0365425	-0.049577	-0.0357151	-0.0618872	-0.0193365	0.0273727	0.0275761	0.00111868	0.0759466	-0.00496672	-0.0277558	-0.0378145	-0.0307473	-0.038175	-0.0140442	-0.0607494	0.0511819	0.00261414	-0.0395004	-0.0117398	-0.0417813	-0.0703815	0.0599673	-0.0680106	0.0857864	0.0350018	-0.0788807	-0.0604024	-0.00413021	-0.0159871	-0.0348512	0.0770884	0.0547834	-0.0183115	-0.0115525	-0.0789959	-0.0419436	0.02588	0.00866808	0.0536671	0.0224176	0.0377917	0.0573932
108	G109	0.00936536	-0.117476	0.0982106	0.00815616	0.0215637	0.0627935	-0.11532	-0.0332154	0.0846413	-0.0326541	-0.0767578	0.0483863	0.0553993	0.0596573	0.0395474	-0.0120398	0.0217724	-0.0164794	0.0158029	0.0424098	-0.0326864	-0.0543481	-0.0530406	-0.0297007	-0.0216277	0.0122278	0.00187756	-0.00889954	0.0172589	-0.0280924	-0.02481	0.0288584	0.0135077	-0.0311079	0.0430244	0.0179454	-0.0234087	-0.00643432	0.0210046	-0.0172382	-0.0114505	0.00385043	0.0082521	0.0145026	0.0070326	0.0184621	0.0110323	0.0185219
109	G110	0.0258528	-0.0241886	0.167205	-0.0189742	0.0638824	-0.0454726	-0.0518141	-0.043825	-0.0247626	-0.0331121	-0.00180897	-0.0306129	0.084779	0.0399835	0.00632807	0.0061937	-0.00292329	-0.0220325	-0.0365789	-0.00811004	-0.0633329	-0.00156917	0.0227792	0.0031079	-0.0659527	0.0997019	-0.0510726	0.0483531	-0.033528	-0.00417858	0.00078573	-0.00957779	-0.00296835	-0.00193612	0.0181929	0.0545395	0.0486531	0.0186308	0.0563119	0.0482304	-0.10939	0.00552105	0.0596815	0.0316288	0.143274	0.0173077	-0.0306967	0.0264925
110	G111	0.00555017	-0.126799	0.0931201	0.00137573	0.022016	0.063761	-0.112607	-0.031318	0.0851038	-0.0328287	-0.0729489	0.0536428	0.0226456	0.0634013	0.0353113	-0.0124618	0.0150646	-0.00966526	0.0153075	0.0517814	-0.0173025	-0.0360348	-0.0357661	-0.0420314	-0.0292301	0.00318614	0.00313807	-0.000288342	0.0192288	-0.0422524	-0.0224159	0.0258109	0.0223498	-0.00731677	0.0441263	0.0134618	-0.0243818	-0.00297549	0.00453701	-0.0151274	0.000441242	0.0111511	0.00743967	0.00169062	-0.0155231	0.0104017	0.00247549	0.0135073
111	G112	0.00311227	-0.00864389	0.0265923	0.00873923	0.0308031	0.00843686	-0.0725973	0.0336272	-0.090489	0.0375469	0.0130676	0.0490555	0.126643	-0.121848	0.0352307	0.0416076	0.123719	-0.0362283	0.0265227	0.00907568	-0.0970981	-0.0298422	0.0262822	0.0328207	-0.0402264	0.055682	-0.0460351	-0.0681313	0.0115389	-0.0460101	-0.145609	0.112188	0.12764	-0.0374226	0.0129139	-0.0872163	-0.0839018	0.0314131	0.0940861	0.0529565	0.0266841	-0.0595618	0.128216	0.0002818	-0.140261	-0.0363476	-0.0680547	0.0974964
112	G113	0.0166206	0.0928619	-0.0192259	0.104306	0.0010554	0.123129	-0.119322	0.083491	0.0165232	-0.0224803	0.00921392	-0.020419	0.0506184	0.0202905	-0.0443214	0.0389012	0.000862939	-0.0366985	0.00877395	-0.0177188	0.0121279	-0.113702	-0.0593415	-0.0378572	-0.0058068	-0.0784874	0.00305105	0.0087625	-0.0325487	-0.00955626	0.03031	-0.0369885	-0.0096652	-0.00517602	0.0437374	-0.000277452	-0.0302795	0.0323611	0.0474045	0.0305521	-0.037627	0.00215729	-0.0230835	0.0814165	-0.017113	0.0371689	-0.00437604	-0.00368325
113	G114	0.0089681	0.0375672	0.128368	-0.024558	0.0273157	-0.0160459	-0.0740694	0.0207189	-0.00950463	0.0421234	0.0123004	-0.0801152	0.0655003	-0.0395639	-0.0443814	-0.00916957	-0.0317524	-0.00810304	-0.000159661	-0.139218	0.0206244	-0.0173692	-0.0314451	-0.0910177	0.0740471	0.0124016	0.0595162	-0.0246826	-0.0242269	0.0195581	0.0695693	0.00548165	-0.0709713	-0.111021	0.130784	0.127656	-0.114309	0.0380591	0.0189901	0.0130644	-0.034041	-0.0234169	-0.0521586	-0.147677	-0.0442136	-0.124209	-0.0280461	-0.00242491
114	G115	0.0160942	0.0896231	-0.0230717	0.104908	0.0062132	0.128578	-0.118306	0.0891502	0.0182015	-0.0257585	-0.00349418	-0.0260847	0.0305292	0.0125635	-0.0463904	0.0271346	-0.00414237	-0.0280411	0.0216257	-0.0295131	-0.00427145	-0.0799749	-0.0560812	-0.0363289	-0.0165364	-0.0839717	0.00172576	0.00906179	-0.00340646	-0.0377281	0.02821	-0.0661406	-0.0403088	0.00693927	0.0618164	0.0196779	-0.0413226	0.00940539	0.0507561	0.0554061	-0.0463246	-0.00344196	0.0162883	0.0778544	-0.022172	0.0480212	-0.0249139	-0.00656153
115	G116	0.000829801	0.0519053	0.109086	-0.00127572	0.0365513	0.00465753	-0.0824011	0.0165098	0.0035716	0.0244547	0.0525901	-0.023549	0.080012	-0.0595605	-0.000953851	-0.080733	0.091615	-0.0513179	0.0218821	-0.141024	0.143542	-0.0350286	-0.0240032	-0.0221956	0.0892143	0.00376392	0.0421691	-0.0840253	-0.0132408	-0.00603194	0.0320138	0.0103747	-0.0547948	-0.148632	0.0461883	0.069087	-0.102773	0.109645	0.0571104	0.0508454	0.000701946	-0.0572462	-0.0464114	-0.15433	0.00768697	-0.113652	-0.00374408	0.0114987
116	G117	0.0164348	0.0916784	-0.0211861	0.105047	0.00357836	0.126318	-0.119337	0.086612	0.0174135	-0.0241773	0.00304832	-0.0232729	0.0410262	0.0166045	-0.0455216	0.0333225	-0.00157735	-0.0326286	0.0150868	-0.0235536	0.00417245	-0.097721	-0.0580038	-0.0372732	-0.0110707	-0.0815016	0.00241702	0.00894619	-0.0184587	-0.0233529	0.0294145	-0.0513814	-0.0246692	0.000717424	0.0527524	0.00946511	-0.0358014	0.021291	0.0492441	0.0428187	-0.0420351	-0.000567452	-0.003958	0.0800261	-0.0196565	0.0426271	-0.014423	-0.00510443
117	G118	-0.000176704	0.0425818	0.0354828	0.0270091	-0.0417823	-0.0127755	-0.0269497	0.00423186	-0.0358969	0.0280949	0.045529	0.0386101	0.111422	0.0515778	-0.0113796	0.0510056	0.0902368	-0.0380257	-0.074892	0.0364875	0.104985	-0.181637	-0.0470093	-0.027727	-0.00173539	0.0117421	-0.0134367	-0.0312281	-0.174695	0.132777	-0.0162867	0.146839	0.155271	-0.0675067	-0.0807414	-0.0924245	0.177386	0.118147	-0.0798716	-0.116315	0.0298104	0.0551047	-0.181931	0.0513659	-0.0177464	0.0140254	0.0567593	-0.0601113
118	G119	-0.0122547	0.131922	-0.0427999	0.0309477	0.119379	-0.0201763	-0.0292847	-0.106479	0.0151878	0.000809509	-0.0568743	0.0341992	-0.0184437	-0.00510797	0.0349806	-0.0249262	0.0284813	0.00682799	0.0217827	-0.0207326	0.0122895	0.0670886	-0.00701822	-0.00332093	-0.064339	0.00538535	0.0141234	-0.00452088	0.0319299	-0.0443985	-0.0294322	0.0143663	-0.00368601	0.00154428	0.00600084	0.0329704	0.0469823	-0.0169721	-0.038073	0.02806	0.0296784	0.0280821	-0.0125055	-0.03925	-0.00368678	0.0278419	-0.0288144	-0.00874297
119	G120	0.0210247	0.0116659	0.147284	-0.00959549	0.085404	-0.0179399	-0.00878177	0.018537	-0.0999416	0.0363247	0.0108903	0.0228694	-0.0857852	-0.0511435	0.0109441	0.026082	-0.0603659	0.0635557	-0.00934995	0.0906115	-0.0420519	-0.112449	-0.042997	0.00298937	-0.00606687	-0.0623349	-0.00395837	-0.0288482	0.0827467	0.0521632	-0.0129206	-0.0125277	0.0107799	0.0539406	-0.0110726	0.0301115	-0.0080376	-0.0952569	0.0444125	0.125269	0.0540668	-0.0183843	-0.0993073	0.0330929	-0.0598366	0.0681922	-0.00229169	-0.0820909
120	G121	0.0072142	0.140799	-0.0213708	0.0403611	0.0974413	-0.0148846	-0.0172993	-0.133196	0.00979882	-0.0219267	-0.0452314	-0.019387	0.0411071	0.0126574	0.0216657	-0.00759712	-0.0078447	-0.00343053	0.0250761	0.0384557	-0.00224619	-0.0254859	0.00707163	-0.0133232	-0.00548884	0.0490098	0.0475601	-0.000106249	-0.0476489	0.023322	0.00321613	0.0323237	0.0251248	0.0135196	0.00258195	0.000943694	-0.0402889	-0.0104999	0.022192	-0.0251062	-0.020142	-0.0086215	-0.0140105	0.0422843	-0.00243818	-0.0340191	0.0319527	0.0129214
121	G122	0.0253873	0.00483565	0.173873	-0.0219692	0.0538169	-0.0479372	-0.030282	0.00368151	-0.0889511	0.0121363	0.0218685	-0.00887041	-0.0292185	-0.0587031	-0.00300166	-0.0609626	-0.0140871	-0.0605327	0.0781842	-0.0123315	0.0197239	-0.0172588	-0.0541098	0.00324486	0.0427535	-0.00890813	-0.00734209	-0.0357551	-0.00749193	-0.0863759	0.0032001	0.00742476	-0.066405	-0.0258555	-0.0698596	0.00234599	-0.0126799	0.00192664	0.00601862	-0.0601315	0.0273604	-0.0389675	-0.0701985	-0.008249	-0.0268403	0.0103009	0.0735506	-0.0487067
122	G123	-0.00206076	0.143387	-0.0330327	0.0377046	0.113126	-0.0182407	-0.0240869	-0.12658	0.0129509	-0.0117645	-0.0532342	0.00616464	0.0136811	0.00449513	0.0293275	-0.0165476	0.00973934	0.00147499	0.0246897	0.0110776	0.00483426	0.0190536	0.000450992	-0.00903487	-0.0348781	0.0298555	0.0333745	-0.00229573	-0.010638	-0.0090278	-0.0127778	0.0250414	0.0121157	0.00826483	0.00440151	0.0168362	0.000892798	-0.0142227	-0.00652503	-4.59075e-05	0.00350898	0.00911087	-0.0139604	0.00403991	-0.00317682	-0.00509873	0.00347113	0.00284311
123	G124	-0.0248607	-0.00786968	0.0317269	-0.0186654	0.0202814	-0.0188199	-0.0518429	0.073338	-0.0921918	0.064827	-0.0853945	0.0665785	0.0782991	-0.136062	-0.00765861	-0.0327676	0.264377	-0.0252054	0.0263063	-0.129842	0.0136697	0.0629375	-0.0326942	-0.0113688	-0.116928	-0.00957113	-0.0438933	0.0140331	-0.0133129	0.0181834	-0.090935	-0.0965026	0.0101682	0.0239017	0.068749	-0.010214	0.030036	-0.00988609	-0.0300854	0.038955	0.0398282	0.118294	0.0701898	-0.0553853	-0.0228557	0.0739818	0.0262629	-0.0408322
124	G125	0.00401501	-0.136649	0.0367478	-0.0416911	-0.110031	0.0161618	0.0263913	0.107356	-0.0221641	0.00758709	0.0539186	-0.00553422	-0.0286844	0.0144264	-0.0317139	0.0300692	-0.0472485	-0.00355403	-0.0293702	0.0549534	0.0171752	-0.0386927	0.0459891	-0.0148403	0.0469443	-0.0140017	-0.0136105	0.0216203	-0.00360339	0.0144019	0.046041	-0.00429602	0.023433	0.0231493	0.00318217	-0.0405723	-0.0430787	0.0185548	0.000491396	-0.0211109	0.0228729	-0.00996915	0.0250559	0.011352	-0.0247914	-0.0273606	-0.00549769	0.00947697
125	G126	0.0154686	-0.0226753	0.124821	-0.0299935	0.0974648	0.0346499	-0.00903915	0.0134413	-0.0814873	0.0334668	0.063667	0.0950077	-0.00908447	-0.0583418	0.0640442	0.0148741	-0.0513044	-0.0902406	-0.00269154	0.0201477	0.0166703	0.0605263	0.00460729	0.0768461	0.0192847	-0.0128407	0.134352	0.0440348	0.0117538	0.00516399	0.0641001	0.00270721	0.00868106	0.0576389	0.0222476	-0.0597647	-0.0324011	-0.0446138	-0.0218604	-0.0157455	0.077359	-0.0733243	0.0934909	-0.0581062	0.017249	0.0685262	0.0121628	0.0749815
126	G127	0.00166051	-0.127245	0.0336925	-0.0352187	-0.106251	0.0170982	0.0175863	0.141599	-0.0143869	0.0242923	0.0496387	0.00608127	0.0253746	-0.0263052	-0.0178002	0.00877444	0.0324082	-0.00750383	-0.0268878	-0.0674853	-0.0289901	-0.00971094	-0.0374662	0.0467732	0.0261314	-0.0301362	-0.0585716	-0.0187942	0.0301444	-0.00233313	-0.0213349	-0.0212142	-0.0583336	-0.0548511	-0.0145365	0.0210513	0.0414024	-0.00164266	0.0135782	0.0193	-0.0139789	0.00173044	0.0195196	-0.0151864	0.0539544	0.0528847	-0.00531285	-0.00648487
127	G128	0.0358781	0.0196828	0.128461	-0.0169138	0.0526568	-0.0617304	-0.0190182	0.0149251	-0.0785606	0.0710985	-0.0159011	-0.0619162	-0.0794129	0.03942	0.002696	0.0188488	0.0102916	0.0278888	0.0866069	0.0328139	-0.0353313	-0.0632692	0.065745	0.0790029	0.0508517	-0.0613452	-0.0566897	-0.091652	-0.0165457	-0.0875966	0.0207908	0.121656	-0.034666	0.0797168	-0.0047347	0.0264924	0.00531077	-0.0150668	-0.00582299	-0.03011	-0.0816486	-0.0502703	-0.00995031	-0.040233	0.0479501	0.0328203	0.0348314	-0.055493
128	G129	0.00304603	-0.139752	0.0373138	-0.0407997	-0.114465	0.0175739	0.0234254	0.131032	-0.0194781	0.0165477	0.0548526	7.12979e-05	-0.00276536	-0.0055182	-0.0264496	0.0209445	-0.00934446	-0.00577445	-0.0298019	-0.00432982	-0.00538238	-0.0261451	0.00607442	0.015733	0.0390411	-0.023042	-0.0373337	0.0022534	0.0134043	0.00669743	0.014332	-0.013175	-0.0169243	-0.0153032	-0.00567278	-0.0114816	-0.00247246	0.0093241	0.00719585	-0.0017164	0.0053959	-0.00457714	0.0236802	-0.00152988	0.0139464	0.0119936	-0.00572125	0.00188218
129	G130	-0.00939543	0.00369886	-0.00772565	0.0179399	0.046559	0.0213213	-0.049594	0.0458328	-0.0473959	0.074175	-0.0109648	0.0450639	0.0296505	-0.121194	0.0236852	0.00792032	0.0490476	0.0204946	-0.0190947	-0.139694	-0.036741	0.0820432	-0.0583422	0.0140868	-0.0556799	-0.0108641	-0.0906879	-0.0704384	0.0171115	-0.0853286	-0.0308146	-0.0489905	-0.0838733	-0.056503	0.0593268	0.0131433	0.261323	0.0774089	-0.0159469	-0.0373451	-0.0183008	-0.109682	-0.0128012	0.00474639	-0.0168044	0.137661	-0.237768	0.0864559
130	G131	0.0103051	-0.0454175	0.020035	0.0081365	0.00663874	-0.0045872	0.0851379	-0.0220066	-0.0621747	0.00150533	0.10086	-0.0589314	-0.00447632	-0.0117222	0.101694	0.0550925	-0.141978	0.0497286	-0.00591497	-0.0716427	0.0601084	-0.135955	-0.0717481	-0.0323842	-0.182889	0.0954732	-0.0534138	0.0243377	-0.021969	-0.0456847	-0.0702939	-0.0130692	-0.0158848	-0.0619454	-0.170747	-0.0108053	0.0337118	0.0720415	0.0345788	0.173858	-0.0500099	0.0901112	-0.0488914	-0.0527785	0.0525836	0.000817841	0.107092	0.118752
131	G132	0.0158321	0.00784336	0.0813994	-0.0162644	0.0133357	-0.0369715	0.00170853	-0.0352979	0.0229029	-0.0294183	-0.0154189	-0.0910046	0.00913654	0.0656879	0.0117447	0.0686206	-0.0172991	0.0492036	0.0533777	-0.0466714	0.103111	-0.0390201	0.140638	0.0846278	-0.0928705	-0.0519077	0.0347755	0.0155353	-0.0563721	0.146218	0.093885	-0.0671728	0.249577	0.061255	-0.0540547	-0.0238888	0.0311774	-0.0424293	0.00786489	-0.202581	0.104079	-0.0078279	0.0919722	0.0962608	0.129402	0.0668723	-0.031071	0.0661311
132	G133	6.27347e-05	-0.0328611	0.0219812	0.0246692	0.000268256	0.0175314	0.0733723	0.0130125	-0.00536579	0.0217587	0.0708486	-0.0827406	-0.049534	-0.0352308	0.0645257	-0.00284809	-0.0728501	-0.012788	0.0546048	-0.0962186	0.0885395	-0.158587	0.0524988	-0.0701162	-0.225455	0.222531	0.0295525	0.0136133	-0.0501743	-0.0820872	0.00595027	-0.0284923	-0.0116892	0.00634317	-0.09619	-0.127442	-0.0940931	0.0362368	-0.0322024	0.037449	-0.116084	0.0374663	0.112324	-0.0559989	-0.0406819	-0.0597585	-0.126558	-0.127412
133	G134	0.0198195	0.00863876	0.0798894	-0.0204921	0.00183866	-0.00510538	0.0111901	-0.046254	0.0312404	-0.0616202	0.00423617	-0.000444225	0.0131872	0.121966	-0.00714764	0.023661	-0.0879458	0.052485	0.0609031	-0.119402	0.108821	0.0126793	0.17033	0.014836	-0.0316087	-0.0635645	-0.0735884	0.0129631	0.170938	0.0318463	0.0518915	0.0208445	0.104738	0.0788192	0.00288426	-0.107054	-0.0343697	0.0780258	0.0198359	-0.146937	-0.0674209	-0.0490613	-0.128524	-0.00875531	0.0729436	0.0333252	-0.143904	-0.142033
134	G135	0.00611177	-0.0455823	0.024391	0.0189139	0.00406768	0.00732751	0.0921833	-0.00552876	-0.0397285	0.0133386	0.100009	-0.0820929	-0.0309844	-0.0270717	0.0968822	0.0308525	-0.125397	0.022002	0.0277594	-0.0973	0.0861052	-0.170908	-0.0122607	-0.0592166	-0.236844	0.183631	-0.0145816	0.0221395	-0.0416644	-0.0739088	-0.03804	-0.0240099	-0.0160546	-0.0328929	-0.155715	-0.0792978	-0.0339672	0.0632114	0.00196013	0.123936	-0.0959131	0.0745688	0.0354498	-0.0631626	0.00772346	-0.0337138	-0.00927997	-0.00289397
135	G136	0.00685563	0.0156041	0.0143392	-0.0563562	0.0620439	0.0139341	-0.000950991	0.0421894	0.00890597	0.0290063	-0.0214088	-0.0371797	-0.0696821	0.0520838	-0.0239302	0.0469858	0.00234208	0.179975	0.0695128	0.0485735	-0.156138	-0.0613647	-0.0946216	0.0314947	0.0610619	-0.0579653	-0.0524651	-0.0579168	-0.131788	-0.0892062	0.0715915	0.179347	-0.0152015	0.0949528	0.150572	-0.0036693	0.071916	0.0501411	-0.0395828	0.0132488	-0.0535736	-0.018987	-0.0362888	-0.0300497	0.0207832	0.109029	-0.0382682	0.154415
136	G137	0.0319262	0.0707546	-0.0163392	-0.0543732	-0.0639555	-0.0408071	0.0294816	0.0524709	-0.00929039	0.0262529	0.0354391	0.108028	0.0609614	0.117719	0.0655232	0.0396282	0.00823954	0.188507	-0.0145237	-0.0495273	-0.0102107	-0.0302884	-0.0249465	0.132389	-0.0563913	0.0157232	0.0104924	-0.0780194	0.00740597	0.0198838	-0.0127708	0.0569687	0.0463327	0.0388692	0.0261337	0.0758857	0.0696489	0.0433362	0.0327277	0.0355149	0.0886433	-0.10515	0.0591503	-0.0837383	0.0601073	-0.0567718	-0.0264224	-0.11021
137	G138	0.0412871	0.0848888	0.0604454	-0.0533842	-0.0056168	-0.00553411	0.0227221	0.0279891	-0.0389998	-0.0380258	0.0518335	0.044198	-0.0108513	0.0797791	0.0469445	0.0492169	0.00130972	0.13206	0.0109758	-0.0117381	-0.0463119	0.00454795	-0.0349632	0.0396713	-0.0140123	-0.011995	-0.0291864	-0.0907735	0.0275471	-0.00121931	0.0150338	0.119292	-0.00181443	0.0641358	0.0630612	0.0179752	0.101261	-0.070573	-0.0113509	0.041103	0.0688399	-0.0149417	0.108422	-0.123152	-0.147911	0.0550555	0.00654223	-0.0190807
138	G139	0.0399028	0.0438441	0.019941	-0.00629163	-0.0585153	-0.0390518	-0.0493789	0.101542	-0.0704184	-0.0372088	0.063396	0.0308445	-0.047612	0.0755932	0.0431519	0.00700704	0.0194803	0.00107395	-0.103604	0.0677108	-0.0192316	0.048747	-0.0361617	-0.0373696	-0.133612	-0.082955	0.0597229	0.0125886	-0.0727332	-0.0599338	-0.000817381	-0.0471623	0.0232947	-0.0971984	-0.169793	-0.00745971	-0.129378	0.00443734	-0.0736145	-0.114265	0.0937057	0.033113	-0.0121178	-0.0651051	0.0592871	0.0079558	-0.015889	0.0497273
139	G140	0.0686144	0.0671356	0.0334357	-0.0421155	0.00984757	-0.0484766	-0.0523556	0.0282395	-0.0362593	0.0173563	0.0835475	0.070876	-0.00931781	0.0255069	-0.00709982	0.0712684	0.0607577	-0.0734322	-0.0861042	0.082349	-0.00437357	0.0355726	-0.0197553	-0.0116386	-0.126313	-0.131447	0.094502	0.126614	-0.0111753	-0.023322	0.0392299	-0.0091762	-0.0380047	-0.00450706	-0.0992907	-0.0687631	-0.0468351	0.00175915	0.0263062	0.0207034	0.0412226	0.0685645	-0.0117429	0.00311062	-0.00026499	0.0242416	0.0680533	0.0409606
140	G141	0.00860621	0.0614451	0.0462715	0.0129175	-0.054407	0.0139805	-0.0381004	0.00283338	0.0204913	-0.038782	0.0674862	0.0498339	0.126975	0.119401	0.113721	0.0318672	-0.0201166	0.0690776	0.0326725	0.0450398	-0.0657109	0.0712513	-0.00831325	0.0777277	-0.0507422	0.0895446	0.0161192	-0.0927877	0.0435598	0.19293	-0.0591082	0.0116574	-0.0117022	0.0388862	0.00330294	0.101049	-0.114391	0.0663389	-0.0803425	-0.01707	0.0571871	-0.0155719	0.123407	-0.00236001	-0.0505068	-0.00362883	-0.0132933	-0.0428392
141	G142	0.0380221	0.0640252	0.0967535	0.00718214	-0.0530479	0.0317027	-0.0138708	-0.00275287	0.0203551	0.0132213	0.0230167	0.0135418	0.0746747	0.0588781	0.0529335	0.00132738	0.00484415	-0.0124915	0.0434324	0.0368169	0.0681231	0.10651	0.0648039	0.0727347	0.0583556	0.00272371	0.00632295	0.032535	0.0530074	0.117882	-0.0602623	-0.0137353	0.0644998	-0.0203638	-0.0955819	0.0390023	-0.0321799	0.0521369	-0.0165733	0.114795	0.0174776	0.094183	0.0939478	-0.00137195	0.062521	0.0611764	-0.031469	0.104352
142	G143	-0.0044546	0.0236178	0.0690756	-0.0144934	-0.0547806	-0.000606275	-0.00898617	0.110805	0.0377867	-0.00891587	-0.118781	-0.0334242	-0.00592678	-0.134563	0.0740208	-0.0222213	-0.0304191	-0.0646438	0.0620806	-0.0280232	0.165024	-0.0476661	-0.0786425	0.0260843	-0.142812	0.0192349	0.0623921	0.0215979	-0.034251	0.0714974	-0.0138384	-0.0949501	-0.0578533	0.0564974	0.0322938	-0.00605924	0.0962884	-0.142525	-0.000884705	-0.0253811	-0.124416	-0.0262441	-0.0497193	0.072382	0.101163	-0.0905963	0.046981	0.0191372
143	G144	0.0228166	0.0467289	0.11307	-0.0654008	-0.0479607	-0.0228597	-0.00409234	0.0319776	0.0508256	-0.0744708	-0.0664255	-0.0458642	-0.080267	-0.135286	0.0177563	0.00132427	-0.052309	-0.00714235	0.0230356	-0.0367134	0.063051	0.00859739	0.0159724	0.00956547	0.00270605	-0.04408	0.0330843	0.021046	-0.0474389	-0.0800662	-0.149509	-0.0611081	-0.0731966	-0.0290829	-0.0585571	-0.030693	-0.0146675	-0.0697554	-0.0295687	-0.0216098	-0.0195989	-0.000536346	0.0142825	0.0805771	-0.0167708	0.0502785	0.0456867	-0.046734
144	G145	0.0246121	0.0868889	0.02245	0.00182047	-0.0271382	-0.0184152	-0.0324826	0.050749	-0.00200517	-0.0114743	0.0133433	0.0410643	-0.044065	0.156545	0.040032	0.164208	0.0825425	0.0209551	-0.0815365	0.0890565	-0.0537914	0.0107704	-0.0142929	0.0344408	-0.0369083	-0.00938946	-0.00325	0.00895991	0.00817076	-0.0483807	-0.0230786	-0.0241524	-0.0494295	-0.114126	-0.0073702	-0.0231091	-0.0409339	-0.0289607	0.0862173	0.0132338	0.0221254	-0.0866073	-0.0493294	0.137895	-0.167643	-0.0191706	-0.0109419	-0.187303
145	G146	0.0400393	0.0879358	0.0585142	-0.0229653	-0.0197461	-0.0329435	-0.0102245	0.00265497	0.0462062	-0.00644842	-0.00523749	0.0272561	-0.0697111	-0.0350986	0.0126075	0.127192	0.0511536	-0.0157984	-0.0870758	-0.000652828	-0.0327369	-0.0227564	-0.0253537	-0.0624889	-0.0274221	-0.0250334	0.0275246	0.0890107	-0.108836	-0.0211402	0.00537902	-0.0420858	-0.0534835	-0.128156	-0.120338	-0.0659963	-0.00295621	-0.146891	-0.00303499	0.0565786	-0.0309025	-0.00764589	-0.202737	-0.0193552	-0.0623703	-0.00957015	-0.0504813	-0.0185207
146	G147	0.0153247	0.0346543	0.0525037	-0.0257233	-0.0639385	-0.0458487	0.0359641	0.0751086	0.0745747	0.0258494	-0.0571707	-0.0153892	-0.0896988	0.098358	0.0877789	-0.0741908	0.0160473	0.0239554	0.0861185	0.128555	0.0694824	0.016558	-0.0536492	0.118226	0.0389815	-0.0664547	0.0212815	-0.00968081	-0.0317485	-0.025806	-0.0840249	0.0209314	0.0352183	-0.0314163	0.101128	-0.0568143	-0.0271156	0.0531829	-0.0547684	0.0538983	-0.158626	0.0368461	0.0143522	0.0988007	0.0876451	-0.127749	-0.0587251	-0.0613268
147	G148	0.0194568	0.0419661	0.133845	-0.062957	-0.0401877	-0.040491	0.00899003	0.00945365	0.102265	-0.047013	-0.0429827	-0.0067515	-0.0250972	-0.0214773	0.0404379	-0.020519	-0.00995472	0.0282351	0.0440711	-0.0456785	0.0309867	0.0189069	0.0494735	0.00348794	0.116314	-0.0121935	0.173781	0.0538778	-0.0729632	-0.033562	-0.0619171	0.0145707	0.0241537	-0.10305	0.018128	0.0026555	0.0567191	-0.0271586	-0.0669257	0.0487767	-0.0174157	-0.000346046	-0.00696661	0.0447151	0.0256048	0.0570978	0.0483653	0.111492
148	G149	0.0213758	0.115879	0.0551537	0.0014942	-0.0766647	0.000395605	0.0230497	0.12792	-0.0113787	-0.0129925	0.00130422	0.0454136	0.0243914	-0.0180539	0.00430274	-0.0786177	0.0094961	-0.0268558	0.0134711	0.120052	-0.0730745	0.1234	-0.0173537	-0.0390655	-0.0534565	0.0206071	-0.0484909	-0.0804901	0.0451691	-0.00972677	0.030067	0.0734225	-0.00610726	0.00641506	-0.0174311	-0.0158234	-0.0315899	-0.0258932	-0.00318009	-0.0276234	-0.0113698	0.0544518	-0.0440687	0.0107259	0.0387401	-0.0852047	-0.0369463	0.0666609
149	G150	0.02952	0.0793789	0.100767	-0.0202805	-0.053969	-0.0607383	0.0592654	0.0556249	0.0658861	-0.0620569	-0.0411106	0.00862285	0.00329129	-0.0510524	-0.0277602	-0.0777187	-0.0296411	0.0340821	0.0236816	0.0224849	-0.0522538	0.0604115	0.00906783	-0.0280428	-0.0350575	-0.0467447	-0.0348507	-0.0459608	-0.0264096	0.024922	-0.0912125	0.0229564	-0.0247414	0.00941479	-0.00353481	0.00679922	-0.0411928	0.0777326	0.0335745	-0.0267823	0.0478452	0.110514	-0.0608325	0.10934	0.00762747	0.0974037	0.00872561	0.0495243
150	G151	0.0111954	0.114612	0.053478	-0.00550019	-0.0844146	-0.0255392	0.0522423	0.104292	0.0105239	-0.0444575	0.0250426	0.00296712	-0.0067617	0.00862219	-0.0437977	-0.111462	-0.0189777	-0.0861225	-0.0270885	0.0477613	0.0534111	0.0919194	-0.0903957	-0.0831486	0.0161443	0.104841	-0.0060777	-0.0628054	0.0252566	-0.0549667	0.00453041	0.0555995	0.0600416	0.0209346	0.0256684	-0.0281016	0.00888423	-7.82039e-06	0.0451855	-0.0504107	0.0292606	0.011017	0.0161369	-0.0243139	0.0584547	0.024189	0.0316727	0.0408734
151	G152	0.024481	0.0748904	0.104615	-0.0442725	-0.0403873	-0.0562759	0.0370539	0.0336855	0.0652428	-0.0757076	-0.0241915	0.0157086	-0.0231186	-0.0758345	-0.095114	-0.055577	-0.0599148	-0.0402662	-0.0327135	0.0112068	0.00686711	0.0740053	-0.00913896	-0.0604985	0.0220546	0.0719655	-0.00493311	-0.0531913	-0.0518016	0.00946789	-0.0115556	0.078419	0.0311268	-0.135926	-0.0128841	-0.00631149	0.00802878	-0.0175059	-0.0412981	0.00804478	0.0131598	0.0855084	0.0329215	0.0296069	-0.0391407	0.0504155	-0.0192847	-0.0479335
152	G153	0.0176371	0.121618	0.0573678	-0.00179734	-0.0846036	-0.0120912	0.0383924	0.123534	-0.00143849	-0.0288801	0.0128248	0.0274301	0.0107028	-0.00617725	-0.0186605	-0.0987667	-0.00371654	-0.056912	-0.00535275	0.0917644	-0.0160744	0.114979	-0.0535331	-0.0624676	-0.0228171	0.0623625	-0.0306921	-0.0763714	0.0380404	-0.0320792	0.0193983	0.0688498	0.0254619	0.0137694	0.00240075	-0.0226123	-0.0138002	-0.0148275	0.0199725	-0.0401275	0.00760335	0.0364869	-0.0174462	-0.00558616	0.0503714	-0.0371128	-0.00587574	0.0578764
153	G154	0.011399	-0.00596258	-0.023649	-5.05511e-05	-0.0036527	0.0688821	-0.0384442	-0.000146069	-0.0260828	0.0326666	-0.0630517	0.0528455	0.0380686	-0.109022	0.0731542	0.0858972	-0.0237582	0.132016	0.0065059	0.0928894	-0.0856144	0.102785	0.102013	0.03391	-0.10697	-0.178576	-0.0697176	-0.0710777	-0.0526915	-0.00736808	0.0309529	0.0871672	-0.075808	0.0486723	-0.142997	0.0531137	-0.0508326	0.0105931	-0.0965794	0.102783	-0.173095	0.119179	-0.0616957	0.0063596	-0.0696863	-0.12157	-0.171647	-0.00108916
154	G155	0.0138877	0.116772	0.0177457	0.00532969	-0.0853712	0.025946	0.0199726	0.110703	-0.0290699	0.0174323	0.0275062	0.0503273	0.0251833	-0.0110551	0.0254408	-0.0372508	0.0363932	-0.009896	-0.00369556	0.132423	-0.0696542	0.10839	-0.0270718	-0.0749093	-0.00612974	0.0714221	-0.0292244	-0.0728835	0.084737	0.0264658	0.0426861	0.0428798	-0.0306219	0.00427128	-0.00565578	-0.037579	0.0151959	-0.0564384	-0.0346714	-0.0296165	-0.03558	-0.0350268	-0.0400047	0.0124123	0.000140514	-0.132141	-0.024417	0.0560438
155	G156	0.0185381	0.092554	0.0955054	-0.0526092	-0.0380455	-0.0656733	0.0306685	0.0447515	0.0514879	-0.0253058	-0.0261026	0.0407912	-0.040029	-0.0832363	-0.0068836	-0.0161105	-0.0735894	0.0316749	-0.0222714	0.00806391	-0.0450877	0.0411922	0.0253624	-0.114166	0.0896885	-0.0457361	0.0472752	-0.0553046	0.0563601	0.0306446	-0.0691659	0.0522062	-0.0507096	-0.0477816	-0.0713388	-0.029846	-0.0388067	0.0633009	-0.103502	-0.0375675	0.0654711	0.0507139	0.0147212	0.121375	-0.0355589	0.0563924	0.0236564	-0.0550717
156	G157	0.00571536	0.110075	0.0342902	-0.00432251	-0.0867247	0.00231803	0.0436547	0.0767733	0.0263528	-0.0451254	0.037712	0.0134397	-0.01189	0.0128537	-0.0333903	-0.0964509	0.00236842	-0.0878544	0.0069285	0.029936	0.0528405	0.0555229	-0.102928	-0.133042	0.0164251	0.134977	0.00861924	-0.0650532	0.0624296	-0.0820823	0.0254719	-0.00128198	0.0804721	0.0824073	0.0627584	-0.0283803	0.00684803	0.00707922	0.0826588	-0.0569181	-0.0227408	-0.0332516	-0.0437454	-0.0945181	-0.0129373	-0.0270388	0.00667401	-0.00347167
157	G158	0.0143875	0.0760874	0.112797	-0.0586613	-0.0336095	-0.0403124	0.0334704	0.0293258	0.0816496	-0.06384	-0.031295	0.0158032	-0.019804	-0.0946432	-0.055914	-0.0170815	-0.0599156	-0.00512376	-0.0500423	-0.0359815	0.00599697	0.0488798	0.0380184	-0.101339	0.0861556	0.037037	0.0461513	-0.0452554	0.0448638	-0.0631828	0.0163457	0.0176436	0.115787	-0.0638664	-0.00393539	0.0596144	0.00738821	-0.0404523	-0.0969524	0.00572737	0.00137549	0.0618488	0.0480763	0.0162709	-0.1035	0.0558947	0.0121756	-0.015864
158	G159	0.0109355	0.124005	0.0279224	0.00082881	-0.0938895	0.0161095	0.0340425	0.103304	-0.00308556	-0.0133058	0.0353005	0.0358702	0.00832734	0.000290313	-0.00263765	-0.0712615	0.0221396	-0.0510972	0.00145731	0.0915775	-0.0127188	0.0909909	-0.0687597	-0.111817	0.00496691	0.110813	-0.0123404	-0.0755112	0.0809674	-0.0272163	0.0376979	0.0239807	0.0239955	0.0450491	0.0291879	-0.0362661	0.0122728	-0.0287765	0.0227985	-0.0464405	-0.0322023	-0.0373172	-0.045602	-0.0417208	-0.00660622	-0.0899181	-0.010583	0.0304144
159	G160	0.00805139	-0.0057652	-0.0323675	-0.00220491	-0.0102993	0.0493716	-0.0081607	-0.0150658	-0.0210486	0.0388843	-0.0528829	0.018199	0.0545297	-0.125932	0.0211681	0.138935	-0.0901367	0.103198	-0.126446	0.0956402	-0.0685461	0.100687	0.0986019	0.109167	-0.0646942	-0.0386638	-0.0523612	-0.0948468	-0.120135	0.048948	0.0609012	0.08177	-0.107812	-0.0654145	-0.159046	0.1017	0.0395767	-0.0309511	-0.139605	0.0767737	-0.0870077	0.0603373	0.0635856	0.0279453	-0.059559	-0.04053	-0.034457	0.0109062
160	G161	-0.00564836	0.0356727	0.0172175	-0.0172393	-0.0580858	-0.0131373	-0.0457524	0.0541811	0.0320983	-0.00872005	-0.00288849	-0.0229371	0.00429239	0.115839	0.088686	-0.119901	-0.00891475	-0.0788618	0.0999236	-0.0117476	0.112147	0.121976	0.0215516	0.0987692	0.0319863	0.0310257	-0.123741	0.0416536	-0.0663987	0.0931688	0.014372	0.033793	0.0499101	0.018319	-0.197766	-0.0753153	0.0341203	0.0883455	0.0409272	0.137655	0.142085	0.0226452	0.0269184	0.0840829	-0.0232673	0.0888285	-0.0971691	-0.0499323
161	G162	0.00392748	0.034127	0.0621157	-0.00418983	-0.0345965	0.0668868	0.021027	0.0105932	0.0744951	-0.00387023	0.0487748	-0.0123354	0.0810944	0.039431	0.016041	0.0120328	0.0552926	-0.0176972	0.0172834	0.0423452	-0.12011	0.085001	-0.00167682	0.0721677	-0.0818084	-0.00240776	-0.00354924	-0.0231119	0.0233338	0.165228	-0.0452496	-0.111888	0.0535685	-0.0401702	-0.0156408	0.140221	-0.166052	0.167207	-0.0936778	-0.0526456	-0.059249	-0.0833623	0.0914023	-0.0621664	-0.00307981	-0.0719206	-0.120153	0.143445
162	G163	0.0146184	-0.129672	0.0661123	-0.00794937	0.0173733	-0.0367974	0.043513	-0.0539249	0.0577074	-0.0344174	-0.0380642	-0.0021025	0.0960596	-0.0777846	0.0249492	0.0446833	0.0560634	-0.0152267	-0.0469103	0.0468543	0.0544421	0.0342717	-0.0442334	0.0721237	-0.06633	0.0329784	0.0580261	-0.0280612	-0.00447436	0.0141532	0.0437533	0.0339293	-0.0179472	-0.0121196	0.0144791	-0.0361575	-0.0392575	-0.0224658	0.0536537	0.0310371	-0.0333134	-0.0651969	0.0174053	-0.00136771	-0.00364953	0.0292548	0.0428572	0.0139133
163	G164	0.0114764	-0.00815875	0.0113274	0.00332191	-0.00712161	-0.00415172	0.0840328	-0.0134385	0.0223387	-0.0513976	-0.0254146	-0.0681169	0.089184	-0.18872	0.0413532	-0.0157914	0.0395712	-0.00745748	0.00148184	0.10682	-0.0245764	0.0267002	0.0233838	0.0642767	-0.0891814	-0.0310353	0.124007	-0.166716	-0.0235317	0.094907	-0.0321019	-0.0770749	0.0116603	-0.0548711	0.0230966	-0.00651129	-0.0795803	0.126724	-0.201886	0.0498392	0.00359324	-0.124905	-0.0541038	0.0544899	-0.0395786	0.0773898	-0.0736203	0.059438
164	G165	0.00455639	0.152397	-0.0564404	0.0608843	-0.00923382	0.0351531	-0.0201454	0.0534187	-0.040504	0.0268171	0.0458869	-0.0189842	0.0571974	-0.000212558	-0.0263345	0.0194845	-0.0425702	0.0152628	0.0204096	-0.0214831	-0.00980766	-0.0668005	0.0363061	-0.0351892	0.0324661	-0.0358714	-0.0221122	0.00345491	0.0512715	-0.00792997	0.0217986	-0.0745823	0.0109312	-0.00320233	0.013355	0.00979662	0.0264419	-0.0411292	0.0419246	-0.0192262	-0.0319244	0.0379923	0.00377312	0.0476344	-0.0298649	0.030561	0.0239309	-0.00297342
165	G166	0.00312068	0.138769	-0.0282782	0.00101062	-0.00560355	0.0192041	-0.0345669	0.0549421	-0.0258708	-0.000438459	0.0479667	0.00944483	-0.0262876	0.0882481	-0.00794167	-0.00712324	-0.0293042	0.0144984	0.0943336	-0.0280764	-0.0863794	-0.0385893	0.102571	-0.0418863	0.0244032	0.025433	-0.079658	-0.00896736	0.0329632	-0.0374979	-0.0904469	-0.044185	0.0669781	0.0179715	-0.022899	0.0481663	0.124197	0.0466563	0.0302222	0.0318416	-0.0161077	0.035808	0.00552419	-0.0468832	0.0467388	0.000933151	0.00786446	-0.0306079
166	G167	0.00978923	0.109308	0.0304205	0.00454507	0.00277688	0.0162062	-0.0486481	0.0326218	0.0269333	-0.0434266	0.00861675	0.00095452	0.000435511	0.0192211	0.0318368	-0.0188653	-0.0140236	-0.0107012	0.0596881	-0.0437273	-0.0970955	-0.0860163	0.115905	-0.0455299	0.0751656	-0.00769929	-0.0729472	-0.0194712	0.141935	-0.100132	-0.111798	0.0184849	0.0467242	-0.0294887	-0.0256539	0.0841821	0.137618	0.193256	-0.0173892	0.037774	0.0515798	0.0858082	0.100045	0.0154131	0.0258735	-0.0305473	0.0494322	-0.0106508
167	G168	0.00946675	-0.0452132	-0.0457524	-0.00889963	-0.0157807	-0.109587	0.152626	-0.0541715	-0.00917995	0.00131883	-0.00107944	-0.0580222	0.086502	-0.0886237	-0.0415191	0.0398986	0.0775616	-0.0444447	-0.0704317	0.02142	0.0969786	0.0392589	-0.0511703	0.0109905	0.00511668	-0.0506065	0.0803019	-0.0822795	0.026696	0.0273639	0.0564413	-0.00699922	-0.0463668	-0.0286725	-0.050186	-0.0528376	-0.0802327	0.0547973	0.12006	0.00631636	-0.0620253	-0.0609367	0.0289911	0.0787297	-0.078107	0.0140484	0.0508589	-0.0351789
168	G169	0.00247472	-0.0162967	0.0110879	0.0180348	-0.016867	0.0205962	0.00897025	0.0199868	-0.0347382	0.0474159	-0.0687136	-0.090141	-0.012297	-0.204951	-0.0620319	-0.0300467	-0.0446764	0.0222081	-0.00203326	0.164236	-0.107026	-0.0338204	0.15406	0.0119137	-0.0229565	0.0449616	0.143147	-0.0349344	0.0176118	-0.0290419	-0.0214334	-0.0776991	0.105788	0.0530658	0.00654856	0.0351738	-0.0239197	0.0769478	-0.0311439	0.0398873	-0.172069	-0.0666349	-0.00589733	0.0107298	-0.0446082	0.0284234	-0.0831789	0.0286947
169	B1_1	0.111958	0.0154456	0.00274173	-0.0774866	0.0439134	0.0887388	0.0324558	-0.039439	0.0310776	0.00956803	0.0251774	0.0159513	-0.0243438	-0.0306548	-0.104706	0.0355949	0.00340261	0.00419439	-0.0740988	-0.04778	0.0863325	0.00442494	-0.00882702	-0.0231464	-0.0336487	-0.0254524	-0.0566281	-0.00746035	-0.0188806	-0.0173027	-0.0709011	0.0405235	0.0363434	0.0550296	-0.0240793	0.0243104	-0.0589958	-0.0683511	-0.020494	-0.0340741	-0.0147509	0.0262991	0.0186583	-0.0262632	-0.00489567	-0.0100963	-0.0531614	-0.0318079
170	B1_2	0.08396	-0.00541092	-0.0646798	-0.11362	0.104181	-2.49457e-05	0.0064319	0.0939454	0.0686733	0.097371	-0.0242311	-0.0104228	0.0233085	0.0196894	0.0480183	-0.0605495	0.0169969	0.0365103	0.034168	0.0012627	-0.00997177	-0.00222634	0.00156304	-0.0201056	0.0256437	0.0302816	-0.0181745	0.0129265	-0.0198887	0.00944055	0.0181405	-0.00295763	0.00702343	-0.0385799	-0.0400455	0.0306632	-0.0058696	0.0112113	4.0926e-05	-0.0219154	-0.0103504	-0.029697	-0.0207978	0.0323344	-0.0171449	0.00389547	0.0236201	-0.0151814
171	B1_3	-0.00954481	0.0167059	-0.021327	0.0315194	-0.0619048	-0.105051	-0.0873937	0.0183676	0.0475499	0.0383815	-0.0609273	0.00748912	-0.0928853	0.0382133	-0.106619	-0.0383963	0.0405973	0.0715269	-0.0793271	-0.0878157	-0.127429	-0.067766	0.137201	0.00273529	-0.123222	0.0764843	0.0642959	-0.025413	0.0274779	-0.0928677	-0.0780423	0.0492878	-0.0204109	0.0191275	-0.0960562	-0.03052	-0.0216578	-0.074672	0.0797297	-0.191986	-0.00513707	-0.0758137	0.0242033	0.0354479	-0.0402589	-0.0555705	0.0208943	0.0674439
172	B1_4	0.101134	-0.00169578	-0.0504598	-0.119652	0.0851042	0.00936414	0.0120375	0.0411136	0.0700928	0.0966859	0.00939553	0.0159515	0.0136475	-0.00676303	-0.0202447	-0.0467954	-0.00737706	0.0117919	-0.0172297	0.0241689	0.0150251	0.00416241	-0.00401683	-0.0347908	-0.0327588	-0.00813536	0.00438869	0.00609148	0.0283457	0.00341075	0.0254995	0.00630914	0.00252481	0.00300723	-0.01834	-0.0279389	-0.00906219	-0.00074533	-0.0319775	-0.012531	-0.0181848	-0.00427503	0.0318971	-0.00135972	-0.026241	0.0334632	-0.0108636	-0.0251441
173	B1_5	0.0330228	0.041671	0.0383663	-0.000378725	-0.12224	0.00479052	-0.0521071	-0.0979725	0.0163245	0.0719728	0.0574731	-0.0184231	-0.00897075	-0.00385949	-0.0862495	0.00625503	-0.047694	0.110315	-0.0495194	-0.0218716	0.0355836	0.032304	-0.0897328	0.0319066	0.0216203	0.00379052	0.132347	-0.0323181	-0.0503835	0.0837335	-0.0651572	0.0630224	0.0175137	0.00721527	0.11601	-0.0274084	0.029095	0.089253	0.0812828	0.0316215	0.074565	0.132333	0.0458304	-0.110262	-8.15763e-05	0.0360497	0.0558976	-0.0242577
174	B1_6	-0.0034036	0.00425127	0.000470582	-0.0175888	-0.112259	-0.0868043	-0.0412426	-0.0449204	-0.0582243	0.132609	-0.0817056	0.0510165	0.0490043	0.106859	0.0232845	-0.00864661	-0.0941618	-0.00635595	0.0405357	-0.00486233	0.0527633	-0.0144275	0.0390113	0.0588659	-0.0653061	0.0163178	0.129298	-0.0507379	0.0285791	-0.0916786	0.00894566	-0.112285	-0.0675418	0.0120181	0.00148009	-0.0048091	0.0761757	0.145122	0.0664315	0.0436178	0.00321432	-0.0180369	-0.0554904	0.0279212	-0.0946182	0.0874646	-0.0490938	0.00222139
175	B1_7	0.0392462	0.0415891	0.0194628	-0.0426516	-0.105665	0.0656898	-0.0262963	-0.0888533	-0.0082849	0.0763637	0.0558953	-0.018061	-0.026362	0.0135554	-0.0978006	0.00733737	0.0105501	0.0209907	-0.000606305	-0.0368329	0.0445205	-0.000874792	-0.0767578	0.0500498	0.00382875	-0.0485372	0.0978026	-0.0211817	-0.0878265	0.0340223	-0.0860149	0.00652817	0.0287327	0.0645641	0.103587	-0.020068	-0.0303051	0.123638	0.0950482	0.0625459	0.061542	0.0691293	0.0354224	-0.0681983	-0.0369411	-0.0136302	0.153519	0.0160938
176	B1_8	-0.0110599	0.0125754	-0.00569003	-0.0165226	-0.0402165	0.0894423	0.0125723	-0.00233611	0.0224369	0.0201561	0.0461973	-0.125949	-0.103619	0.0639122	-0.0575409	-0.0804272	0.0914035	-0.0858365	0.0445621	0.0185115	-0.0612823	-0.108701	0.0520217	0.0867741	-0.169818	-0.118604	-0.0560564	-0.0587628	0.0882574	-0.0729991	0.0321596	-0.0887332	-0.0743004	-0.00990212	-0.00114699	-0.0397901	0.0307392	-0.0246235	-0.0848446	-0.0481904	0.0273718	-0.0150183	-0.0319324	0.0518384	-0.0922597	-0.0417122	0.171013	0.159271
177	B1_9	-0.000488768	0.000655678	-0.0165095	0.0368511	0.0523789	0.0349093	-0.00293301	0.0381174	0.0679425	-0.12894	0.0719456	-0.151096	-0.0474653	-0.0397821	-0.0213374	0.0190801	0.150949	0.0227195	-0.0883312	-0.0147558	-0.0741359	0.00409764	0.0670342	-0.0462175	-0.0219733	-0.00479958	-0.0754172	-0.00614202	-0.031401	0.0703374	0.0319043	0.0753423	0.00406169	-0.0804746	0.0463302	-0.0434431	-0.0214834	-0.202973	-0.00585349	-0.0504163	0.0104683	0.0478237	0.0819201	-0.0643934	0.226898	-0.131525	-0.0296202	-0.00537007
178	B1_10	-0.000239356	0.0071102	0.000245075	-0.0265634	-0.0481058	0.0796438	-0.0195674	-0.0171643	0.074839	0.00605135	0.0847588	-0.110636	-0.0802963	0.0503375	-0.073364	-0.0361235	0.0410336	-0.0377345	0.0426746	0.0617236	-0.0278584	-0.155845	-0.00910854	0.0729514	-0.159162	-0.13541	0.0363911	-0.0693437	0.0143005	-0.00708305	0.063102	0.0158131	-0.0775138	0.0233858	-0.00178476	-0.0893251	0.119751	0.0357289	-0.170231	-0.0492082	0.0554316	-0.0394958	0.00348948	-0.00648757	-0.0869094	-0.00546152	0.197821	0.109127
179	B1_11	0.0964969	0.00973148	-0.0518372	-0.11383	0.0385499	-0.0363494	-0.00727148	-0.000706842	0.0472269	0.108572	0.00955207	0.014293	0.020262	0.000819776	-0.0589923	-0.0231478	-0.0327142	-0.0332546	-0.0347974	0.0530544	-0.0269284	0.00437465	0.0122563	-0.055804	-0.0732305	-0.0334298	0.0537823	0.00296281	0.0760876	0.00518511	0.0312074	-0.0037654	-0.0331701	0.00893235	0.0630743	-0.108355	0.0133211	0.0117923	-0.027101	0.0276218	-0.0172569	-0.0265435	0.0708064	-0.0608759	0.0197821	0.0576622	0.00320157	0.0134551
180	B1_12	0.112132	0.0197738	-0.0246138	-0.0898772	-0.0204013	0.000212691	-0.00148142	-0.0664407	0.00855128	0.0917914	-0.0151163	0.0407645	0.0111043	0.0111717	-0.0852274	0.0172327	-0.0344984	-0.0418458	-0.0611758	0.0164426	0.0569059	0.0230339	0.00499575	-0.0333794	-0.0736378	-0.0226159	0.0409108	0.00833688	0.0541818	-0.00362881	-0.0145991	-0.0122351	-0.0332886	0.0457097	0.0671823	-0.0633806	-0.0234631	0.0201707	-0.00278366	0.00611425	-0.0110743	-0.0126537	-0.000175869	-0.0725766	0.021876	0.046741	0.00357836	0.0286766
181	B1_13	0.0956569	0.0098905	-0.0515769	-0.11263	0.0398453	-0.0368156	-0.00747776	-0.00134772	0.0468286	0.106085	0.011452	0.0148686	0.0200937	-0.00363297	-0.064606	-0.0216039	-0.0350965	-0.0346043	-0.0375533	0.0537078	-0.0295454	0.00297663	0.011134	-0.0568931	-0.0749201	-0.0377839	0.052983	0.0010431	0.0784639	0.00551159	0.0329006	-0.00173282	-0.0320454	0.010022	0.0644495	-0.111073	0.0117359	0.00770767	-0.0298567	0.0299481	-0.0176788	-0.0255918	0.0792223	-0.0610827	0.0194124	0.057545	-0.00211662	0.0128305
182	B1_14	0.0759821	0.00294346	-0.0476857	-0.12507	0.0978962	0.0213489	0.0172156	0.0873092	0.0604008	0.0856205	0.0173056	-0.0177518	-0.0119858	0.0183975	0.0482642	-0.0327728	0.0471576	0.0581571	0.068543	0.00809417	-0.0239344	-0.0287212	-0.0205385	0.0356986	0.00447661	-0.0234079	-0.0302265	-0.0513971	-0.0714056	-0.028676	0.049951	0.0252872	0.00760767	0.0176728	-0.0220509	0.0267059	0.0270087	0.0541769	0.0227311	0.0104012	-0.00311278	-0.0188572	0.00989936	0.0540312	-0.0345914	-0.0318722	0.0473955	0.0235279
183	B1_15	0.0730326	-0.00390248	0.0231795	-0.057574	0.0928383	0.120784	0.0654753	-0.0123104	-0.0337501	-0.0377436	0.0932034	0.113641	-0.0194127	-0.0559769	0.0439816	0.0216525	0.0150072	-0.0198364	0.0109863	0.0445361	0.105145	-0.0379898	-0.042632	-0.00549158	-0.0206568	-0.0600262	0.0289818	-0.0407162	-0.0374088	0.0171668	0.0639345	0.00380358	0.0052862	0.0456584	-0.00650944	0.0165709	0.0682913	0.00452018	-0.0346212	0.0127985	-0.0231932	0.0207352	0.0346727	0.00675628	-0.00534706	-0.0120111	-0.0703665	0.0100136
184	B1_16	0.0712333	0.00355156	-0.0540242	-0.124688	0.0886344	0.00582709	0.00976233	0.0932946	0.067418	0.0949186	0.00628583	-0.0378667	-0.00938696	0.0268443	0.0435983	-0.0365749	0.0489406	0.0630727	0.0715682	0.00243545	-0.0420982	-0.0264059	-0.0157701	0.0384797	0.00536281	-0.0208563	-0.0361246	-0.0487463	-0.0679579	-0.0315751	0.0433953	0.0266012	0.00539186	0.0126733	-0.021914	0.024209	0.0219189	0.0572167	0.031238	0.0110706	-0.00305049	-0.0230106	0.00784991	0.0536155	-0.0342403	-0.0347623	0.0584987	0.0261467
185	B1_17	0.118019	0.0222438	-0.0383109	-0.101976	-0.00215725	-0.00673852	-0.013169	-0.0371315	0.0155872	0.092635	-0.0230512	0.0177172	0.0109827	-0.00244549	-0.072542	0.0174251	-0.0503806	-0.0102456	-0.0561098	-0.00420925	0.00903455	0.0049863	-0.0065626	-0.0448716	-0.0221772	-0.0222244	0.0303043	-0.00234211	0.0196636	0.00819633	-0.00505535	0.00558852	-0.00723634	0.022529	0.071628	-0.0182094	-0.038649	0.00373855	0.0201566	0.0205931	0.000164873	0.00727299	0.0375097	-0.0621254	0.0439107	0.0377573	-0.00755664	0.030915
186	B1_18	0.116078	0.0266521	-0.00910438	-0.0775654	-0.0408072	0.0334441	-0.00439388	-0.0795566	-0.0174687	0.0746226	-0.0263536	0.0406394	-0.00596342	0.0246175	-0.0923661	0.0132123	-0.0474369	0.0126425	-0.041873	-0.0257857	0.0718282	0.0219132	0.00319957	0.0104323	-0.0323106	-0.00408109	0.0172677	-0.00728295	0.0152241	-0.00612518	-0.0520398	-0.0110041	-0.0133331	0.029334	0.0363708	0.0254067	-0.0467368	-0.00535314	0.022901	-0.018785	0.0131466	0.0227754	-0.0108514	-0.0633895	0.0169727	0.0491906	0.0033404	0.0363194
187	B1_19	0.111982	0.0198493	-0.0492862	-0.106579	0.012128	-0.0228781	-0.0162508	-0.0185196	0.0270711	0.0923675	-0.0192712	0.00669198	0.0178073	-0.0135706	-0.0614181	0.0202949	-0.0463088	-0.0219004	-0.0601337	0.00341845	-0.0182762	-0.00239278	-0.0105474	-0.0675532	-0.0164677	-0.030118	0.0349146	-0.000394616	0.0182111	0.0127109	0.0133453	0.0107032	-0.00418537	0.0162159	0.0843579	-0.0334612	-0.0323801	0.00676093	0.0204387	0.0390332	-0.0073445	9.19908e-05	0.0545573	-0.0585914	0.0555487	0.0264177	-0.0128285	0.0302501
188	B1_20	0.0866624	-0.00446582	-0.0622611	-0.114541	0.103724	0.00443513	0.00796968	0.0898618	0.0701949	0.095789	-0.0228491	-0.00991695	0.0213757	0.0173279	0.0409716	-0.0567219	0.016415	0.0377072	0.0292464	-0.00298219	-0.00382919	-0.00123319	0.00131077	-0.0202357	0.0237801	0.0295282	-0.0228976	0.0114362	-0.0213783	0.00638487	0.0123705	0.000647253	0.0105914	-0.0338994	-0.0418173	0.0316348	-0.0103469	0.00639177	-0.000426444	-0.0241865	-0.0114586	-0.0269547	-0.0195101	0.0304299	-0.0185842	0.00408795	0.0205101	-0.019367
189	B1_21	0.0942875	0.00637842	0.0176003	-0.0653464	0.0830513	0.131295	0.0594702	-0.0253654	-0.0109237	-0.0222052	0.0622259	0.101709	-0.0332336	-0.0538847	0.00415279	0.0365162	-0.000233262	-0.00940556	-0.0202384	0.0106562	0.117757	-0.0209952	-0.0354981	-0.0245677	0.00816076	-0.0440499	-0.0259461	-0.0185438	-0.0373388	0.0274713	0.00571323	0.0135742	0.0260367	0.0562714	-0.000838233	0.014296	-0.00857798	-0.0310357	-0.0296824	-0.0168507	0.00889031	0.019015	0.00787661	-0.00330021	0.0239861	0.00384436	-0.0397888	-0.0104392
190	B1_22	0.0820661	-0.00424554	-0.0684038	-0.113446	0.0957412	-0.0123045	0.000642007	0.0945148	0.0752618	0.103792	-0.0325401	-0.0276148	0.0263363	0.0260955	0.035924	-0.0621891	0.0184775	0.0398574	0.0299259	-0.00632165	-0.0214064	0.00193163	0.00715039	-0.0186254	0.0216432	0.0348699	-0.0216203	0.0147862	-0.0163474	0.00210247	0.00936193	0.00124986	0.00730042	-0.0430838	-0.0413639	0.0311712	-0.00995104	0.00807478	0.00314774	-0.0218155	-0.0144568	-0.0303326	-0.0190826	0.0291151	-0.0187865	0.000963243	0.0257968	-0.0160259
191	B1_23	0.0824824	-0.00300688	-0.0603954	-0.111137	0.0905652	0.00553155	0.00752647	0.081096	0.0808659	0.113692	-0.0259135	-0.00972762	0.0303803	0.0258926	0.0359735	-0.0658011	0.0140157	0.0134692	0.0172233	-0.0109569	0.00521935	-0.00154447	0.0234974	-0.0425011	0.031249	0.041005	-0.0201329	0.0443808	-0.0118692	0.0203336	-0.0404901	-0.0417643	0.0137021	-0.0618821	-0.0445544	0.0308729	-0.0136818	0.0111315	0.0234074	-0.0317609	-0.00980248	-0.0328672	-0.0397676	0.0150056	-0.0123913	-0.00763249	0.0254755	-0.0154358
192	B1_24	0.106562	0.0110762	0.00984556	-0.0746598	0.0660574	0.118274	0.0444712	-0.0253443	0.0267059	0.0301744	0.0356164	0.0680623	-0.0119749	-0.0165729	-0.00588672	0.0304195	0.00988772	-0.0214866	-0.0209414	0.00728915	0.112547	-0.0289912	-0.0173835	-0.0442629	0.0154192	-0.0344414	-0.0452836	0.0102093	-0.0394859	0.0513183	-0.0690987	-0.0153383	0.00711595	0.0230318	0.0111212	0.00195499	-0.00999392	-0.022669	0.00751167	-0.0174853	0.01101	0.00960354	-0.015334	0.00555533	0.0222628	-0.0228124	-0.012053	0.00862251
193	B1_25	0.0778244	-0.00321076	-0.0657936	-0.110359	0.0862009	-0.00772384	0.00254873	0.0862724	0.0829193	0.118298	-0.031917	-0.0211969	0.0332871	0.0304717	0.033835	-0.07116	0.0152759	0.0147282	0.0180999	-0.0131972	-0.00937813	0.0015225	0.0281738	-0.0416399	0.0298354	0.0453696	-0.01653	0.0470295	-0.00740143	0.0164823	-0.0392983	-0.0417995	0.0123582	-0.0692788	-0.0448211	0.0318572	-0.0136438	0.013396	0.0251188	-0.0297879	-0.0120956	-0.0356691	-0.038941	0.0122125	-0.0113994	-0.00887235	0.0283455	-0.0140695
194	B1_26	0.112155	0.0154849	0.00271633	-0.0776367	0.0442645	0.0887516	0.0324769	-0.0389197	0.0306195	0.00996383	0.0257359	0.0168904	-0.0244652	-0.0307061	-0.104323	0.0344131	0.00314918	0.0044446	-0.0733574	-0.0461655	0.0865873	0.00374323	-0.00781872	-0.0226309	-0.0338298	-0.0256611	-0.0552341	-0.00605262	-0.01861	-0.0172355	-0.0704859	0.039231	0.0362806	0.0540818	-0.0237542	0.0221741	-0.0590698	-0.0688377	-0.0195473	-0.0343557	-0.0159262	0.027692	0.0189333	-0.0267264	-0.00576687	-0.00933789	-0.0516522	-0.0321622
195	B1_27	0.0834144	-0.0058135	-0.0645895	-0.113155	0.103979	0.000114962	0.00629311	0.0944319	0.0694633	0.098227	-0.0241529	-0.010556	0.0239839	0.020164	0.0489124	-0.0619457	0.0171828	0.0371692	0.0338525	0.00117096	-0.00917323	-0.00203173	0.00214999	-0.0202849	0.026367	0.0317643	-0.0177064	0.0146933	-0.0190392	0.0100216	0.0162263	-0.00395792	0.00828191	-0.0399131	-0.0420652	0.0313591	-0.00648805	0.0110469	0.000727478	-0.0238038	-0.00980603	-0.0286516	-0.0210467	0.0326688	-0.0186611	0.0035968	0.0242322	-0.0165163
196	B1_28	-0.00956167	0.0166925	-0.0212876	0.0315766	-0.0620011	-0.104986	-0.0873543	0.0182805	0.0475575	0.0382498	-0.0610208	0.00752907	-0.092969	0.0381979	-0.106722	-0.0383525	0.0405611	0.0716226	-0.0793083	-0.0879389	-0.12734	-0.0677942	0.13713	0.00285809	-0.123221	0.0763987	0.0641564	-0.0255669	0.0274692	-0.0928699	-0.0780966	0.0493238	-0.0203671	0.0191419	-0.0959294	-0.0303827	-0.0216185	-0.0746543	0.0797317	-0.191935	-0.00527204	-0.0757902	0.0241146	0.0354126	-0.0401389	-0.0556197	0.0209484	0.0673114
197	B1_29	0.100632	-0.00212435	-0.0507903	-0.119396	0.085349	0.00920891	0.0116868	0.0423106	0.0708654	0.0976225	0.00925579	0.0155188	0.0143828	-0.00596928	-0.0185827	-0.0487282	-0.00683718	0.0124532	-0.0168454	0.0242838	0.0150603	0.00430726	-0.00360963	-0.0348601	-0.0317258	-0.0065266	0.00508437	0.00797198	0.028908	0.00457184	0.0241868	0.00502818	0.00328231	0.00119993	-0.0204556	-0.0272342	-0.00938457	-0.000384036	-0.0312933	-0.0142145	-0.0176485	-0.00386007	0.0312527	-0.000562781	-0.0276273	0.0331922	-0.00972228	-0.0261753
198	B1_30	0.0860658	-0.00487629	-0.0622391	-0.114072	0.103529	0.00453164	0.0077445	0.0904537	0.0709825	0.0965529	-0.0227907	-0.0101546	0.0220127	0.0178129	0.0421479	-0.0583311	0.0167353	0.0383942	0.0291383	-0.00305327	-0.00318416	-0.000976673	0.00167521	-0.0204242	0.0245974	0.0309934	-0.0223079	0.0133287	-0.0206254	0.00703496	0.0107777	-0.000641742	0.0116289	-0.035311	-0.0438029	0.0321158	-0.0108448	0.00660475	0.000408243	-0.0260288	-0.0110581	-0.0258847	-0.0200364	0.0310686	-0.0202287	0.00391125	0.0213609	-0.0205459
199	B1_31	0.0943313	0.00624543	0.0175701	-0.0654933	0.0833548	0.131162	0.0593522	-0.025144	-0.0110219	-0.0218569	0.0621921	0.101901	-0.0329005	-0.0538788	0.00496195	0.0361794	-0.000466161	-0.00916996	-0.0199944	0.0111212	0.11754	-0.0214793	-0.0352998	-0.0245717	0.00820959	-0.0438658	-0.0253659	-0.0177796	-0.0366862	0.027932	0.0054855	0.0131308	0.026087	0.055934	-0.00114475	0.0136683	-0.00870426	-0.0311962	-0.029237	-0.0174557	0.00925115	0.0189298	0.00840407	-0.0034476	0.0235788	0.00404106	-0.0394701	-0.0100332
200	B1_32	0.0815013	-0.00465431	-0.0682926	-0.112973	0.095622	-0.0119716	0.000536184	0.0950204	0.0760201	0.104449	-0.0324078	-0.0276145	0.0269083	0.0264694	0.0371417	-0.0636436	0.0187735	0.0405154	0.0296871	-0.0063529	-0.0205265	0.00209856	0.00736634	-0.0188606	0.0225156	0.0361901	-0.0210443	0.0166015	-0.0156293	0.0027724	0.00783112	1.06585e-05	0.00840233	-0.0443959	-0.0434329	0.0317337	-0.0104851	0.00824058	0.00391862	-0.0237634	-0.0140374	-0.0291362	-0.0196241	0.029742	-0.0203761	0.00076642	0.0265999	-0.0173308
201	B2_1	0.105146	0.0026497	-0.00426063	-0.0232179	-0.0265522	0.0873167	0.0190683	-0.0746476	-0.0679929	-0.102777	0.0796984	-0.00398731	-0.0765726	-0.0120678	-0.011782	-0.0855458	0.0514935	0.0650604	0.0416131	-0.0546872	-0.047377	0.0120596	0.052374	0.0655379	0.00299407	0.0425915	-0.0508454	0.0188483	-0.0103975	0.00337085	-0.0629228	0.0305369	-0.0105235	-0.0582642	0.0482453	-0.00565587	-0.0544718	-0.0167433	0.0234581	-0.0382418	-0.0172014	-0.011511	-0.00944539	0.00121233	-0.0523647	-0.0269107	0.0128825	0.00785382
202	B2_2	0.0908521	-0.0401823	-0.0676555	-0.0517461	0.029613	-0.0837898	-0.0845078	0.0342699	-0.0766733	-0.14553	-0.0559487	-0.0267738	0.0364193	0.0071942	-0.048075	0.0390758	-0.00461873	-0.0351719	0.0416182	0.0480999	0.0341814	-0.0180685	-0.0137252	-0.00223354	0.000569288	0.017205	-0.0108903	-0.0391236	-0.00527824	0.0320693	0.00227523	-0.00640904	-0.0240535	0.00358306	-0.0346748	0.0113783	0.0185333	-0.00974358	0.00314879	0.0246439	0.00944653	-0.010851	0.0153715	3.09921e-05	0.00656731	-0.00463542	0.0021969	-0.0061101
203	B2_3	0.0294663	-0.00902679	0.0128104	-0.00788348	0.0509494	0.103038	-0.0100256	-0.00899238	-0.0436601	-0.033951	0.062545	0.233761	-0.075518	-0.0104785	0.119442	0.0225409	0.0420373	-0.0647851	0.0206088	0.0503992	0.0626519	-0.0698297	0.0230076	-0.0568775	0.0156865	0.0563488	0.123878	-0.0916016	-0.0250171	0.0630384	0.0586635	-0.0308356	-0.0575956	-0.0502888	-0.0327353	-0.0534996	0.02703	0.0746133	0.0237255	-0.165072	-0.0590859	0.0266017	0.0454161	0.0216431	0.037988	-0.0103824	0.0137011	0.061899
204	B2_4	0.12494	-0.0174162	-0.0416455	-0.0534604	-0.00607687	0.00501325	-0.0233236	-0.0320602	-0.0794259	-0.119341	0.0273532	0.00121933	-0.0278197	-0.0129583	-0.0414286	-0.0448313	0.0267487	0.0125212	0.0345919	-0.00556583	-0.0283653	0.000652494	0.0333057	0.040719	-0.0229276	0.0251686	-0.0305005	-0.00776737	0.0185733	0.0258271	-0.0199691	0.0208077	-0.0413163	-0.0189483	0.0241002	-0.0131894	-0.0168487	-0.00366127	0.0270303	-0.0195963	-0.0144776	-0.0177803	-0.00565755	0.00443527	-0.0304104	0.0187455	-0.0137878	-0.0038632
205	B2_5	0.0392033	0.0417339	0.0162532	-0.0105856	-0.1514	0.0673594	-0.0275252	-0.0920977	-0.000524693	0.122431	0.0391766	-0.00570513	-0.0593057	-0.0810587	0.0612048	-0.0220789	0.0108036	0.0206053	-0.0962359	-0.0277078	-0.0318226	-0.0136564	0.0289239	0.00776772	-0.0216571	0.0627756	-0.0187596	0.0500717	-0.0086949	-0.038631	-0.0627172	0.0512376	-0.0289669	-0.0411807	0.0961007	-0.0170909	-0.00186591	0.0065535	0.0145452	-0.0175621	0.0485968	-0.056882	-0.00153659	0.0553672	0.0163272	-0.0544104	0.00872537	0.0572819
206	B2_6	0.00414075	0.00484595	0.0138834	-0.0120716	-0.127739	-0.0408102	-0.0726866	-0.0741733	-0.00465709	0.143678	-0.0994636	0.0132884	0.072222	0.0383382	0.0366628	0.00526009	-0.0734767	-0.0424725	-0.0718444	0.0356737	0.0885197	0.00547498	0.0333816	0.0313153	-0.0268155	0.000979921	0.0334586	-0.0343777	-0.0183022	-0.0522481	0.0485637	-0.115429	-0.0675942	0.026645	-0.0402817	0.0673105	0.00755041	0.0346114	-0.0258601	-0.148158	0.066452	0.0446755	-0.0640564	0.0640497	0.0124058	0.10096	-0.106746	-0.0421583
207	B2_7	0.047159	0.0296999	-0.012178	-0.0285783	-0.118264	0.100792	-0.0223161	-0.0593609	-0.0373394	0.0697582	0.069192	-0.0388186	-0.0489559	-0.11737	0.0319746	-0.0865437	0.0173265	-0.0444789	-0.0640804	-0.000136612	-0.00577137	0.0220611	0.0310378	-0.0148817	-0.0564007	0.0535795	-0.0112005	0.0321696	-0.0270554	-0.0503907	-0.0218987	0.0047849	0.0294281	0.021298	0.155453	0.0457055	0.0426483	0.0231577	-0.0851967	-0.015269	0.0461584	-0.0268971	0.00878205	0.056495	0.0680329	-0.0416985	0.0461011	-0.0300382
208	B2_8	-0.0113174	0.0055913	-0.00512097	-0.00792826	0.0341057	0.0499078	0.0220933	-0.00351659	0.042106	-0.0774656	0.0507603	-0.0832536	0.0898143	-0.0018566	-0.00565383	-0.126413	0.0111989	-0.0625995	-0.0151511	-0.0418687	-0.123494	0.00827292	0.0139394	-0.0433055	-0.0856425	-0.127931	0.142083	-0.245738	-0.013943	0.0934767	0.0414559	0.0368722	-0.0554416	0.0445189	-0.0756599	0.026568	0.00593006	-0.00366369	0.0336706	-0.155023	-0.0217362	0.0423173	0.0603695	0.0318432	0.0846605	0.0275605	-0.0248244	-0.129947
209	B2_9	0.00266929	0.00376242	0.00664604	-0.00514404	0.076113	0.00456175	0.0475969	0.0457218	0.0505043	-0.14258	0.0525458	-0.0834757	-0.0120399	0.0321163	-0.0386469	-0.0308221	0.118477	0.0783318	-0.0195022	-0.0832263	-0.0656867	-0.0172879	-0.0483579	-0.0541846	0.0360747	-0.0606193	0.0733116	-0.0397393	0.0251403	0.040369	0.0185734	0.104398	0.0896252	-0.054215	0.00343892	-0.0939383	-0.0680305	-0.0450918	0.0500008	0.140742	0.0174733	-0.098884	0.0409835	-0.0055945	0.189192	0.040725	0.0148166	-0.0170992
210	B2_10	-0.00831737	0.0254784	0.0212335	-0.0172237	-0.00749846	0.0698574	-0.0125016	-0.065056	0.0615777	-0.00330207	0.0738234	-0.0854181	0.0708356	-0.0125707	0.071684	-0.0682441	-0.0183885	0.00592284	-0.109734	-0.0461979	-0.189407	-0.0524626	-0.0146379	0.00080748	-0.0730139	-0.134378	0.0926898	-0.179046	-0.0607482	0.0560188	-0.0289575	0.0361085	-0.103956	0.0919405	-0.125489	-0.0212463	-0.0245377	0.0076868	0.122626	-0.154942	-0.00274352	-0.0693006	0.0939706	-0.0102287	0.040629	0.0211626	-0.0783919	-0.0253485
211	B2_11	0.116388	0.00677841	-0.0388822	-0.0439562	-0.102414	-0.0249541	-0.080548	-0.0467234	-0.0626672	0.0113822	-0.00960811	-0.00175296	-0.0173669	-0.0207777	-0.00499381	0.0169703	-0.0252957	-0.0170729	-0.0296858	0.0459115	-0.0155933	-0.0251841	0.00513668	-0.00741703	-0.0155035	0.00596275	-0.0135637	0.0546394	0.0452845	0.0118104	0.00874817	-0.00932106	0.00228483	0.00294752	0.0681266	0.0345336	-0.0109828	0.0422848	-0.0257618	0.0242028	0.00359492	-0.02169	-0.0302808	0.0120653	0.0774001	-0.00819376	0.0344807	-0.00192222
212	B2_12	0.105212	0.0159368	0.00174653	-0.0290756	-0.114093	0.0222205	-0.0213282	-0.0983599	-0.0619215	0.0124536	-0.0273198	0.0305736	-0.0265994	0.00838096	-0.00860143	-0.0517528	-0.018961	0.0341474	0.00831143	-0.0132293	0.0166878	0.0203949	0.0236898	0.0661277	-0.0161014	0.0422728	-0.00261883	0.0426491	0.0628381	0.0243353	-0.00362824	0.0101156	-0.0133945	0.0147572	0.0223141	0.0640689	-0.0588563	0.0559515	-0.0239052	-0.0474424	-0.0111596	0.0361349	-0.11224	0.0154873	-0.0105021	0.0389812	7.05209e-05	-0.0134442
213	B2_13	0.114002	0.00475897	-0.0429381	-0.0395118	-0.100829	-0.0188386	-0.0868457	-0.0456874	-0.056119	0.0130222	-0.004064	-0.00731151	-0.0219949	-0.0362568	-0.00531615	0.0147819	-0.0304166	-0.0119418	-0.0315917	0.0472922	-0.0369558	-0.0250316	0.0179878	-0.0107198	-0.0188157	-0.000394083	-0.0236232	0.0666452	0.0390996	0.0111739	0.00799798	-0.0114458	0.00796494	-0.0143051	0.0790478	0.030331	-0.018989	0.0375297	-0.0363584	0.0425643	0.0101268	-0.0313024	-0.0201097	0.00431802	0.0701253	-0.0234018	0.0489016	-0.0134855
214	B2_14	0.0768824	-0.0292023	-0.0595193	-0.0588765	0.0407745	-0.049967	-0.0372602	0.0307006	-0.0542576	-0.149395	0.00247009	-0.0677963	0.0464244	-0.0276316	-0.0855956	-0.0357494	0.0305109	-0.0639883	0.0468503	0.0621715	0.0782967	-0.00285487	-0.00584011	0.0451783	-0.0273895	0.0373434	0.00334723	-0.100938	0.0774044	-0.0167988	0.0182617	0.00351826	0.00260934	0.0556981	-0.0274049	-0.0274535	0.0916191	0.0424443	-0.0118632	-0.0271202	0.0522648	0.00256644	0.0229212	0.00225339	-0.0309373	0.0504181	-0.051067	0.00333517
215	B2_15	0.0731182	-0.0117072	-0.0107579	-0.0364103	0.0423358	0.0977024	0.0402417	-0.0268764	-0.0463895	-0.110337	0.141988	0.0449626	-0.0420009	-0.0512038	0.00975881	-0.0656888	0.0445705	-0.0262976	0.0311503	-0.0176325	-0.0109657	-0.0306582	0.0350366	0.0495949	-0.0163944	0.0416001	-0.0150651	0.0407577	-0.061878	-0.0417572	0.0467857	-0.0391432	-0.013193	0.015939	0.0822537	-0.0198691	0.0578021	-0.0159804	0.0670733	-0.0854349	-0.00445499	-0.00196052	-0.0284028	0.0743149	-0.112108	-0.0026627	-0.0746648	0.0512476
216	B2_16	0.0680394	-0.0285408	-0.0634216	-0.0566951	0.0302724	-0.077214	-0.0481418	0.0349921	-0.0437611	-0.134765	-0.0252792	-0.0876363	0.0564172	-0.0178497	-0.100246	-0.0249771	0.0241505	-0.0637775	0.0354711	0.062624	0.0704341	0.00276263	-0.00503836	0.0418191	-0.0292828	0.031079	-0.000447621	-0.11175	0.0959443	-0.0126249	0.0095513	0.0129857	0.00592065	0.0491437	-0.0469532	-0.0296192	0.0893576	0.0408258	-0.0229722	-0.00918941	0.0557513	0.000903055	0.0264083	-0.00908232	-0.0163214	0.0470137	-0.0426276	-0.00621235
217	B2_17	0.113253	0.00564518	-0.0292604	-0.0293028	-0.117496	0.00125827	-0.0823037	-0.0738308	-0.0703144	-0.00404154	-0.022384	-0.0105111	-0.0302104	-0.0252053	0.00268983	-0.00290583	-0.0328241	0.019669	-0.0163271	0.013187	-0.0147577	-0.0182563	0.00693027	0.0134192	0.00560169	0.0291374	-0.0258773	0.0379239	0.0109815	0.0112896	-0.0153787	0.00257994	0.0222364	-0.0295751	0.0479505	0.0632815	-0.0397847	0.0122674	-0.0231761	0.00597237	0.0136372	0.0027112	-0.0341446	0.0341196	0.0539914	-0.00504365	0.0371673	-0.0126155
218	B2_18	0.107096	0.0115066	0.0061652	-0.0316903	-0.11516	0.0421598	-0.0313904	-0.10336	-0.0701689	-0.00779665	-0.00749357	0.0212588	-0.0370478	0.0128234	-0.0198399	-0.0461344	-0.021759	0.0540356	-0.00331361	-0.0201643	0.0177782	0.0114886	0.0295267	0.0716139	-0.010196	0.0443749	-0.0126035	0.0100872	0.0366979	-0.00731374	-0.0358277	-0.0119795	0.00320192	-0.0178775	0.00325229	0.0675749	-0.0504708	0.0211269	-0.00627698	-0.0555584	-0.00153981	0.0373529	-0.0576442	0.045669	-0.0190543	0.0229757	-0.00250444	-0.0103663
219	B2_19	0.105092	0.00179606	-0.0497112	-0.026284	-0.108428	-0.0221095	-0.103454	-0.0496287	-0.0638005	-0.00370853	-0.0275126	-0.0293823	-0.0246499	-0.0460666	0.00966827	0.0199273	-0.0361332	0.00047601	-0.0253326	0.0282153	-0.0348816	-0.0337253	-0.00819689	-0.0188342	0.0175364	0.0181112	-0.0334717	0.0521311	-0.00575503	0.0194594	-0.00466691	0.0104213	0.0337653	-0.0376535	0.0689652	0.0623056	-0.0304452	0.00348167	-0.03203	0.0418145	0.0175419	-0.0136873	-0.0182175	0.0249913	0.0896218	-0.0224418	0.0543744	-0.0108751
220	B2_20	0.097768	-0.0377179	-0.0648806	-0.0513546	0.0257965	-0.0710371	-0.0792855	0.0257235	-0.0817532	-0.151331	-0.0458644	-0.0261545	0.0267311	0.0054388	-0.0452447	0.0276642	0.00259427	-0.027011	0.0459726	0.0394516	0.0298874	-0.0148552	-0.00658853	0.00553551	0.0010892	0.0222112	-0.0160053	-0.0337443	-0.00563469	0.0298788	-0.0054069	-0.00237132	-0.0250522	-0.00179746	-0.0266989	0.00786125	0.0110351	-0.0116641	0.00593746	0.0201235	0.00780011	-0.0123284	0.0144324	0.000810999	0.0012348	-0.00718451	0.00290156	-0.00861407
221	B2_21	0.101083	-0.00230658	-0.00147425	-0.0394868	0.010885	0.104737	0.036851	-0.0565658	-0.082946	-0.117628	0.1055	0.0432774	-0.0778341	-0.0385594	0.0193031	-0.06923	0.0309406	0.0432832	0.0410558	-0.0196134	-0.0201284	-0.00624879	0.0278249	0.0481404	0.0117777	0.0264933	-0.0410123	0.0201306	-0.0206446	0.0111986	-0.0133187	0.011215	-0.016768	-0.0258859	0.0458789	-0.00877393	-0.00842884	0.00649941	0.0284399	-0.0151741	-0.00806182	-0.0146092	-0.0166131	0.0487544	-0.0587736	-0.0121849	-0.0150123	0.00490506
222	B2_22	0.0864139	-0.0381107	-0.0717711	-0.0481788	0.0158627	-0.101168	-0.0926393	0.033894	-0.0663302	-0.134812	-0.0719147	-0.0506899	0.0429616	0.0171476	-0.0635462	0.0397896	-0.00121638	-0.0320987	0.0358579	0.0381078	0.0213402	-0.0121612	-0.0071188	-0.000654641	-0.00391424	0.0221944	-0.013575	-0.0387698	0.000839259	0.0255073	-0.0104089	0.00144624	-0.0212574	-0.00371419	-0.0371745	0.0116994	0.0108983	-0.0172215	0.00485354	0.0250283	0.00601989	-0.0106312	0.0192153	-0.0121379	0.0107212	-0.00928823	0.00812396	-0.00638878
223	B2_23	0.10726	-0.0326702	-0.0625641	-0.0556604	0.00912859	-0.0499259	-0.0785277	0.000838358	-0.0700001	-0.121405	-0.0271181	-0.0363555	0.0226717	0.00355057	-0.0591508	0.047717	-0.00632847	-0.0390696	0.0495385	0.0505694	0.0242949	-0.0210413	0.00593217	0.00307015	0.00889068	-0.0092618	-0.0147305	-0.00184272	0.0184578	0.0120548	0.00213247	-0.0116922	-0.00659247	-0.039035	-0.0134237	0.0184722	0.0116508	0.00838515	-0.0214082	0.05494	0.0142711	0.0378384	0.020331	-0.0179118	0.00551108	-0.0505953	0.00989746	0.0200856
224	B2_24	0.106042	0.00737906	-3.38712e-05	-0.0400606	-0.00948372	0.0932436	0.0286825	-0.0763839	-0.0798396	-0.0858269	0.0767722	0.039046	-0.0625855	-0.0240513	0.00377278	-0.0804645	0.00515873	0.0272108	0.0379759	-0.00323726	-0.0346948	-0.00144623	0.0566259	0.0374173	0.0270709	0.0530209	-0.0677461	0.0174027	0.00304455	0.0398337	-0.0441212	-0.040811	-0.00176135	-0.0466956	0.00712738	0.0198652	0.000386667	0.0113035	0.0050531	-0.000167727	0.00867896	-0.031435	-0.0383457	0.0527061	-0.0570663	0.0250353	-0.0361493	0.0194879
225	B2_25	0.0946171	-0.0354999	-0.0709057	-0.0529683	0.0035886	-0.0803387	-0.0927464	0.0130366	-0.0548329	-0.108358	-0.0491152	-0.0599068	0.0388629	0.0117923	-0.0759242	0.0659487	-0.00730178	-0.0428196	0.0386597	0.0496424	0.0188562	-0.0199346	-0.00187771	-0.00387043	0.000396581	-0.0160656	-0.0059156	-0.00382743	0.0188799	0.00153714	0.00340934	-0.000938076	-0.00369588	-0.0381055	-0.0158866	0.0185756	0.00817786	0.00416677	-0.0210284	0.05822	0.00817617	0.0475143	0.0292294	-0.0334063	0.0141725	-0.0612842	0.0200113	0.0199052
226	B2_26	0.105268	0.00245474	-0.00424878	-0.0227504	-0.0258509	0.0872354	0.0201451	-0.0740409	-0.0680707	-0.101963	0.0798092	-0.00413636	-0.0766498	-0.0129453	-0.0119606	-0.0852673	0.0510749	0.0651047	0.0427186	-0.0546772	-0.0484242	0.0102698	0.0534836	0.0645411	0.00309846	0.0442783	-0.051226	0.0196356	-0.00906948	0.00455218	-0.0620852	0.0299113	-0.0110286	-0.0572592	0.0476423	-0.00521894	-0.0554911	-0.0180039	0.0253254	-0.0384625	-0.0166745	-0.0102963	-0.00958762	-0.000537701	-0.0532532	-0.0255258	0.0133857	0.00658619
227	B2_27	0.0910459	-0.0400411	-0.0674803	-0.0519935	0.0295964	-0.0840236	-0.0841488	0.0342942	-0.0771372	-0.144728	-0.0564889	-0.0264572	0.0370059	0.00672422	-0.0477757	0.0389675	-0.00559069	-0.03459	0.041556	0.0481495	0.0340966	-0.0193181	-0.0139831	-0.00240763	0.000845546	0.0173856	-0.0103854	-0.0377345	-0.00422677	0.031728	0.0019767	-0.00650346	-0.024309	0.00325009	-0.0343792	0.0103318	0.0178537	-0.011406	0.00391894	0.0252487	0.00954538	-0.0108958	0.0165099	4.08297e-05	0.00667502	-0.00372107	0.00310801	-0.00698133
228	B2_28	0.0294778	-0.00901272	0.0128001	-0.00788631	0.0509104	0.103008	-0.0100381	-0.00903758	-0.0436731	-0.0339987	0.0625925	0.233768	-0.0755453	-0.010507	0.1195	0.0225566	0.0419673	-0.0647654	0.0206682	0.0504119	0.0625566	-0.0697923	0.0230712	-0.056775	0.0156754	0.0564169	0.123766	-0.0915003	-0.0249552	0.0631006	0.0587747	-0.0307129	-0.0575042	-0.0503841	-0.0328321	-0.0534168	0.0271227	0.0745453	0.0236072	-0.16504	-0.0590938	0.0265868	0.0454411	0.0215567	0.0380212	-0.0104484	0.0135681	0.0618194
229	B2_29	0.125058	-0.0174978	-0.0414437	-0.0536588	-0.00593225	0.00458467	-0.0232507	-0.0320064	-0.0796743	-0.118449	0.0274791	0.00178759	-0.0272957	-0.0131905	-0.0415974	-0.0444205	0.0257312	0.012541	0.0345941	-0.00513282	-0.0285604	-0.000559598	0.0335269	0.0409004	-0.0227369	0.025405	-0.0294374	-0.00697872	0.0203158	0.0262682	-0.0201084	0.0202763	-0.0412984	-0.0191413	0.0240636	-0.0144153	-0.0166167	-0.00463013	0.0275383	-0.0191339	-0.0149903	-0.0171675	-0.00490018	0.00385801	-0.0303746	0.0204497	-0.0135371	-0.00402214
230	B2_30	0.0978817	-0.0377973	-0.0646921	-0.0515012	0.0258691	-0.0713324	-0.0789995	0.0256174	-0.0822602	-0.150645	-0.0461508	-0.0256037	0.0272169	0.00515577	-0.0449063	0.0278246	0.00191489	-0.0265108	0.0458465	0.0396006	0.0297632	-0.0160761	-0.0062218	0.00535994	0.00135459	0.0226541	-0.0153973	-0.0330286	-0.00420691	0.0299242	-0.00591195	-0.00312687	-0.0254204	-0.00212698	-0.0264161	0.0069179	0.0108792	-0.0129222	0.00645478	0.0204486	0.0074786	-0.0116072	0.0154318	0.000642375	0.000940075	-0.00633689	0.00344646	-0.00843264
231	B2_31	0.101188	-0.00234311	-0.00123423	-0.0395299	0.0109892	0.104613	0.0368748	-0.0564337	-0.0832443	-0.117465	0.105327	0.0436733	-0.0774501	-0.0387659	0.0194483	-0.0688995	0.0305911	0.0434475	0.041179	-0.0194702	-0.0201141	-0.00718144	0.0280118	0.048341	0.0121715	0.0266163	-0.0406445	0.0205131	-0.0195808	0.0114642	-0.0134472	0.0103447	-0.0171989	-0.0261251	0.0456235	-0.00952819	-0.00864606	0.00595626	0.0284464	-0.0151187	-0.00796901	-0.0140287	-0.0165753	0.0484559	-0.058867	-0.0115252	-0.0149079	0.00482356
232	B2_32	0.0865093	-0.0381871	-0.0716202	-0.0483876	0.0159734	-0.101442	-0.092406	0.0337758	-0.0669104	-0.134126	-0.0721153	-0.0500617	0.0433989	0.0167809	-0.0632168	0.0398519	-0.00188604	-0.0316476	0.0358191	0.0381595	0.0212836	-0.0134023	-0.00674279	-0.000843932	-0.00360187	0.0225912	-0.0129337	-0.037838	0.00214364	0.0255165	-0.0109319	0.000868398	-0.0216021	-0.0041675	-0.0371786	0.0106686	0.0105524	-0.0185303	0.00532698	0.0255655	0.0055978	-0.0100087	0.0199924	-0.0121441	0.0103448	-0.00833484	0.00876987	-0.00634915
233	B3_1	0.0878241	-0.0279669	0.055432	0.07757	0.0226316	0.0667037	0.124709	0.00207651	0.0155432	0.0427804	-0.035002	-0.0421955	0.0689578	0.0372903	-0.108976	0.0284079	0.0297598	-0.0224453	0.0602327	0.000991451	-0.0795481	0.0275283	-0.0266251	0.051804	0.0102599	0.0280929	0.0449482	0.0181783	-0.0128616	-0.00640545	-0.0803238	-0.0221718	0.0119751	-0.0274447	-0.0543531	0.00855724	0.0191465	-0.0395858	-0.00036283	-0.0323743	0.0338866	-0.0357851	-0.0455931	-0.0332338	0.0598409	-0.0265868	0.033505	-0.0359076
234	B3_2	0.0992212	-0.0260076	-0.0150401	0.100418	0.0186462	0.00568304	0.0919281	0.0580429	-0.0895935	-0.031873	-0.108186	0.026615	0.0369095	0.0445374	0.0797616	-0.0276657	-0.0291093	0.0191216	-0.0646199	-0.0400338	0.00227793	-0.00354132	0.0409585	-0.0483356	0.00573086	-0.0413771	0.0308647	-0.0194469	-0.00527014	-0.00638707	0.00505373	0.00709419	-0.00195548	0.0296759	0.0386084	-0.0148535	-0.028216	0.0143666	-0.00630979	0.00206756	0.00248599	0.0353176	0.0175317	-0.000182299	-0.0183235	-0.00492775	0.0182883	0.0366958
235	B3_3	0.0142739	-0.00799985	0.0198497	0.0293522	0.010899	0.0198319	-0.0288367	0.0276502	0.0276284	0.0914693	-0.0545812	0.13663	-0.17919	0.0349353	-0.0276322	0.0443424	-0.0246876	-0.196117	-0.022042	-0.0345303	0.0432965	0.070312	0.149352	0.0458202	-0.0389035	0.0606568	-0.0923463	-0.179474	-0.00413418	-0.0249063	0.014556	0.0272739	0.0408875	0.0165491	-0.020999	0.116059	0.0474984	-0.00948651	0.0891865	0.0751346	-0.0181238	0.0569234	0.0795765	0.0667366	-0.00590767	-0.0555405	0.0245927	-0.000280314
236	B3_4	0.101968	-0.0333989	0.0262782	0.103205	0.0256363	0.042751	0.127377	0.0204597	-0.0384456	0.0208899	-0.0699743	-0.0102197	0.0615151	0.0297483	-0.0184298	0.0045225	0.00328397	0.00726087	0.00497819	-0.00641595	-0.0566312	0.0159955	0.00742268	0.0101322	0.012058	-0.00370633	0.067976	0.00789688	0.00056271	-0.0138425	-0.0625471	-0.0216698	-0.012643	0.00508751	-0.0144032	-0.00311215	-0.0242376	-0.0103796	0.0157456	-0.0171547	0.0125908	0.00886756	-0.019274	-0.0352477	0.0387491	-0.0339023	0.0109993	-0.0197052
237	B3_5	0.0298239	0.0123365	0.00371519	-0.112964	-0.0964536	0.0395419	-0.0593651	-0.12374	0.0514718	0.069786	0.0428591	-0.0684795	0.0217596	-0.00598316	-0.00923816	-0.0229034	0.0371422	-0.022962	0.0665806	-0.0424404	-0.056489	-0.0140866	-0.131871	0.0757769	0.0236846	-0.0274137	-0.0192609	0.00750758	-0.0632657	-0.0142159	-0.028735	-0.0341092	0.0267261	-0.0489799	-0.137866	-0.0260228	0.00149689	-0.0469188	0.0613421	0.0213693	-0.0178615	0.0692391	0.071881	0.0707461	0.0525103	-0.0228026	0.012782	-0.0376541
238	B3_6	0.0204386	0.0206416	-0.00940497	-0.0752871	-0.124258	-0.00496327	-0.105768	-0.100753	-0.0342846	0.0301414	-0.0475406	-0.0176418	-0.0151167	0.00889434	0.0691646	-0.0770685	-0.0254993	0.0353045	0.0310385	-0.00429548	0.0770924	0.00553817	-0.0762858	-0.0583333	0.0133163	-0.0195156	-0.0372888	-0.0275551	0.066891	0.00465535	0.0553465	0.0298928	-0.0861251	0.0129199	-0.100666	-0.0344923	-0.017356	-0.0299416	0.040771	-0.12448	-0.0754463	0.0826934	-0.00422921	-0.0309878	-0.0995729	0.0371721	-0.110982	0.0123167
239	B3_7	0.0401827	0.00264343	0.0235141	-0.0844383	-0.0949549	0.061552	-0.0617138	-0.102977	0.076937	0.0619254	-0.00252355	-0.0677103	0.0194748	-0.00921244	0.0314578	-0.0244868	0.0628317	-0.0756697	-0.0211103	-0.0930356	-0.0642955	-0.0344287	-0.0634768	0.111749	0.0367414	-0.0104	-0.0484498	-0.0109216	-0.0210592	-0.023754	0.0435592	0.0241627	0.0247237	-0.0543026	-0.0416206	0.00265861	-0.047469	-0.0561008	0.0164873	0.089567	-0.00887768	0.0420103	0.0292621	0.139068	-0.00451273	-0.0246379	-0.0367814	-0.0758817
240	B3_8	0.0117816	-0.0205526	0.0177893	0.0551288	-0.0257585	0.0832698	0.00893542	0.0134199	0.0664119	-0.0167334	-0.00209582	-0.0732692	0.00621404	-0.00149085	0.060636	-0.17614	0.0229367	-0.0927037	-0.146405	0.0464613	0.0729861	-0.0895819	0.117821	-0.0136354	-0.0453512	0.025464	-0.00959172	-0.0601465	-0.00404269	-0.0513718	0.0234476	-0.0239874	-0.083797	0.00535945	-0.0180656	0.159215	0.0555745	-0.0292294	-0.0153695	0.0941755	0.239195	-0.0160656	-0.0769684	-0.110659	-0.109846	-0.0116508	-0.0939082	-0.0452792
241	B3_9	-0.00150636	0.00832926	-0.010527	-0.0204761	0.0163874	0.0526261	0.0175067	0.0376477	0.041159	-0.0368601	0.0670123	-0.0318189	0.0225416	-0.0347936	0.0457158	-0.0304287	0.0374335	0.0236364	-0.165453	2.582e-05	0.040965	-0.00866298	0.212222	0.0348195	-0.0152223	-0.022755	-0.0374454	-0.106912	0.037495	-0.0547754	0.0119612	-0.176726	0.059338	0.0120002	0.0965435	0.092434	-0.100745	0.0910261	0.0257173	-0.00591516	0.156062	-0.0516345	-0.0377326	0.109513	0.129063	0.102922	0.121705	-0.244319
242	B3_10	0.00486718	-0.0159374	0.00390952	0.0292113	-0.0230446	0.0718514	0.0114683	0.0207136	0.0691596	-0.0138147	0.0426344	-0.12561	0.0658574	-0.0608609	-0.023383	-0.176018	0.0183481	-0.0371209	-0.0211608	0.100928	0.0233614	-0.0919046	0.0421245	-0.0336752	-0.0587045	0.013602	0.0940581	-0.0740074	-0.144178	-0.085105	-0.0369897	-0.0801787	-0.123537	-0.0334177	-0.0793743	0.11138	0.0847704	-0.0107811	-0.0150878	0.0898257	0.174426	-0.10364	-0.0132937	-0.112286	0.00230763	0.0885606	-0.0115083	0.0477071
243	B3_11	0.119349	0.00324214	-0.0118664	-0.0235828	-0.0753224	0.0242482	0.0218938	-0.073469	-0.0290022	0.0546575	-0.0662933	-0.00651475	0.0604179	0.0214251	0.0295646	0.0201986	0.0101486	-0.104131	0.0191102	-0.0301671	-0.0823855	0.00746995	-0.0065266	-0.00383722	0.0192113	-0.0217951	0.0113066	0.0367685	0.0699366	-8.99255e-05	0.0546026	0.0112656	-0.0160074	-0.00667723	-0.00722336	-0.0819221	0.0201077	-0.00349775	-0.000320301	0.0470505	0.0275124	0.0164816	0.0297775	0.0450927	0.0690906	-0.0709134	-0.00857719	-0.0538937
244	B3_12	0.0992466	0.0038847	0.0482957	0.0205594	-0.0810777	0.072797	0.0238596	-0.0833319	-0.0235048	0.0836215	-0.0532569	-0.0194404	0.0490676	0.0495574	-0.0583733	0.00255313	0.0114088	0.0113761	0.101197	-0.0589907	-0.0146201	0.0390847	-0.0419799	0.0375732	0.0305097	-0.0197917	-0.00821132	0.00688631	0.036387	0.0390113	-0.0339968	0.00746801	-0.052884	-0.0148157	-0.0689416	0.00870376	-0.0124206	-0.0431905	-0.0449672	-0.0466146	0.0039261	0.0251402	-0.0816559	-0.0423394	0.0042813	-0.0745092	-0.0477261	-0.0591493
245	B3_13	0.118474	0.00571397	-0.0230025	-0.036063	-0.0695574	0.0135888	0.018163	-0.0733239	-0.0156465	0.0511706	-0.0598396	-0.00330172	0.0604213	0.00353749	0.0343125	0.0252589	0.00879302	-0.126096	-0.0140849	-0.0150159	-0.0789313	0.00326073	0.000389015	-0.0181495	0.0106871	-0.0220847	0.0346568	0.0449795	0.0512324	-0.00973677	0.0716638	0.00148265	0.0011343	0.0139434	0.018282	-0.0748095	0.0190149	0.00478733	0.00782218	0.0475832	0.0330341	0.000182497	0.0322261	0.0517654	0.0693631	-0.0323884	0.00684652	-0.0436954
246	B3_14	0.0763238	-0.0330905	-0.00786302	0.0879905	-0.00687845	0.0154534	0.0659281	0.0493898	-0.0611293	-0.0396964	-0.0951478	-0.00219472	-0.013298	0.0667009	0.0863995	-0.121136	0.0546766	0.116529	-0.107868	-0.0734888	0.0478638	-0.0459417	0.00164785	-0.00106138	-0.00384685	-0.0173495	-0.0474316	-0.0445232	-0.00489303	0.0128183	-0.0135457	0.0825365	-0.0280173	0.029242	0.0112292	0.000754087	-0.0473767	0.00169314	-0.0369717	-0.00118707	-0.0160636	0.0646049	-0.0416281	0.0155561	-0.0501116	0.104592	0.0201871	0.06705
247	B3_15	0.0468548	-0.025392	0.0346322	0.0369564	0.0309628	0.0699864	0.0838395	0.0137086	-0.0264123	0.00105232	-0.0318285	-0.0416209	-0.0120425	0.0285802	-0.132044	-0.0201749	0.107378	0.0249508	-0.0915665	0.0331351	0.00341378	-0.0430113	-0.00777395	0.0298385	0.0270154	0.147104	-0.0534178	0.0362616	0.0237578	0.0182152	-0.0492058	0.0371983	0.0979297	0.150874	0.00622177	-0.0804717	0.0317909	0.00322992	0.0925706	0.0256494	-0.0523196	-0.00798906	-0.119816	0.112361	-0.062935	0.212732	-0.0836006	0.128156
248	B3_16	0.0706054	-0.0288833	-0.0198847	0.0853461	-0.0142316	-0.00299492	0.0453239	0.0473709	-0.0613465	-0.0403836	-0.0918072	0.0126157	-0.0198957	0.0695363	0.1424	-0.133381	0.0257483	0.120935	-0.088934	-0.0900699	0.047361	-0.0410367	0.00358303	-0.0136356	-0.0132896	-0.0572472	-0.0390902	-0.045829	-0.00981937	-0.00483994	0.00437262	0.0693068	-0.0568979	-0.00934622	0.0107229	0.03413	-0.0541177	0.00203036	-0.0680123	-0.00600628	0.0124269	0.0768765	-0.0226648	-0.0170801	-0.0444187	0.0367838	0.0434054	0.0326605
249	B3_17	0.125133	0.000752763	0.00634809	0.00181686	-0.0820276	0.0425438	0.0237011	-0.0706089	-0.0130714	0.0650093	-0.0680394	-0.0223959	0.0568194	0.0143772	-0.00221094	0.0127672	-0.0347566	-0.0630604	0.0193341	-0.0431707	-0.0569427	0.0197462	-0.0440696	-0.0146369	0.0223823	-0.0123992	0.036823	0.0162275	-0.00678101	-0.00368697	0.0325912	-0.015423	-0.0124231	0.00549259	-0.0285753	-0.0181222	0.00731419	-0.0322	6.75702e-05	0.00233381	0.0213483	0.00622826	0.0139333	0.0282024	0.0249869	-0.0128846	-0.0219249	-0.0316058
250	B3_18	0.106637	0.00258072	0.0465215	0.0188308	-0.0806829	0.0768516	0.0197743	-0.0754831	-0.00613813	0.0810363	-0.0349723	-0.0236648	0.0266596	0.0469712	-0.0814168	0.000275167	-0.0143667	0.024023	0.085697	-0.0363545	-0.00825411	0.0435238	-0.0483929	0.0256129	0.027588	-0.0169144	0.00424843	-0.0132039	-0.0083908	0.0191354	-0.0493471	-0.0204245	-0.0480826	-0.0256046	-0.0764933	0.00674443	-0.0079798	-0.0661591	-0.0245551	-0.0415078	0.0180063	0.0185587	-0.0438485	-0.0379064	-0.0105254	-0.03756	-0.0435158	-0.0349585
251	B3_19	0.120357	0.000633661	-0.0200269	-0.00955305	-0.0720526	0.0174063	0.0221329	-0.0588987	-0.0165876	0.0463749	-0.0802545	-0.0196682	0.0651423	-0.00764955	0.0471312	0.0151035	-0.0449849	-0.108012	-0.0245368	-0.0427537	-0.075621	-0.00149354	-0.0362419	-0.0354447	0.0163405	-0.00973	0.056146	0.0342704	-0.00946988	-0.0232959	0.0809218	-0.00790108	0.0110036	0.0225005	0.00475749	-0.0262182	0.0163406	-0.000127828	0.0164702	0.0231143	0.0225602	-0.0056312	0.045929	0.0666034	0.0426328	0.0115294	-0.00494446	-0.0261568
252	B3_20	0.104952	-0.0291649	-0.00104941	0.103708	0.0201868	0.0189931	0.107703	0.051975	-0.0748309	-0.0200507	-0.100995	0.0154426	0.0477886	0.046032	0.0452054	-0.0166198	-0.0180603	0.0127382	-0.044599	-0.0395372	-0.0136067	0.00424396	0.0302837	-0.0319798	0.00485095	-0.0305163	0.0342085	-0.0183044	-0.00961287	-0.00588717	-0.00987171	0.00210208	0.000278355	0.0180751	0.0210396	-0.0128153	-0.0190469	0.00171398	-0.00638627	-0.00435389	0.00663222	0.0219296	0.00679153	-0.00717411	-0.00171493	-0.012328	0.0257569	0.0252746
253	B3_21	0.081427	-0.0305167	0.0716041	0.0742732	0.0379161	0.0988744	0.130055	0.00660992	0.00400939	0.0373055	-0.0142229	-0.041094	0.0379189	0.0324762	-0.115873	0.0305421	0.0478965	-0.0164411	0.0243211	0.0250248	-0.0506576	0.0347803	-0.0140436	0.0610516	0.018332	0.0607143	0.0523218	0.0207796	-0.00857419	0.0244514	-0.0520068	-0.0275956	0.0355496	-0.00092955	-0.0229575	-0.00338543	0.0203687	-0.03345	0.0273084	0.0382139	0.00944792	-0.0353787	-0.0697836	0.0111857	0.015875	0.0158718	-0.0287747	3.48507e-05
254	B3_22	0.0984685	-0.0235402	-0.0247326	0.0983345	0.0133035	-0.0075393	0.085886	0.0561915	-0.0873781	-0.0333168	-0.11441	0.031014	0.0432383	0.0426426	0.092558	-0.03283	-0.0409767	0.0177171	-0.0539898	-0.0477151	-0.00561413	-0.0124261	0.0343144	-0.0544148	-0.000662841	-0.0559434	0.0245497	-0.0183195	-0.00908358	-0.0226136	0.00115543	0.0054721	-0.0144946	0.0254959	0.0263972	-0.0111066	-0.0232273	0.017562	-0.0152323	-0.0262745	0.0162263	0.0378794	0.0244088	-0.0145527	-0.00499072	-0.0214185	0.0452816	0.0198871
255	B3_23	0.108305	-0.0258366	0.0124673	0.0876486	0.00416504	0.0207175	0.0958035	0.0220059	-0.0636247	0.0167371	-0.108144	-0.0112074	0.0666745	0.0501754	0.0119408	0.0417981	-0.00392438	-0.0476715	0.0296085	-0.00995585	-0.0119825	0.00939715	0.01769	-0.028948	0.0164549	0.00362002	0.0306046	-0.0159577	0.00103463	-0.065044	0.0134151	0.00297886	-0.0149985	-0.0234605	0.00403465	-0.0312516	0.0662745	0.0107726	0.0162431	-0.00585547	-0.0172766	0.00262079	-0.0169836	0.0342364	-0.0112219	-0.086683	0.052859	0.0081208
256	B3_24	0.0719727	-0.0291968	0.0865342	0.0750401	0.0190933	0.0748586	0.0935617	-0.0195894	-0.0226605	0.069826	-0.0450326	-0.0503043	0.0710648	0.0491228	-0.0963245	0.0223831	0.0427325	-0.0424849	0.0785211	-0.00242293	-0.0364142	0.0225724	-0.0349749	0.0672595	0.0090909	0.0410918	0.0282913	-0.00161624	0.0176943	-0.0135166	-0.0248902	-0.0255319	-0.00715993	-0.042547	-0.0676814	0.0170578	0.0787154	-0.0164982	-0.0193924	-0.0259766	-0.000165233	0.00767067	-0.0630137	0.00441363	-0.0335459	-0.0707342	-0.0226819	-0.00854574
257	B3_25	0.107413	-0.0167154	-0.0259067	0.0810732	-0.00218451	-0.0070192	0.0815026	0.0359945	-0.0646309	-0.0126661	-0.115527	0.0104869	0.0473151	0.038515	0.0618148	0.0409667	-0.0291504	-0.0393536	0.00225395	-0.00329896	-0.000805422	-0.00103551	0.0365559	-0.0666943	0.0166398	-0.017561	0.0315507	-0.0118943	-0.0116067	-0.0829648	0.0266611	0.0120281	-0.0119616	-0.00403736	0.0337468	-0.0382135	0.0455836	0.0222063	0.0330048	0.00422979	-0.0108317	-0.00561429	-0.00335241	0.0403656	0.00810916	-0.0697203	0.0785583	-0.00251803
258	B3_26	0.0879728	-0.0278635	0.055777	0.0769176	0.0225254	0.0664487	0.125008	0.00209791	0.0148445	0.0433886	-0.0349082	-0.0417623	0.0699475	0.0370794	-0.107839	0.028842	0.0288321	-0.021626	0.0606728	0.00163762	-0.0793477	0.0254776	-0.0253525	0.0531035	0.0105582	0.029727	0.045755	0.0183203	-0.0115821	-0.00626335	-0.0800887	-0.0237763	0.0118846	-0.0278671	-0.0540509	0.00824469	0.0199133	-0.0409777	0.000795672	-0.0312655	0.0329513	-0.0358123	-0.0459802	-0.0344085	0.0583895	-0.0263453	0.0330692	-0.0364808
259	B3_27	0.0991988	-0.0263172	-0.0146625	0.100098	0.0187168	0.00525922	0.0918497	0.0577886	-0.0901252	-0.0311724	-0.108165	0.0271291	0.0372152	0.0447171	0.0805588	-0.026967	-0.0297732	0.0202755	-0.064357	-0.0402737	0.00258642	-0.00436003	0.0413943	-0.0482972	0.00625158	-0.0408908	0.0311202	-0.0189464	-0.00464489	-0.00610528	0.00473322	0.00600859	-0.00211136	0.0298578	0.038172	-0.0159006	-0.027781	0.0128359	-0.00570208	0.00277225	0.00268907	0.0362323	0.0178614	-0.0001974	-0.0186604	-0.00390061	0.0191899	0.0359582
260	B3_28	0.0142961	-0.00799798	0.019863	0.0293758	0.0109153	0.0198473	-0.0288158	0.0276469	0.0276317	0.091446	-0.0547016	0.136579	-0.17914	0.0348337	-0.027595	0.044329	-0.0246015	-0.196125	-0.0221447	-0.0345889	0.0433447	0.0702325	0.149403	0.0458377	-0.0388653	0.060445	-0.0923181	-0.179471	-0.00412702	-0.0250233	0.0145735	0.0273062	0.0410533	0.0166711	-0.0210472	0.116127	0.0474434	-0.0095096	0.0892132	0.0751594	-0.018137	0.0569301	0.0795464	0.0667429	-0.00611686	-0.055461	0.0244621	-0.000299952
261	B3_29	0.10201	-0.0336162	0.0267128	0.103064	0.0258322	0.0422972	0.127164	0.0202865	-0.0392196	0.021461	-0.0701739	-0.00967846	0.0615844	0.0298444	-0.0175552	0.00478159	0.0022226	0.00830286	0.00547512	-0.00612035	-0.056171	0.0146193	0.00825941	0.0103695	0.0122593	-0.00327948	0.0685136	0.00867957	0.00201282	-0.0139944	-0.0628003	-0.0224003	-0.0126742	0.00524598	-0.0147568	-0.00435451	-0.0232224	-0.0126306	0.0161796	-0.0158304	0.0122445	0.00909757	-0.0194308	-0.0349822	0.0384008	-0.031361	0.0116355	-0.020498
262	B3_30	0.104892	-0.029298	-0.000676864	0.103501	0.0203441	0.0186225	0.107594	0.0518011	-0.0754355	-0.0194849	-0.101299	0.0159394	0.0481467	0.0459173	0.0459108	-0.0163734	-0.0189654	0.0136607	-0.0442119	-0.0392163	-0.013522	0.00289162	0.0309825	-0.0317892	0.0050844	-0.0300927	0.0347151	-0.0174965	-0.00835476	-0.00597647	-0.0103902	0.00087206	0.000106449	0.018064	0.0211198	-0.0140795	-0.0184924	-0.000194395	-0.00608205	-0.00321803	0.00658804	0.0224096	0.00691117	-0.00716522	-0.00210792	-0.0104294	0.0265309	0.0248492
263	B3_31	0.081497	-0.0306335	0.07194	0.0741663	0.0379473	0.0985544	0.130074	0.00639762	0.00333366	0.0377641	-0.0144168	-0.0408325	0.0383929	0.0323646	-0.115028	0.0303781	0.04711	-0.0153536	0.0248304	0.0251552	-0.0503498	0.0335016	-0.0132806	0.0609187	0.0185067	0.0610812	0.052819	0.0214199	-0.00768377	0.024266	-0.0522716	-0.0286474	0.0355162	-0.00102903	-0.0231753	-0.00391315	0.0207317	-0.035176	0.027602	0.0386851	0.00961666	-0.0352564	-0.0690969	0.0111287	0.0153088	0.0174532	-0.0278437	-0.000281445
264	B3_32	0.0983961	-0.0236952	-0.0243302	0.0981579	0.013483	-0.0078491	0.0858211	0.0561064	-0.0878772	-0.032893	-0.114758	0.03149	0.0434055	0.0426342	0.0931536	-0.0324117	-0.0417829	0.0183267	-0.0537006	-0.0474445	-0.00557795	-0.0135688	0.0350071	-0.0541644	-0.000304044	-0.0553333	0.0250945	-0.0176985	-0.00779645	-0.022529	0.000718452	0.00458728	-0.0145555	0.0253702	0.0264949	-0.0122892	-0.0228091	0.0158102	-0.0148753	-0.0253408	0.016026	0.0382805	0.024434	-0.014595	-0.00530631	-0.0199057	0.045673	0.0193627
265	B4_1	0.0932153	-0.0200806	0.0458017	0.121028	0.0303606	-0.0520827	0.0308589	-0.0183879	0.0582495	0.0319193	0.0752287	0.0167734	-0.0436398	-0.0122754	-0.0840096	0.055178	0.0201978	0.0806002	0.0705183	0.0465506	0.0542601	0.0406875	0.0177847	-0.0449467	-0.0708995	-0.0356604	-0.0301749	-0.00176798	0.0172076	-0.0569283	0.00922448	-0.0216124	-0.0186102	-0.0589726	0.0097889	0.0180217	0.0478165	0.0337643	-0.00441844	-0.0295037	0.0571121	-0.0118915	0.0707996	0.0180117	0.0155981	-0.0561694	0.00748641	-0.028046
266	B4_2	0.100274	-0.0103125	-0.0237062	0.105134	0.00854439	-0.0999958	-0.0456488	0.0350767	0.106192	-0.00437897	0.059353	0.037467	-0.00616612	-0.0376166	0.0570365	-0.0252836	-0.0336447	-0.0477366	-0.0327633	-0.0346196	-0.0410731	-0.0137827	-0.0373576	0.0916338	0.0432177	0.0237915	-0.0137794	0.00311469	-0.01224	0.050808	-0.0252781	-0.0175583	0.00289566	0.0181116	0.0150105	-0.0277165	-0.00604632	-0.0292292	-0.0309898	-0.00344239	-0.0265426	0.0119248	-0.0318867	-0.0233685	-0.0267493	0.0444225	-0.0129632	0.0138726
267	B4_3	0.00724861	0.0109419	0.0179114	0.0301844	-0.0131101	0.0216668	-0.0528676	0.00925321	-0.0129511	0.104437	-0.00635518	0.0297283	-0.126072	0.135962	-0.114542	0.0562954	0.0669253	-0.108487	0.0189981	-0.0953665	-0.00361781	-0.0868223	0.0861233	-0.0175198	0.121951	0.100133	0.0935667	-0.179094	-0.0625208	0.157535	0.0281728	-0.00638859	-0.10951	0.0049282	-0.00974669	-0.00455808	-0.0407941	-0.0840201	-0.0999806	0.0960876	-0.0939028	0.0299682	0.108161	0.000849302	-0.0127157	0.0450894	0.037354	0.00525866
268	B4_4	0.100502	-0.0224826	0.00847689	0.127095	0.0218564	-0.0891705	0.00723754	-0.0096619	0.0852178	0.0325196	0.0778851	0.0263109	-0.015185	-0.0540515	-0.0132062	0.0217471	-0.0069144	0.0304809	0.0251619	0.021266	-0.00448774	0.0104508	-0.0174353	0.0194704	-0.0124371	-0.00838221	-0.0144964	0.0174079	0.0426905	-0.0194151	0.0170788	-0.0163987	-0.0381915	-0.0204672	0.00755359	-0.00106724	0.0367056	-0.00596443	0.0272943	-0.00745978	-0.000857733	0.00961301	6.68874e-05	-0.0221196	-0.00357049	0.0204749	0.00823872	-0.00707274
269	B4_5	0.0114684	-0.0020897	0.03375	0.0188708	-0.0990972	0.0524911	-0.0386255	-0.0909468	-0.0810079	0.0723533	-0.0771542	-0.12711	-0.00123104	-0.0635306	0.0608946	-0.00871894	0.137975	0.0486541	0.0187832	0.0552839	0.0363342	0.0554265	-0.0222008	-0.11986	0.0284035	-0.0405386	-0.0555203	-0.000150577	-5.91078e-06	-0.044412	0.133028	0.0462815	0.0730184	0.0231266	-0.107136	-0.0530877	0.139909	0.0245707	-0.0274865	-0.00441523	-0.0240956	-0.159245	-0.0072939	-0.0123013	0.0212776	-0.0384121	0.0326534	0.0264074
270	B4_6	0.0351662	0.0196538	-0.00382676	-0.00784006	-0.150055	0.00663746	-0.0935212	-0.0400295	-0.043633	0.0388334	-0.0553897	-0.037795	-0.00354844	-0.00342387	0.0936364	-0.0828479	0.000645253	0.0484302	0.0552361	0.0373077	0.0354559	0.0238399	-0.030794	-0.0443525	0.0405717	-0.0870718	0.0302102	-0.0766593	-0.0468421	-0.0406945	0.0244684	0.00113015	-0.0292211	0.101951	-0.0717171	-0.0640704	-0.0728662	-0.0139735	0.083218	0.0165928	-0.0777012	0.0161082	-0.0201964	-0.0911252	0.0358849	0.190247	-0.00968845	-0.0429372
271	B4_7	0.0432704	0.00500742	0.0383965	-0.00540405	-0.0811024	0.0879845	-0.0496599	-0.110492	-0.0514261	-0.000996764	-0.0241539	-0.093179	-0.0160596	-0.0835539	0.0844166	-0.0588533	0.0886859	0.0184445	-0.041495	0.0070524	0.00584042	0.0657588	0.0457503	-0.056941	0.0015463	-0.0533641	-0.0216509	-0.0819812	-0.0601157	-0.0787489	0.164095	0.0894516	0.0703696	0.0324495	-0.0517659	0.0175809	0.094095	-0.066669	-0.0339353	0.0776283	-0.00290564	-0.140225	0.0206536	0.0159372	-0.0199118	-0.0938698	0.0349834	-0.0336567
272	B4_8	0.0459256	-0.0264898	-0.0208307	-0.0351583	-0.00832705	0.0478508	-0.013279	0.00673574	0.0824471	-0.128047	0.0440612	-0.0266601	0.0371727	0.070149	0.0822578	-0.10224	-0.089554	0.0117356	-0.065379	-0.0597064	-0.00230893	0.0138646	0.057017	0.0259271	0.0240491	0.00895232	0.157748	0.0103125	-0.0907641	-0.0277454	0.0333612	0.00920823	-0.0662749	0.0247075	0.0360415	0.0663452	0.0839595	-0.0518613	0.201394	0.17348	-0.0794783	0.0517546	0.110366	-0.00154776	-0.0552875	-0.0559182	-0.0614452	-0.049601
273	B4_9	0.0261872	0.00268364	-0.0121225	-0.0249176	0.00107377	0.104807	-0.00125496	-0.0128782	0.0362607	-0.0785944	0.108414	-0.0574414	0.0796539	0.0399371	0.0146866	-0.0815409	0.017091	-0.0336294	-0.133176	0.0827224	-0.0613253	0.00201447	0.0481796	0.0367597	-0.0395974	0.00221718	0.129928	0.00408564	0.0959978	-0.0644122	0.00509246	0.0290626	0.0906775	-0.0329894	-0.0196088	0.151909	0.0585494	0.0102122	0.060613	0.115928	-0.153794	0.067645	-0.09189	0.0101619	0.0155818	0.0358191	0.0829337	-0.169223
274	B4_10	0.0409843	-0.0324561	-0.000349154	-0.024155	-0.0300104	0.0708234	-0.00227464	-0.0238229	0.0990613	-0.0909068	0.0209413	-0.0410518	0.0257656	0.0699965	0.0184352	-0.0947953	-0.0399824	-0.0192371	-0.0547486	-0.0329723	-0.00954806	0.0623411	0.037334	-0.0910747	0.0290916	0.00748865	0.137755	0.137736	-0.0978203	-0.0261806	0.039545	0.0352933	-0.0163391	0.0150292	-0.0445567	0.0466842	0.215238	-0.0365509	0.228559	0.0403825	-0.00698884	0.0542107	0.0408286	0.0075408	-0.0286018	0.00739133	-0.0635907	0.0176697
275	B4_11	0.0941188	-0.000304415	0.00860155	0.119785	-0.0628358	-0.0639194	-0.0545475	-0.0351696	0.0366158	0.0218723	0.0230292	-0.0294898	-0.0218523	-0.0430667	0.0947929	-0.00430827	0.0758481	0.0240779	0.00631563	0.012051	-0.00436425	-0.019781	-0.0268544	-0.0604344	0.0464159	0.0365469	-0.0981436	-0.0106229	-0.0556914	0.00964901	0.105008	0.0163194	0.0350076	0.0491001	-0.0359421	0.0258327	-0.0240104	0.0194587	0.0257808	0.0300778	-0.0164088	-0.0467635	0.0424444	0.00102146	0.0274347	0.0546373	0.0153357	0.028844
276	B4_12	0.0825815	-0.000354536	0.0359809	0.104752	-0.0681837	-0.0338337	-0.0546201	0.000750904	0.0229715	0.0250693	0.0091183	-0.0313622	-0.0469565	0.00215232	-0.0231802	0.0135076	0.0366401	0.106113	0.134998	0.0384032	0.120775	0.0363576	0.0109444	-0.0543596	-0.0156462	-0.05687	-0.0184367	-0.0192932	-0.0208684	0.0123491	0.0580785	0.0116647	-0.036027	0.0218862	-0.00958639	-0.0078727	-0.0252399	0.0296126	0.0750824	-0.0493516	-0.0506272	0.00986663	0.0607296	-0.000870661	0.0274215	0.0814616	-0.0344243	0.00307678
277	B4_13	0.0954392	-0.00500115	-0.000744459	0.114737	-0.0519011	-0.0630804	-0.0366589	-0.0550529	0.0347689	0.0264562	0.0339655	-0.0236457	-0.0109253	-0.0601474	0.0951658	-0.0033167	0.0774825	0.0093245	-0.0285901	0.00407172	-0.0516727	-0.0335573	-0.0313764	-0.0664809	0.0389202	0.0574153	-0.0908931	-0.000978727	-0.051654	0.00331724	0.107248	0.0186617	0.0329587	0.0455851	-0.0357411	0.0448927	-0.0235514	0.00289556	0.024112	0.04581	-0.00603361	-0.0492617	0.0256659	0.000787577	0.027589	0.0371907	0.0345818	0.0243958
278	B4_14	0.0827278	-0.00510793	-0.0181666	0.0398013	0.00951128	-0.0523077	-0.0868264	0.0156666	0.117807	-0.0395118	0.0602449	0.0578941	-0.0217531	-0.0475185	0.0109247	-0.0773493	-0.0803722	-0.0590007	-0.0635369	-0.0477133	-0.0227711	-0.0139531	-0.00513128	0.173754	-0.00674355	-0.0468088	0.0691849	-0.000518264	0.036853	0.00599387	-0.0329548	-0.0636662	0.0457894	0.0691436	0.0264484	-0.0991903	0.113197	-0.0748319	-0.0792155	0.0113768	-0.0567868	0.0240632	-0.0903332	-0.0458251	0.00266086	-0.100843	-0.0494127	-0.00887184
279	B4_15	0.0758087	-0.0292605	0.00230206	0.0512814	0.0637305	-0.0370344	0.017459	-0.064531	0.0813083	0.00573376	0.0753188	0.0767688	-0.01129	-0.0210551	-0.0456095	-0.0023896	0.040401	0.0310421	-0.0562638	0.0177551	0.0489996	0.0016048	0.0449571	-0.0994556	-0.0805581	-0.0459792	0.105119	0.0143394	0.0877097	-0.0101985	0.0969235	0.0568095	0.0115043	-0.0508435	-0.0154489	0.0636311	0.089089	0.0264569	-0.0221002	0.14332	-0.0321011	0.0604055	0.000193331	0.0167908	0.104646	-0.0316971	-0.105589	-0.0813769
280	B4_16	0.0739266	0.00336834	-0.021653	0.0299417	-0.0046599	-0.049765	-0.098181	0.0307546	0.104822	-0.0475149	0.0473031	0.0468848	-0.0234173	-0.044905	0.0263644	-0.0845645	-0.0978379	-0.0658183	-0.0504286	-0.0556578	-0.0354992	-0.0206891	-0.0105574	0.205858	0.0109605	-0.0381139	0.0540635	-0.00470504	0.0120792	0.0120401	-0.0548571	-0.0843492	0.0404766	0.0816106	0.0307409	-0.124067	0.0984695	-0.085322	-0.0744267	-0.0193394	-0.0571939	0.0174627	-0.0997071	-0.0475902	-0.0222439	-0.0989109	-0.0302968	0.0115446
281	B4_17	0.109069	-0.00406261	0.0179964	0.115721	-0.073144	-0.0495346	-0.0527218	-0.0305269	0.0229839	0.0335893	0.0274045	-0.0396917	-0.0344477	-0.0482434	0.0385093	0.00629257	0.0533211	0.0426919	0.0338763	0.01584	0.00904113	0.00521061	-0.0228047	-0.0587206	0.0115873	0.0106607	-0.0372086	-0.0270198	-0.0539876	0.00324561	0.0527594	0.015289	0.0186319	0.0237493	-0.0222403	0.0221681	-0.032369	0.00476715	0.0148993	0.0124188	-0.0176105	-0.0356746	0.0230872	0.0375697	0.0176057	0.0215688	0.00633191	0.0156463
282	B4_18	0.09592	0.000789306	0.0471769	0.101376	-0.0796076	-0.0272496	-0.0483809	-0.00997178	0.0124724	0.0443154	0.0147759	-0.0309411	-0.0615109	-0.00173942	-0.0399275	0.00925371	0.03713	0.111538	0.110794	0.051823	0.0891899	0.0550321	0.00340104	-0.0441259	-0.0162893	-0.0511424	-0.00264665	-0.0297518	-0.0322491	-0.00920024	0.0122583	-0.0119936	-0.0261912	-0.00779093	-0.0244854	-0.0137583	-0.0288487	0.0277474	0.0577016	-0.01858	-0.0113748	-0.00126189	0.0411919	0.0265189	0.00433749	0.0478353	-0.0560398	0.0119558
283	B4_19	0.104929	-0.00575033	-0.00202678	0.109687	-0.0619022	-0.0556798	-0.0495394	-0.0389305	0.025204	0.0211336	0.0330705	-0.0396565	-0.0152218	-0.0702987	0.0786973	0.00355181	0.0552563	-0.00163915	-0.0186219	-0.00928861	-0.0400166	-0.0259835	-0.0363682	-0.0611283	0.0277351	0.0454636	-0.0501328	-0.0189583	-0.0642793	0.00767546	0.0702968	0.0286612	0.0452747	0.0337513	-0.0180437	0.0399121	-0.0343056	-0.00808621	-0.00929477	0.03181	-0.0229229	-0.0515615	0.00760259	0.0421401	0.0216335	-0.000502379	0.0435154	0.0193172
284	B4_20	0.105657	-0.0133402	-0.0091935	0.116805	0.0153792	-0.0967589	-0.0325511	0.0267096	0.104909	0.00340839	0.0673651	0.0360051	-0.0156983	-0.0349461	0.0289695	-0.00975513	-0.024366	-0.0234293	-0.0144845	-0.0186671	-0.0231483	0.00175819	-0.0296695	0.0688734	0.0205729	0.0127759	-0.019052	0.000425858	-0.00779284	0.0279214	-0.0218069	-0.0204285	-0.000860261	0.00279533	0.0155161	-0.0194355	0.0114118	-0.0164643	-0.0270017	-0.0121869	-0.0087516	0.00849948	-0.0132089	-0.0153183	-0.0195254	0.0226718	-0.00920572	0.00377352
285	B4_21	0.0885242	-0.0214298	0.0550757	0.118674	0.0302035	-0.0459451	0.0387243	-0.00942802	0.0662899	0.036995	0.0809673	0.00358613	-0.0537905	-0.00301159	-0.0942658	0.0526844	0.0352126	0.0752363	0.0535955	0.0461607	0.0673423	0.0617232	0.0286368	-0.0482683	-0.0511261	-0.0225008	-0.00141402	-0.00197129	0.0296986	-0.0323011	0.0274045	-0.0102857	-0.0157052	-0.0665595	0.0261507	0.0221028	0.0447141	0.0291209	0.0331118	0.0121367	0.0412227	0.00521817	0.0682059	0.0715997	-0.0120614	-0.0370569	-0.0394221	-0.0173796
286	B4_22	0.0997678	-0.00887486	-0.0298515	0.102232	0.00776986	-0.101367	-0.0488704	0.0323803	0.100595	-0.00940868	0.0555766	0.0420708	0.000145242	-0.0415935	0.0650345	-0.0280654	-0.0408482	-0.0464037	-0.02958	-0.0355317	-0.0494678	-0.0253926	-0.0444557	0.0937981	0.0363885	0.0211699	-0.0220623	0.00437775	-0.0202582	0.040434	-0.0314415	-0.0223492	0.00303688	0.0221698	0.00454723	-0.0308104	-0.00417254	-0.028416	-0.0433658	-0.0184187	-0.0217939	0.00836772	-0.034792	-0.0420094	-0.0178526	0.0376329	0.00910096	0.0053095
287	B4_23	0.102213	-0.00531181	-0.00372017	0.120009	-0.00173287	-0.0911786	-0.0436146	0.0110116	0.0880021	0.012192	0.0662273	0.00366018	-0.0190526	-0.0164777	0.0552516	-0.0086954	0.0135715	-0.0131597	0.0120824	0.00112973	-0.0108803	-0.0202254	-0.0383976	-0.0158557	0.0391359	0.00324643	-0.0652583	0.00504098	-0.0356144	0.00849592	-0.0117139	-0.0089919	0.0457496	0.00565139	-0.0190118	0.0244101	-0.0162068	-0.000892055	-0.0113085	-0.0169351	0.0361104	-0.00601654	0.0638703	-0.0438721	-0.0363546	0.0655102	-0.00686209	-0.0291005
288	B4_24	0.0818928	-0.00916616	0.0509176	0.12185	0.0173277	-0.0615507	0.0064786	-0.00374095	0.0650821	0.0271365	0.0574733	-0.0174061	-0.042698	-0.001258	-0.0801314	0.0187754	0.0251055	0.0850477	0.0835827	0.0367675	0.1052	0.0492335	0.022639	-0.0971593	-0.039397	-0.0775548	-0.0492543	-0.0108402	-0.0200135	-0.0265281	0.0315817	0.00223296	-0.0300652	-0.0587382	-0.000179941	0.00383745	0.0357312	0.0302216	0.0645608	-0.0359856	0.0261133	-0.0218401	0.11272	0.0375465	-0.0470468	0.0406229	-0.00722196	-0.00235672
289	B4_25	0.0972159	-0.00325458	-0.02558	0.103002	-0.00842922	-0.0898451	-0.0534082	0.0127613	0.0811575	0.00276047	0.0603527	0.011784	-0.00650095	-0.0211689	0.0990265	-0.0184306	0.00594852	-0.0436641	-0.0162367	-0.0141086	-0.0541622	-0.0546491	-0.0555925	0.0182515	0.0610659	0.0351645	-0.0581426	0.0116233	-0.0392754	0.019042	-0.0221876	-0.0143449	0.0676557	0.0268771	-0.027729	0.0228818	-0.0362844	-0.01595	-0.0425741	-0.00107942	0.0352136	-0.00157128	0.0349037	-0.0749742	-0.0263075	0.0650424	0.00338171	-0.036667
290	B4_26	0.0934608	-0.0201817	0.0463451	0.120894	0.030158	-0.0522281	0.0309566	-0.0184616	0.0573063	0.0325713	0.0749386	0.0171611	-0.0428595	-0.0126056	-0.0833695	0.0546102	0.0194862	0.0808826	0.0713299	0.0475106	0.0539387	0.0397154	0.0184761	-0.044463	-0.0708675	-0.0349762	-0.0296703	-0.000872765	0.0183326	-0.0565288	0.00926231	-0.0223229	-0.0194399	-0.0591259	0.00931348	0.0175609	0.04822	0.0325521	-0.00309955	-0.0284554	0.0566115	-0.0114712	0.0708559	0.0183538	0.0147094	-0.0559749	0.00819053	-0.028433
291	B4_27	0.100474	-0.0104259	-0.0234609	0.1049	0.00852453	-0.100232	-0.0455085	0.0350203	0.105441	-0.00405796	0.0589904	0.0379471	-0.00574418	-0.0375638	0.057416	-0.0252735	-0.0340832	-0.0468509	-0.0328673	-0.0343682	-0.0410064	-0.0150896	-0.0366128	0.0916743	0.0431603	0.0242348	-0.0128052	0.00376841	-0.0114057	0.0508461	-0.0259551	-0.0183234	0.00272995	0.0178074	0.014351	-0.0282736	-0.00613584	-0.0304187	-0.0303223	-0.00321266	-0.0264994	0.0130381	-0.0318828	-0.0235176	-0.027237	0.0457856	-0.0130463	0.0126942
292	B4_28	0.00728314	0.0108785	0.0180002	0.0302131	-0.0130418	0.0215461	-0.0529059	0.00935914	-0.01293	0.104414	-0.00621034	0.0299313	-0.126125	0.135763	-0.114533	0.056424	0.0667947	-0.108664	0.0192852	-0.0954325	-0.00372322	-0.0866112	0.0861284	-0.017372	0.121897	0.100124	0.0934223	-0.179076	-0.0624953	0.157611	0.0282038	-0.00607132	-0.109734	0.00478709	-0.00992853	-0.00447812	-0.0409517	-0.0842457	-0.0997386	0.0961702	-0.0937297	0.0299232	0.108212	0.00110724	-0.0126191	0.0451709	0.037458	0.00491648
293	B4_29	0.100667	-0.0226262	0.00867244	0.12679	0.021724	-0.0894695	0.00747471	-0.00973801	0.0843761	0.0329936	0.0776266	0.0267011	-0.0148001	-0.0540683	-0.0127299	0.0219605	-0.00755935	0.0314795	0.0255901	0.021752	-0.00463397	0.00965683	-0.0168537	0.019433	-0.0127199	-0.00825221	-0.0134076	0.0185001	0.0436365	-0.0190892	0.0165743	-0.017007	-0.0389149	-0.0202946	0.00690294	-0.00124034	0.0363996	-0.00707901	0.0278191	-0.00672771	-0.00113097	0.0100346	-0.000124696	-0.0225741	-0.00414485	0.0221436	0.00833874	-0.00844652
294	B4_30	0.105839	-0.013471	-0.00891579	0.116634	0.0152924	-0.0970947	-0.0323853	0.0266949	0.104112	0.00396378	0.0669574	0.0364321	-0.0152063	-0.0350186	0.029682	-0.00958557	-0.0250352	-0.0223766	-0.0142194	-0.0181673	-0.0232288	0.000536859	-0.0289463	0.068783	0.0204523	0.0131457	-0.0180721	0.00153884	-0.00688753	0.0281788	-0.0223131	-0.021403	-0.00139	0.00285908	0.0151967	-0.0197083	0.0110409	-0.0176686	-0.0264539	-0.0118274	-0.00889505	0.00920931	-0.0130825	-0.0155664	-0.0200483	0.0242722	-0.00899536	0.00247361
295	B4_31	0.0886903	-0.0215181	0.055328	0.118574	0.0301959	-0.046227	0.0386932	-0.00961203	0.0656708	0.037293	0.0806509	0.00382455	-0.0532525	-0.0031793	-0.0936607	0.0528527	0.0345175	0.0763925	0.0540327	0.0464954	0.0674174	0.0606396	0.0291692	-0.0482867	-0.0510711	-0.0223633	-0.000571202	-0.000712824	0.0305122	-0.0320653	0.0270758	-0.0111118	-0.0161128	-0.0664126	0.0260709	0.0215633	0.0446907	0.0277081	0.0337499	0.0125975	0.0410305	0.00533716	0.0684517	0.07103	-0.0128027	-0.0360506	-0.0388354	-0.0183734
296	B4_32	0.0999501	-0.00901947	-0.0296205	0.102052	0.00766839	-0.101669	-0.0486178	0.0323966	0.0998855	-0.00889357	0.0552354	0.0424588	0.000512523	-0.0416871	0.0655496	-0.0279169	-0.0414289	-0.0454099	-0.0293385	-0.0350348	-0.0495087	-0.0264533	-0.0438151	0.0935787	0.0362792	0.0215873	-0.021287	0.00518649	-0.0192941	0.0406362	-0.0320196	-0.0232617	0.00245227	0.0221277	0.00423856	-0.0309756	-0.00457253	-0.0295309	-0.0429582	-0.0181071	-0.0218202	0.0092988	-0.0346986	-0.041994	-0.0183925	0.0391391	0.00896479	0.00405893
