# Supplementary material for: Identifying Current Feelings of Mild and Moderate to High Depression in Young, Healthy Individuals Using Gait and Balance: An Exploratory Study
Source: Sensors (Basel). 2023 Jul 23;23(14):6624. doi: 10.3390/s23146624 (PMC10384769; doi:10.3390/s23146624)
Supplement: Supplementary file 1 [file sensors-23-06624-s001.zip › TopVariables0v1.xlsx]

## Sheet: Gait
	Features	Relative Importance
0	Neck Flexion ExtensionRange(°)variance	0.0253041
1	Leg Elevation at Midswing R (cm) mean	0.0200573
2	Imabalance between legs terminalDouble Leg support as Percent of Gait Cycle Time	0.0148575
3	Leg Circumduction R (cm) variance	0.01458
4	Lumbar Right -Left Lateral Bend Range (°) variance	0.0144423
5	Leg Circumduction L (cm) variance	0.0138038
6	Imbalance in step variability between legs	0.0131084
7	Imabalance between Double Leg support Percent of Gait Cycle Time	0.0122724
8	Imabalance between legs Step Duration	0.0121258
9	Lumbar Flexion Extension Maximum .(°)variance	0.011679
10	Leg Toe Out Angle L (°) variance	0.0115766

## Sheet: Eyes Open, Ground
	Features	Relative Importance
0	Acceleration Path Length in coronal plane (m/s2) Eyes Open, Feet on Ground	0.0526801
1	Acceleration Centroidal Frequency (Hz) Eyes Open, Feet on Ground	0.0481078
2	Acceleration Jerk in Coronal Plane (m2/s5) Eyes Open, Feet on Ground	0.0452794
3	Acceleration 95% Ellipse Rotation (m/s2) Eyes Open, Feet on Ground	0.044974
4	Acceleration Frequency Dispersion in Sagittal Plane Eyes Open, Feet on Ground	0.0439627
5	Acceleration Frequency Dispersion Eyes Open, Feet on Ground	0.0435848
6	Sway Angles 95% Ellipse Y-axis Radius (°) Eyes Open, Feet on Ground	0.0383103
7	Acceleration Centroidal Frequency in Coronal Plane (Hz) Eyes Open, Feet on Ground	0.035806
8	Sway area rotation (°) Eyes Open, Feet on Ground	0.0354226
9	Sway area (°2)Eyes Open, Feet on Ground	0.0332221
10	Acceleration Centroidal Frequency in Sagittal Plane (Hz) Eyes Open, Feet on Ground	0.032446

## Sheet: Eyes Closed, Ground
	Features	Relative Importance
0	Acceleration Range in coronal plane (m/s2) Eyes Closed, Feet on Ground	0.0530231
1	Acceleration Frequency Dispersion in Sagittal Plane Eyes Closed, Feet on Ground	0.0484256
2	Acceleration Frequency Dispersion Eyes Closed, Feet on Ground	0.0473983
3	Acceleration Frequency Dispersion in Coronal Plane Eyes Closed, Feet on Ground	0.0426786
4	Acceleration Centroidal Frequency in Coronal Plane (Hz) Eyes Closed, Feet on Ground	0.0425301
5	Acceleration Centroidal Frequency in Sagittal Plane (Hz) Eyes Closed, Feet on Ground	0.0368558
6	Sway Angles 95% Ellipse Y-axis Radius (°) Eyes Closed, Feet on Ground	0.0362118
7	Acceleration Centroidal Frequency (Hz) Eyes Closed, Feet on Ground	0.0356354
8	Acceleration 95% Ellipse Y-axis Radius (m/s2) Eyes Closed, Feet on Ground	0.0348758
9	Acceleration Path Length (m/s2) Eyes Closed, Feet on Ground	0.0329131
10	Acceleration mean velocity in coronal plane (m/s) Eyes Closed, Feet on Ground	0.0328996

## Sheet: Eyes Open, Foam
	Features	Relative Importance
0	Acceleration Range in coronal plane (m/s2) Eyes Open, Feet on Foam Surface	0.0517728
1	Acceleration Centroidal Frequency in Coronal Plane (Hz) Eyes Open, Feet on Foam Surface	0.0488943
2	Acceleration Frequency Dispersion in Sagittal Plane Eyes Open, Feet on Foam Surface	0.0483537
3	Acceleration Centroidal Frequency in Sagittal Plane (Hz) Eyes Open, Feet on Foam Surface	0.0469593
4	Acceleration mean velocity in coronal plane (m/s) Eyes Open, Feet on Foam Surface	0.0463766
5	Acceleration 95% Ellipse Rotation ation(m/s2) Eyes Open, Feet on Foam Surface	0.0450199
6	Acceleration Frequency Dispersion Eyes Open, Feet on Foam Surface	0.0437597
7	Acceleration Frequency Dispersion in Coronal Plane Eyes Open, Feet on Foam Surface	0.0425383
8	Sway area rotation (°) Eyes Open, Feet on Foam Surface	0.0396784
9	Acceleration Centroidal Frequency (Hz) Eyes Open, Feet on Foam Surface	0.0337711
10	Acceleration Jerk in Sagittal Plane (m2/s5) Eyes Open, Feet on Foam Surface	0.0323171

## Sheet: Eyes Closed, Foam
	Features	Relative Importance
0	Acceleration Range in coronal plane (m/s2) Eyes Closed, Feet on Foam Surface	0.0538223
1	Acceleration Frequency Dispersion in Coronal Plane Eyes Closed, Feet on Foam Surface	0.0469571
2	Acceleration Jerk (m2/s5) Eyes Closed, Feet on Foam Surface	0.044561
3	Acceleration mean velocity in coronal plane (m/s) Eyes Closed, Feet on Foam Surface	0.0445062
4	Acceleration Frequency Dispersion Eyes Closed, Feet on Foam Surface	0.0395324
5	Acceleration Path Length (m/s2) Eyes Closed, Feet on Foam Surface	0.0375083
6	Sway Angles 95% Ellipse Y-axis Radius (°) Eyes Closed, Feet on Foam Surface	0.0363275
7	Acceleration Centroidal Frequency in Coronal Plane (Hz) Eyes Closed, Feet on Foam Surface	0.0359805
8	Acceleration 95% Ellipse Y-axis Radius (m/s2) Eyes Closed, Feet on Foam Surface	0.0356603
9	Acceleration Range in sagittal plane (m/s2) Eyes Closed, Feet on Foam Surface	0.0353252
10	Acceleration Range (m/s2) Eyes Closed, Feet on Foam Surface	0.0330923

## Sheet: All Balance Features
	Features	Relative Importance
0	Acceleration Centroidal Frequency (Hz) Eyes Open, Feet on Ground	0.0211637
1	Acceleration Range in coronal plane (m/s2) Eyes Open, Feet on Foam Surface	0.020311
2	Acceleration Frequency Dispersion in Sagittal Plane Eyes Open, Feet on Ground	0.0155934
3	Acceleration Centroidal Frequency in Sagittal Plane (Hz) Eyes Open, Feet on Ground	0.0153251
4	Acceleration mean velocity in coronal plane (m/s) Eyes Closed, Feet on Foam Surface	0.0152174
5	Acceleration Jerk in Sagittal Plane (m2/s5) Eyes Closed, Feet on Foam Surface	0.0150002
6	Acceleration Frequency Dispersion in Sagittal Plane Eyes Open, Feet on Foam Surface	0.0142807
7	Acceleration Range in coronal plane (m/s2) Eyes Closed, Feet on Foam Surface	0.0142632
8	Sway Angles 95% Ellipse Y-axis Radius (°) Eyes Open, Feet on Ground	0.0140512
9	Acceleration 95% Ellipse Y-axis Radius (m/s2) Eyes Closed, Feet on Foam Surface	0.0135841
10	Acceleration Range in sagittal plane (m/s2) Eyes Closed, Feet on Ground	0.0129048

## Sheet: All features
	Features	Relative Importance
0	Leg Circumduction R (cm) variance	0.0159557
1	Neck Flexion ExtensionRange(°)variance	0.0157922
2	Acceleration Frequency Dispersion in Coronal Plane Eyes Open, Feet on Ground	0.0157773
3	Neck Flexion Extensionminimum .(°)variance	0.013388
4	Trunk Coronal Range of Motion (°)variance	0.0132678
5	Imbalance between limb midswing elevation	0.0129968
6	Imabalance between Double Leg support Percent of Gait Cycle Time	0.0118378
7	Acceleration Path Length in sagittal plane (m/s2) Eyes Closed, Feet on Foam Surface	0.0115415
8	Acceleration Centroidal Frequency (Hz) Eyes Open, Feet on Ground	0.0113376
9	Leg Elevation at Midswing R (cm) mean	0.0113211
10	Acceleration Range in coronal plane (m/s2) Eyes Open, Feet on Foam Surface	0.0109975

## Sheet: PCA Gait
	Unnamed: 0	Features	Relative Importance
0	20	PCAG21	0.0556402
1	28	PCAG29	0.0511711
2	14	PCAG15	0.0494818
3	12	PCAG13	0.0445769
4	2	PCAG3	0.0398125
5	0	PCAG1	0.0366893
6	10	PCAG11	0.0360209
7	15	PCAG16	0.0358329
8	21	PCAG22	0.0357777
9	11	PCAG12	0.0325723
10	29	PCAG30	0.0309068

## Sheet: PCA Eyes Open, Ground
	Unnamed: 0	Features	Relative Importance
0	4	PCAB1_5	0.251497
1	1	PCAB1_2	0.211206
2	3	PCAB1_4	0.200749
3	0	PCAB1_1	0.184083
4	2	PCAB1_3	0.152464

## Sheet: PCA Eyes Closed, Ground
	Unnamed: 0	Features	Relative Importance
0	1	PCAB2_2	0.21682
1	2	PCAB2_3	0.214507
2	3	PCAB2_4	0.213629
3	0	PCAB2_1	0.187135
4	4	PCAB2_5	0.167909

[truncated: 4 more sheets: PCA Eyes Open, Foam, PCA Eyes Closed, Foam, PCA All Balance Features, PCA All Features]
