# Supplementary material for: Identifying Current Feelings of Mild and Moderate to High Depression in Young, Healthy Individuals Using Gait and Balance: An Exploratory Study
Source: Sensors (Basel). 2023 Jul 23;23(14):6624. doi: 10.3390/s23146624 (PMC10384769; doi:10.3390/s23146624)
Supplement: Supplementary file 1 [file sensors-23-06624-s001.zip › TopVariables0v2.xlsx]

## Sheet: Gait
	Features	Relative Importance
0	Imbalance between legs swing time as Percent of Gait Cycle Time	0.0225736
1	Lumbar Flexion Extension Maximum . (°) mean	0.022287
2	Lumbar Right Lateraleral Bend Maximum (°) mean	0.0218977
3	Arm Range of Motion L (°) variance	0.0175674
4	Lumbar Coronal Range of Motion (°) variance	0.0174409
5	Leg Elevation at Midswing L (cm) variance	0.0160246
6	Arm Swing Velocity L (°/s) mean	0.01577
7	Imbalance in step variability between legs	0.0155644
8	Imbalance between limb midswing elevation	0.0153659
9	Leg Double SupportRPercent of Gait Cycle Timevariance	0.0151896

## Sheet: Eyes Open, Ground
	Features	Relative Importance
0	Acceleration mean velocity in sagittal plane (m/s) Eyes Open, Feet on Ground	0.0689408
1	Acceleration Root Mean Square Sway (m/s2) Eyes Open, Feet on Ground	0.0487313
2	Acceleration Range in sagittal plane (m/s2) Eyes Open, Feet on Ground	0.0483735
3	Root Mean Square Sway Angle (°) Eyes Open, Feet on Ground	0.0472796
4	Acceleration Jerk in Coronal Plane (m2/s5) Eyes Open, Feet on Ground	0.0456597
5	Acceleration mean velocity (m/s) Eyes Open, Feet on Ground	0.0417191
6	Sway Angles 95% Ellipse Y-axis Radius (°) Eyes Open, Feet on Ground	0.0415499
7	Acceleration Range (m/s2) Eyes Open, Feet on Ground	0.0408671
8	Acceleration Root Mean Square Sway in sagittal plane (m/s2) Eyes Open, Feet on Ground	0.0382878
9	Acceleration 95% Ellipse Y-axis Radius (m/s2) Eyes Open, Feet on Ground	0.036699

## Sheet: Eyes Closed, Ground
	Features	Relative Importance
0	Acceleration mean velocity in sagittal plane (m/s) Eyes Closed, Feet on Ground	0.0662262
1	Sway area rotation (°) Eyes Closed, Feet on Ground	0.0621474
2	Acceleration Jerk (m2/s5) Eyes Closed, Feet on Ground	0.0446406
3	Acceleration Frequency Dispersion Eyes Closed, Feet on Ground	0.0432317
4	Acceleration 95% Ellipse Rotation ation(m/s2) Eyes Closed, Feet on Ground	0.0422362
5	Sway area (°2) Eyes Closed, Feet on Ground	0.0414456
6	Acceleration mean velocity (m/s) Eyes Closed, Feet on Ground	0.0399761
7	Acceleration mean velocity in coronal plane (m/s) Eyes Closed, Feet on Ground	0.0387671
8	Acceleration Range in coronal plane (m/s2) Eyes Closed, Feet on Ground	0.0384358
9	Acceleration Path Length (m/s2) Eyes Closed, Feet on Ground	0.036879

## Sheet: Eyes Open, Foam
	Features	Relative Importance
0	Acceleration Frequency Dispersion Eyes Open, Feet on Foam Surface	0.0595969
1	Acceleration 95% Ellipse Rotation ation(m/s2) Eyes Open, Feet on Foam Surface	0.0507766
2	Sway area rotation (°) Eyes Open, Feet on Foam Surface	0.0432895
3	Acceleration Frequency Dispersion in Coronal Plane Eyes Open, Feet on Foam Surface	0.04069
4	Acceleration Centroidal Frequency in Sagittal Plane (Hz) Eyes Open, Feet on Foam Surface	0.0402494
5	Acceleration mean velocity in sagittal plane (m/s) Eyes Open, Feet on Foam Surface	0.0391057
6	Acceleration Centroidal Frequency (Hz) Eyes Open, Feet on Foam Surface	0.0383619
7	Root Mean Square Sway Angle in sagittal plane (°) Eyes Open, Feet on Foam Surface	0.0372523
8	Acceleration mean velocity in coronal plane (m/s) Eyes Open, Feet on Foam Surface	0.0353388
9	Sway Angles 95% Ellipse Y-axis Radius (°) Eyes Open, Feet on Foam Surface	0.0351831

## Sheet: Eyes Closed, Foam
	Features	Relative Importance
0	Acceleration Frequency Dispersion in Coronal Plane Eyes Closed, Feet on Foam Surface	0.0551307
1	Acceleration Range in sagittal plane (m/s2) Eyes Closed, Feet on Foam Surface	0.0423705
2	Acceleration Frequency Dispersion Eyes Closed, Feet on Foam Surface	0.0423025
3	Sway area rotation (°) Eyes Closed, Feet on Foam Surface	0.0418775
4	Acceleration 95% Ellipse Sway Area (m2/s4) Eyes Closed, Feet on Foam Surface	0.0412438
5	Sway area (°2) Eyes Closed, Feet on Foam Surface	0.0404269
6	Acceleration Centroidal Frequency in Sagittal Plane (Hz) Eyes Closed, Feet on Foam Surface	0.0385429
7	Root Mean Square Sway Angle (°) Eyes Closed, Feet on Foam Surface	0.0376141
8	Acceleration Path Length in sagittal plane (m/s2) Eyes Closed, Feet on Foam Surface	0.0366427
9	Sway Angles Area Radius in coronal plane (°) Eyes Closed, Feet on Foam Surface	0.0363713

## Sheet: All Balance Features
	Features	Relative Importance
0	Acceleration mean velocity (m/s) Eyes Open, Feet on Ground	0.029027
1	Acceleration mean velocity in sagittal plane (m/s) Eyes Open, Feet on Ground	0.0241038
2	Acceleration Frequency Dispersion Eyes Open, Feet on Foam Surface	0.0237621
3	Acceleration Range (m/s2) Eyes Open, Feet on Ground	0.0236176
4	Sway area (°2)Eyes Open, Feet on Ground	0.0216641
5	Acceleration Jerk in Coronal Plane (m2/s5) Eyes Open, Feet on Ground	0.0191992
6	Acceleration 95% Ellipse Sway Area (m2/s4) Eyes Open, Feet on Ground	0.0187591
7	Sway area rotation (°) Eyes Closed, Feet on Ground	0.0184892
8	Root Mean Square Sway Angle (°) Eyes Open, Feet on Ground	0.0181384
9	Acceleration Range in sagittal plane (m/s2) Eyes Open, Feet on Ground	0.0172933

## Sheet: All features
	Features	Relative Importance
0	Sway Angles 95% Ellipse Y-axis Radius (°) Eyes Open, Feet on Ground	0.0167613
1	Sway area rotation (°) Eyes Closed, Feet on Ground	0.0160724
2	Lumbar Right -Left Rotation Range(°)mean	0.0156275
3	Acceleration Range (m/s2) Eyes Open, Feet on Ground	0.0154665
4	Lumbar Flexion Extension Maximum . (°) mean	0.0130005
5	Imbalance between arms in upper arm swing velocity	0.0125098
6	Lumbar Right Lateraleral Bend Maximum (°) mean	0.0123629
7	Turn Angle (°) mean	0.0119303
8	Acceleration mean velocity (m/s) Eyes Open, Feet on Ground	0.0115596
9	Acceleration Range in sagittal plane (m/s2) Eyes Open, Feet on Ground	0.0113152

## Sheet: PCA Gait
	Unnamed: 0	Features	Relative Importance
0	28	PCAG29	0.0717133
1	14	PCAG15	0.0577712
2	9	PCAG10	0.0437502
3	27	PCAG28	0.0406856
4	31	PCAG32	0.0398259
5	22	PCAG23	0.0396652
6	16	PCAG17	0.0391891
7	0	PCAG1	0.0361115
8	19	PCAG20	0.0357999
9	12	PCAG13	0.0315651

## Sheet: PCA Eyes Open, Ground
	Unnamed: 0	Features	Relative Importance
0	1	PCAB1_2	0.234986
1	0	PCAB1_1	0.221263
2	2	PCAB1_3	0.187912
3	3	PCAB1_4	0.18172
4	4	PCAB1_5	0.174118

## Sheet: PCA Eyes Closed, Ground
	Unnamed: 0	Features	Relative Importance
0	3	PCAB2_4	0.260973
1	1	PCAB2_2	0.20176
2	2	PCAB2_3	0.192165
3	4	PCAB2_5	0.174404
4	0	PCAB2_1	0.170698

[truncated: 4 more sheets: PCA Eyes Open, Foam, PCA Eyes Closed, Foam, PCA All Balance Features, PCA All Features]
