# Supplementary material for: Identifying Current Feelings of Mild and Moderate to High Depression in Young, Healthy Individuals Using Gait and Balance: An Exploratory Study
Source: Sensors (Basel). 2023 Jul 23;23(14):6624. doi: 10.3390/s23146624 (PMC10384769; doi:10.3390/s23146624)
Supplement: Supplementary file 1 [file sensors-23-06624-s001.zip › TopVariables1v2.xlsx]

## Sheet: Gait
	Features	Relative Importance
0	Leg Toe Out Angle L (°) variance	0.0271146
1	Imbalance in step variability between legs	0.0221166
2	Leg Circumduction R (cm) mean	0.01984
3	Neck Flexion ExtensionRange(°)variance	0.0188601
4	Anticipatory Postural Adjustment Forward Peak (m/s2)	0.0184477

## Sheet: Eyes Open, Ground
	Features	Relative Importance
0	Acceleration Centroidal Frequency (Hz) Eyes Open, Feet on Ground	0.0510938
1	Sway area (°2)Eyes Open, Feet on Ground	0.0445567
2	Sway area rotation (°) Eyes Open, Feet on Ground	0.0426827
3	Acceleration 95% Ellipse Rotation (m/s2) Eyes Open, Feet on Ground	0.0426637
4	Acceleration 95% Ellipse Sway Area (m2/s4) Eyes Open, Feet on Ground	0.04232

## Sheet: Eyes Closed, Ground
	Features	Relative Importance
0	Acceleration mean velocity in coronal plane (m/s) Eyes Closed, Feet on Ground	0.0756876
1	Acceleration Centroidal Frequency in Coronal Plane (Hz) Eyes Closed, Feet on Ground	0.0542465
2	Acceleration 95% Ellipse X-axis Radius (m/s2) Eyes Closed, Feet on Ground	0.0460219
3	Acceleration Frequency Dispersion Eyes Closed, Feet on Ground	0.0422477
4	Sway Angles Area Radius in coronal plane (°) Eyes Closed, Feet on Ground	0.0419929

## Sheet: Eyes Open, Foam
	Features	Relative Importance
0	Acceleration Path Length in sagittal plane (m/s2) Eyes Open, Feet on Foam Surface	0.0564618
1	Acceleration Jerk in Sagittal Plane (m2/s5) Eyes Open, Feet on Foam Surface	0.0543131
2	Acceleration Frequency Dispersion in Sagittal Plane Eyes Open, Feet on Foam Surface	0.0528873
3	Acceleration Range (m/s2) Eyes Open, Feet on Foam Surface	0.0498864
4	Sway area rotation (°) Eyes Open, Feet on Foam Surface	0.0398588

## Sheet: Eyes Closed, Foam
	Features	Relative Importance
0	Acceleration Range in coronal plane (m/s2) Eyes Closed, Feet on Foam Surface	0.0630616
1	Acceleration Root Mean Square Sway (m/s2) Eyes Closed, Feet on Foam Surface	0.0490409
2	Acceleration Path Length in sagittal plane (m/s2) Eyes Closed, Feet on Foam Surface	0.0490369
3	Acceleration Range (m/s2) Eyes Closed, Feet on Foam Surface	0.048213
4	Acceleration Root Mean Square Sway in coronal plane (m/s2) Eyes Closed, Feet on Foam Surface	0.04438

## Sheet: All Balance Features
	Features	Relative Importance
0	Acceleration mean velocity in coronal plane (m/s) Eyes Closed, Feet on Ground	0.0335474
1	Acceleration Range in coronal plane (m/s2) Eyes Closed, Feet on Foam Surface	0.0217393
2	Acceleration Root Mean Square Sway (m/s2) Eyes Closed, Feet on Foam Surface	0.0210894
3	Acceleration Centroidal Frequency in Coronal Plane (Hz) Eyes Closed, Feet on Ground	0.02005
4	Root Mean Square Sway Angle in coronal plane (°) Eyes Closed, Feet on Foam Surface	0.0184633

## Sheet: All features
	Features	Relative Importance
0	Acceleration Root Mean Square Sway in coronal plane (m/s2) Eyes Closed, Feet on Foam Surface	0.0224348
1	Anticipatory Postural Adjustment Forward Peak (m/s2)	0.0203621
2	Neck Flexion Extensionminimum .(°)variance	0.014112
3	Trunk Coronal Range of Motion (°)mean	0.0139061
4	Acceleration 95% Ellipse Sway Area (m2/s4) Eyes Closed, Feet on Foam Surface	0.0138928

## Sheet: PCA Gait
	Unnamed: 0	Features	Relative Importance
0	21	PCAG22	0.0459022
1	2	PCAG3	0.0456878
2	34	PCAG35	0.0452352
3	25	PCAG26	0.0436569
4	1	PCAG2	0.0377392

## Sheet: PCA Eyes Open, Ground
	Unnamed: 0	Features	Relative Importance
0	0	PCAB1_1	0.239271
1	1	PCAB1_2	0.227139
2	2	PCAB1_3	0.206019
3	3	PCAB1_4	0.178057
4	4	PCAB1_5	0.149514

## Sheet: PCA Eyes Closed, Ground
	Unnamed: 0	Features	Relative Importance
0	4	PCAB2_5	0.226731
1	2	PCAB2_3	0.224619
2	3	PCAB2_4	0.203738
3	1	PCAB2_2	0.192803
4	0	PCAB2_1	0.152109

[truncated: 4 more sheets: PCA Eyes Open, Foam, PCA Eyes Closed, Foam, PCA All Balance Features, PCA All Features]
